# Supplementary material for: Evolutionary Systems Biology of Amino Acid Biosynthetic Cost in Yeast
Source: PLoS One. 2010 Aug 17;5(8):e11935. doi: 10.1371/journal.pone.0011935 (PMC2923148; doi:10.1371/journal.pone.0011935)
Supplement: File S1 — Amino acid costs. Amino acid cost estimates used in the analysis. (0.00 MB ZIP) [file pone.0011935.s001.zip › supplementary_file_1.csv]

amino_acid	akashi	craig_energy	craig_steps	ecoli_car_abs	ecoli_car_rel	ecoli_nit_abs	ecoli_nit_rel	ecoli_sul_abs	ecoli_sul_rel	wagner_ferm	wagner_resp	weight	yeast_car_abs	yeast_car_rel	yeast_nit_abs	yeast_nit_rel	yeast_sul_abs	yeast_sul_rel
ala	11.7	12.5	1	0.475	0.164	1.000	0.457	0.000	0.000	2	14.5	89.1	0.500	0.223	1.000	0.820	0.000	0.000
arg	27.3	18.5	10	1.190	0.237	4.000	1.052	0.000	0.000	13	20.5	174.2	1.393	0.218	4.000	1.149	0.000	0.000
asn	14.7	4	1	0.632	0.102	2.000	0.429	0.000	0.000	6	18.5	132.1	0.786	0.078	2.000	0.364	0.000	0.000
asp	12.7	1	1	0.535	0.087	1.000	0.214	0.000	0.000	3	15.5	133.1	0.614	0.178	1.000	0.532	0.000	0.000
cys	24.7	24.5	9	1.050	0.065	1.000	0.081	1.000	3.733	13	26.5	121.2	0.750	0.005	1.000	0.012	1.000	0.854
gln	16.3	9.5	2	0.807	0.143	2.000	0.468	0.000	0.000	3	10.5	146.2	0.921	0.095	2.000	0.377	0.000	0.000
glu	15.3	8.5	1	0.758	0.134	1.000	0.234	0.000	0.000	2	9.5	147.1	0.864	0.254	1.000	0.540	0.000	0.000
gly	11.7	14.5	4	0.313	0.129	1.000	0.545	0.000	0.000	1	14.5	75.1	0.307	0.087	1.000	0.519	0.000	0.000
his	38.3	33	1	1.211	0.077	3.000	0.253	0.000	0.000	5	29	155.2	1.462	0.094	3.000	0.356	0.000	0.000
ile	32.3	20	11	1.324	0.259	1.000	0.258	0.000	0.000	14	38	131.2	1.207	0.226	1.000	0.345	0.000	0.000
leu	27.3	33	7	1.172	0.355	1.000	0.401	0.000	0.000	4	37	131.2	1.207	0.348	1.000	0.530	0.000	0.000
lys	30.3	18.5	10	1.249	0.288	2.000	0.610	0.000	0.000	12	36	146.2	1.314	0.366	2.000	1.024	0.000	0.000
met	34.3	18.5	9	1.655	0.171	1.000	0.137	1.000	6.265	24	36.5	149.2	1.250	0.062	1.000	0.091	1.000	6.559
phe	52	63	9	1.797	0.224	1.000	0.165	0.000	0.000	10	61	165.2	1.838	0.240	1.000	0.239	0.000	0.000
pro	20.3	12.5	4	0.961	0.143	1.000	0.197	0.000	0.000	7	14.5	115.1	0.993	0.159	1.000	0.295	0.000	0.000
ser	11.7	15	3	0.450	0.065	1.000	0.192	0.000	0.000	1	14.5	105.1	0.493	0.089	1.000	0.332	0.000	0.000
thr	18.7	6	6	0.778	0.133	1.000	0.226	0.000	0.000	9	21.5	119.1	0.686	0.128	1.000	0.342	0.000	0.000
trp	74.3	78.5	12	2.204	0.084	2.000	0.101	0.000	0.000	14	75.5	204.2	2.393	0.066	2.000	0.102	0.000	0.000
tyr	50	56.5	9	1.725	0.160	1.000	0.123	0.000	0.000	8	59	181.2	1.774	0.176	1.000	0.182	0.000	0.000
val	23.3	25	4	0.937	0.267	1.000	0.376	0.000	0.000	4	29	117.2	0.957	0.246	1.000	0.473	0.000	0.000
