# Supplementary material for: Evolutionary Systems Biology of Amino Acid Biosynthetic Cost in Yeast
Source: PLoS One. 2010 Aug 17;5(8):e11935. doi: 10.1371/journal.pone.0011935 (PMC2923148; doi:10.1371/journal.pone.0011935)
Supplement: File S2 — Amino acid cost correlations. Spearman's rank correlations between cost estimates. The first 18 rows are R values, and the latter 18 rows are p values. (0.00 MB ZIP) [file pone.0011935.s002.zip › supplementary_file_2.csv]

	akashi	craig_energy	craig_steps	ecoli_car_abs	ecoli_car_rel	ecoli_nit_abs	ecoli_nit_rel	ecoli_sul_abs	ecoli_sul_rel	wagner_ferm	wagner_resp	weight	yeast_car_abs	yeast_car_rel	yeast_nit_abs	yeast_nit_rel	yeast_sul_abs	yeast_sul_rel
akashi	1	0.808984577655792	0.697373986244202	0.986065804958344	0.297776281833649	0.253602683544159	-0.379661679267883	0.173748895525932	0.180737584829330	0.772367000579834	0.873678505420685	0.745194613933563	0.943105816841125	0.0572505705058575	0.253602683544159	-0.445198535919189	0.173748895525932	0.180737584829330
craig_energy	0.808984577655792	1	0.61935830116272	0.769406616687775	0.238688051700592	0.0733529552817345	-0.343633145093918	0.115876331925392	0.111376389861107	0.446374624967575	0.80628216266632	0.437029153108597	0.731625854969025	0.0663151666522026	0.0733529552817345	-0.403166055679321	0.115876331925392	0.111376389861107
craig_steps	0.697373986244202	0.61935830116272	1	0.747494995594025	0.390042304992676	0.0788939222693443	-0.202684685587883	0.234333217144012	0.234008431434631	0.801881909370422	0.72229516506195	0.372503757476807	0.593799829483032	0.0342887639999390	0.0788939222693443	-0.328410148620605	0.234333217144012	0.234008431434631
ecoli_car_abs	0.986065804958344	0.769406616687775	0.747494995594025	1	0.357411682605743	0.234012931585312	-0.371428579092026	0.202325657010078	0.210704311728477	0.81462150812149	0.855424523353577	0.742663860321045	0.940203130245209	0.0781954899430275	0.234012931585312	-0.439097732305527	0.202325657010078	0.210704311728477
ecoli_car_rel	0.297776281833649	0.238688051700592	0.390042304992676	0.357411682605743	1	-0.0746419355273247	0.437170922756195	-0.15908981859684	-0.140815988183022	0.237933903932571	0.333964914083481	0.0847138538956642	0.374106168746948	0.739654064178467	-0.0746419355273247	0.379232615232468	-0.15908981859684	-0.140815988183022
ecoli_nit_abs	0.253602683544159	0.0733529552817345	0.0788939222693443	0.234012931585312	-0.0746419355273247	1	0.416748106479645	-0.215041339397430	-0.214743286371231	0.225665464997292	0.0416609868407249	0.511297285556793	0.418770223855972	-0.134254425764084	1	0.261050283908844	-0.215041339397430	-0.214743286371231
ecoli_nit_rel	-0.379661679267883	-0.343633145093918	-0.202684685587883	-0.371428579092026	0.437170922756195	0.416748106479645	1	-0.46245864033699	-0.457488149404526	-0.329315096139908	-0.376749187707901	-0.234763041138649	-0.206092536449432	0.421052634716034	0.416748106479645	0.85413533449173	-0.46245864033699	-0.457488149404526
ecoli_sul_abs	0.173748895525932	0.115876331925392	0.234333217144012	0.202325657010078	-0.15908981859684	-0.215041339397430	-0.46245864033699	1	0.998614013195038	0.449020802974701	0.145119696855545	0.0289254225790501	-0.0289145372807980	-0.520265996456146	-0.215041339397430	-0.520265996456146	1	0.998614013195038
ecoli_sul_rel	0.180737584829330	0.111376389861107	0.234008431434631	0.210704311728477	-0.140815988183022	-0.214743286371231	-0.457488149404526	0.998614013195038	1	0.453461021184921	0.150715306401253	0.0404394641518593	-0.0173246767371893	-0.518101692199707	-0.214743286371231	-0.518101692199707	0.998614013195038	1
wagner_ferm	0.772367000579834	0.446374624967575	0.801881909370422	0.81462150812149	0.237933903932571	0.225665464997292	-0.329315096139908	0.449020802974701	0.453461021184921	1	0.710557460784912	0.523002088069916	0.661139488220215	-0.16051284968853	0.225665464997292	-0.460438251495361	0.449020802974701	0.453461021184921
wagner_resp	0.873678505420685	0.80628216266632	0.72229516506195	0.855424523353577	0.333964914083481	0.0416609868407249	-0.376749187707901	0.145119696855545	0.150715306401253	0.710557460784912	1	0.518325626850128	0.75000536441803	0.0777658671140671	0.0416609868407249	-0.43337482213974	0.145119696855545	0.150715306401253
weight	0.745194613933563	0.437029153108597	0.372503757476807	0.742663860321045	0.0847138538956642	0.511297285556793	-0.234763041138649	0.0289254225790501	0.0404394641518593	0.523002088069916	0.518325626850128	1	0.824237942695618	0.0180586967617273	0.511297285556793	-0.155756250023842	0.0289254225790501	0.0404394641518593
yeast_car_abs	0.943105816841125	0.731625854969025	0.593799829483032	0.940203130245209	0.374106168746948	0.418770223855972	-0.206092536449432	-0.0289145372807980	-0.0173246767371893	0.661139488220215	0.75000536441803	0.824237942695618	1	0.179014682769775	0.418770223855972	-0.249717950820923	-0.0289145372807980	-0.0173246767371893
yeast_car_rel	0.0572505705058575	0.0663151666522026	0.0342887639999390	0.0781954899430275	0.739654064178467	-0.134254425764084	0.421052634716034	-0.520265996456146	-0.518101692199707	-0.16051284968853	0.0777658671140671	0.0180586967617273	0.179014682769775	1	-0.134254425764084	0.628571450710297	-0.520265996456146	-0.518101692199707
yeast_nit_abs	0.253602683544159	0.0733529552817345	0.0788939222693443	0.234012931585312	-0.0746419355273247	1	0.416748106479645	-0.215041339397430	-0.214743286371231	0.225665464997292	0.0416609868407249	0.511297285556793	0.418770223855972	-0.134254425764084	1	0.261050283908844	-0.215041339397430	-0.214743286371231
yeast_nit_rel	-0.445198535919189	-0.403166055679321	-0.328410148620605	-0.439097732305527	0.379232615232468	0.261050283908844	0.85413533449173	-0.520265996456146	-0.518101692199707	-0.460438251495361	-0.43337482213974	-0.155756250023842	-0.249717950820923	0.628571450710297	0.261050283908844	1	-0.520265996456146	-0.518101692199707
yeast_sul_abs	0.173748895525932	0.115876331925392	0.234333217144012	0.202325657010078	-0.15908981859684	-0.215041339397430	-0.46245864033699	1	0.998614013195038	0.449020802974701	0.145119696855545	0.0289254225790501	-0.0289145372807980	-0.520265996456146	-0.215041339397430	-0.520265996456146	1	0.998614013195038
yeast_sul_rel	0.180737584829330	0.111376389861107	0.234008431434631	0.210704311728477	-0.140815988183022	-0.214743286371231	-0.457488149404526	0.998614013195038	1	0.453461021184921	0.150715306401253	0.0404394641518593	-0.0173246767371893	-0.518101692199707	-0.214743286371231	-0.518101692199707	0.998614013195038	1
akashi	NA	1.57040117580998e-05	0.000631357312987024	1.77635683940025e-15	0.202269279716427	0.280641228993855	0.0987246352472648	0.463804368388113	0.445731103363009	6.58936570534507e-05	4.87483837963154e-07	0.000163092020337263	4.82093032161401e-10	0.810529752513108	0.280641228993855	0.0491763765105027	0.463804368388113	0.445731103363009
craig_energy	1.57040117580998e-05	NA	0.0035890906778806	7.31537924789638e-05	0.310841020125458	0.758587662183296	0.137959670338048	0.626618722140706	0.640158149053245	0.0485092030014933	1.76331966770249e-05	0.05400659824025	0.000246291204017535	0.781181247819834	0.758587662183296	0.0779653385590542	0.626618722140706	0.640158149053245
craig_steps	0.000631357312987024	0.0035890906778806	NA	0.000151705397657853	0.089111004467787	0.740929999812394	0.391436333180761	0.32001430733441	0.320704868113128	2.12146535472080e-05	0.000322553348222065	0.105780162980156	0.00577329478854693	0.885885988270926	0.740929999812394	0.157451209478879	0.32001430733441	0.320704868113128
ecoli_car_abs	1.77635683940025e-15	7.31537924789638e-05	0.000151705397657853	NA	0.121840652132336	0.32069529379942	0.106870699164130	0.392293756255850	0.372556560867517	1.22598660072804e-05	1.53206604869283e-06	0.000176457240709915	7.46405603990752e-10	0.743149070351426	0.32069529379942	0.0527507246873484	0.392293756255850	0.372556560867517
ecoli_car_rel	0.202269279716427	0.310841020125458	0.089111004467787	0.121840652132336	NA	0.754469373201169	0.0539198068638034	0.502891554430469	0.553741959334016	0.312418134955651	0.150130227231241	0.72251683765444	0.104169856346074	0.000193563322203438	0.754469373201169	0.0991376261353025	0.502891554430469	0.553741959334016
ecoli_nit_abs	0.280641228993855	0.758587662183296	0.740929999812394	0.32069529379942	0.754469373201169	NA	0.067557843957161	0.362565325465805	0.36324700016406	0.338747716493313	0.861557417397894	0.0212150005080924	0.0661023925677271	0.572543580919618	0	0.266268746673188	0.362565325465805	0.36324700016406
ecoli_nit_rel	0.0987246352472648	0.137959670338048	0.391436333180761	0.106870699164130	0.0539198068638034	0.067557843957161	NA	0.0400643705417516	0.042542092787607	0.156241995336674	0.101552789466536	0.319101780804794	0.383349698913133	0.0644880729307664	0.067557843957161	1.65132264196011e-06	0.0400643705417516	0.042542092787607
ecoli_sul_abs	0.463804368388113	0.626618722140706	0.32001430733441	0.392293756255850	0.502891554430469	0.362565325465805	0.0400643705417516	NA	0	0.0470334597985698	0.541562288163269	0.9036484075184	0.903684505325874	0.0186925074847475	0.362565325465805	0.0186925074847475	0	0
ecoli_sul_rel	0.445731103363009	0.640158149053245	0.320704868113128	0.372556560867517	0.553741959334016	0.36324700016406	0.042542092787607	0	NA	0.0446349568889055	0.525911826472605	0.865580778424293	0.942208341947925	0.019278090763448	0.36324700016406	0.019278090763448	0	0
wagner_ferm	6.58936570534507e-05	0.0485092030014933	2.12146535472080e-05	1.22598660072804e-05	0.312418134955651	0.338747716493313	0.156241995336674	0.0470334597985698	0.0446349568889055	NA	0.000446315022660349	0.0179726365585804	0.00150345576523803	0.499028896243273	0.338747716493313	0.0410576534230414	0.0470334597985698	0.0446349568889055
wagner_resp	4.87483837963154e-07	1.76331966770249e-05	0.000322553348222065	1.53206604869283e-06	0.150130227231241	0.861557417397894	0.101552789466536	0.541562288163269	0.525911826472605	0.000446315022660349	NA	0.0192168320407236	0.000140063511508082	0.74451504559758	0.861557417397894	0.0562807306296107	0.541562288163269	0.525911826472605
weight	0.000163092020337263	0.05400659824025	0.105780162980156	0.000176457240709915	0.72251683765444	0.0212150005080924	0.319101780804794	0.9036484075184	0.865580778424293	0.0179726365585804	0.0192168320407236	NA	7.88000840823422e-06	0.939763967916162	0.0212150005080924	0.511996312969765	0.9036484075184	0.865580778424293
yeast_car_abs	4.82093032161401e-10	0.000246291204017535	0.00577329478854693	7.46405603990752e-10	0.104169856346074	0.0661023925677271	0.383349698913133	0.903684505325874	0.942208341947925	0.00150345576523803	0.000140063511508082	7.88000840823422e-06	NA	0.450152246643886	0.0661023925677271	0.288325284702563	0.903684505325874	0.942208341947925
yeast_car_rel	0.810529752513108	0.781181247819834	0.885885988270926	0.743149070351426	0.000193563322203438	0.572543580919618	0.0644880729307664	0.0186925074847475	0.019278090763448	0.499028896243273	0.74451504559758	0.939763967916162	0.450152246643886	NA	0.572543580919618	0.00299381948235222	0.0186925074847475	0.019278090763448
yeast_nit_abs	0.280641228993855	0.758587662183296	0.740929999812394	0.32069529379942	0.754469373201169	0	0.067557843957161	0.362565325465805	0.36324700016406	0.338747716493313	0.861557417397894	0.0212150005080924	0.0661023925677271	0.572543580919618	NA	0.266268746673188	0.362565325465805	0.36324700016406
yeast_nit_rel	0.0491763765105027	0.0779653385590542	0.157451209478879	0.0527507246873484	0.0991376261353025	0.266268746673188	1.65132264196011e-06	0.0186925074847475	0.019278090763448	0.0410576534230414	0.0562807306296107	0.511996312969765	0.288325284702563	0.00299381948235222	0.266268746673188	NA	0.0186925074847475	0.019278090763448
yeast_sul_abs	0.463804368388113	0.626618722140706	0.32001430733441	0.392293756255850	0.502891554430469	0.362565325465805	0.0400643705417516	0	0	0.0470334597985698	0.541562288163269	0.9036484075184	0.903684505325874	0.0186925074847475	0.362565325465805	0.0186925074847475	NA	0
yeast_sul_rel	0.445731103363009	0.640158149053245	0.320704868113128	0.372556560867517	0.553741959334016	0.36324700016406	0.042542092787607	0	0	0.0446349568889055	0.525911826472605	0.865580778424293	0.942208341947925	0.019278090763448	0.36324700016406	0.019278090763448	0	NA
