# Supplementary material for: Evolutionary Systems Biology of Amino Acid Biosynthetic Cost in Yeast
Source: PLoS One. 2010 Aug 17;5(8):e11935. doi: 10.1371/journal.pone.0011935 (PMC2923148; doi:10.1371/journal.pone.0011935)
Supplement: File S4 — Tabulated transcript data set. The transcript data from Castrillo et al. 2007 tabulated with cost, atomic composition, tRNA gene number and CAI. (5.68 MB ZIP) [file pone.0011935.s004.zip]

Archive with 1 entries (1 files):
- supplementary_file_4.csv
