# Supplementary material for: Evolutionary Systems Biology of Amino Acid Biosynthetic Cost in Yeast
Source: PLoS One. 2010 Aug 17;5(8):e11935. doi: 10.1371/journal.pone.0011935 (PMC2923148; doi:10.1371/journal.pone.0011935)
Supplement: File S4 — Tabulated transcript data set. The transcript data from Castrillo et al. 2007 tabulated with cost, atomic composition, tRNA gene number and CAI. (5.68 MB ZIP) [file pone.0011935.s004.zip › supplementary_file_4.csv]

	name	cost	nitrogen	sulphur	carbon	trna	length	cai	transcript_level	environment	dilution	cost_type
1	YAL002W	24.271506745175	1.3171	0.0322	5.1389	15.2394	1274	0.27325001358986	7.7947640419006	carbon	0.07	akashi
2	YAL002W	21.132653061224	1.3171	0.0322	5.1389	15.2394	1274	0.27325001358986	7.7947640419006	carbon	0.07	craig-energy
3	YAL002W	5.3861852433281	1.3171	0.0322	5.1389	15.2394	1274	0.27325001358986	7.7947640419006	carbon	0.07	craig-steps
4	YAL002W	0.97363365950352	1.3171	0.0322	5.1389	15.2394	1274	0.27325001358986	7.7947640419006	carbon	0.07	ecoli-carbon-absolute
5	YAL002W	0.18597065621703	1.3171	0.0322	5.1389	15.2394	1274	0.27325001358986	7.7947640419006	carbon	0.07	ecoli-carbon-relative
6	YAL002W	1.3171114599686	1.3171	0.0322	5.1389	15.2394	1274	0.27325001358986	7.7947640419006	carbon	0.07	ecoli-nitrogen-absolute
7	YAL002W	0.33670038726397	1.3171	0.0322	5.1389	15.2394	1274	0.27325001358986	7.7947640419006	carbon	0.07	ecoli-nitrogen-relative
8	YAL002W	0.032182103610527	1.3171	0.0322	5.1389	15.2394	1274	0.27325001358986	7.7947640419006	carbon	0.07	ecoli-sulphur-absolute
9	YAL002W	0.14994082265483	1.3171	0.0322	5.1389	15.2394	1274	0.27325001358986	7.7947640419006	carbon	0.07	ecoli-sulphur-relative
10	YAL002W	6.3555729984301	1.3171	0.0322	5.1389	15.2394	1274	0.27325001358986	7.7947640419006	carbon	0.07	wagner-fermentative
11	YAL002W	27.277472527473	1.3171	0.0322	5.1389	15.2394	1274	0.27325001358986	7.7947640419006	carbon	0.07	wagner-respiratory
12	YAL002W	131.79638828775	1.3171	0.0322	5.1389	15.2394	1274	0.27325001358986	7.7947640419006	carbon	0.07	weight
13	YAL002W	1.0078060812956	1.3171	0.0322	5.1389	15.2394	1274	0.27325001358986	7.7947640419006	carbon	0.07	yeast-carbon-absolute
14	YAL002W	0.19698892689048	1.3171	0.0322	5.1389	15.2394	1274	0.27325001358986	7.7947640419006	carbon	0.07	yeast-carbon-relative
15	YAL002W	1.317110642206	1.3171	0.0322	5.1389	15.2394	1274	0.27325001358986	7.7947640419006	carbon	0.07	yeast-nitrogen-absolute
16	YAL002W	0.4672801907977	1.3171	0.0322	5.1389	15.2394	1274	0.27325001358986	7.7947640419006	carbon	0.07	yeast-nitrogen-relative
17	YAL002W	0.032182103610792	1.3171	0.0322	5.1389	15.2394	1274	0.27325001358986	7.7947640419006	carbon	0.07	yeast-sulphur-absolute
18	YAL002W	0.094648440053587	1.3171	0.0322	5.1389	15.2394	1274	0.27325001358986	7.7947640419006	carbon	0.07	yeast-sulphur-relative
19	YAL002W	24.271506745175	1.3171	0.0322	5.1389	15.2394	1274	0.27325001358986	7.3109846115112	carbon	0.2	akashi
20	YAL002W	21.132653061224	1.3171	0.0322	5.1389	15.2394	1274	0.27325001358986	7.3109846115112	carbon	0.2	craig-energy
21	YAL002W	5.3861852433281	1.3171	0.0322	5.1389	15.2394	1274	0.27325001358986	7.3109846115112	carbon	0.2	craig-steps
22	YAL002W	0.97363365950352	1.3171	0.0322	5.1389	15.2394	1274	0.27325001358986	7.3109846115112	carbon	0.2	ecoli-carbon-absolute
23	YAL002W	0.18597065621703	1.3171	0.0322	5.1389	15.2394	1274	0.27325001358986	7.3109846115112	carbon	0.2	ecoli-carbon-relative
24	YAL002W	1.3171114599686	1.3171	0.0322	5.1389	15.2394	1274	0.27325001358986	7.3109846115112	carbon	0.2	ecoli-nitrogen-absolute
25	YAL002W	0.33670038726397	1.3171	0.0322	5.1389	15.2394	1274	0.27325001358986	7.3109846115112	carbon	0.2	ecoli-nitrogen-relative
26	YAL002W	0.032182103610527	1.3171	0.0322	5.1389	15.2394	1274	0.27325001358986	7.3109846115112	carbon	0.2	ecoli-sulphur-absolute
27	YAL002W	0.14994082265483	1.3171	0.0322	5.1389	15.2394	1274	0.27325001358986	7.3109846115112	carbon	0.2	ecoli-sulphur-relative
28	YAL002W	6.3555729984301	1.3171	0.0322	5.1389	15.2394	1274	0.27325001358986	7.3109846115112	carbon	0.2	wagner-fermentative
29	YAL002W	27.277472527473	1.3171	0.0322	5.1389	15.2394	1274	0.27325001358986	7.3109846115112	carbon	0.2	wagner-respiratory
30	YAL002W	131.79638828775	1.3171	0.0322	5.1389	15.2394	1274	0.27325001358986	7.3109846115112	carbon	0.2	weight
31	YAL002W	1.0078060812956	1.3171	0.0322	5.1389	15.2394	1274	0.27325001358986	7.3109846115112	carbon	0.2	yeast-carbon-absolute
32	YAL002W	0.19698892689048	1.3171	0.0322	5.1389	15.2394	1274	0.27325001358986	7.3109846115112	carbon	0.2	yeast-carbon-relative
33	YAL002W	1.317110642206	1.3171	0.0322	5.1389	15.2394	1274	0.27325001358986	7.3109846115112	carbon	0.2	yeast-nitrogen-absolute
34	YAL002W	0.4672801907977	1.3171	0.0322	5.1389	15.2394	1274	0.27325001358986	7.3109846115112	carbon	0.2	yeast-nitrogen-relative
35	YAL002W	0.032182103610792	1.3171	0.0322	5.1389	15.2394	1274	0.27325001358986	7.3109846115112	carbon	0.2	yeast-sulphur-absolute
36	YAL002W	0.094648440053587	1.3171	0.0322	5.1389	15.2394	1274	0.27325001358986	7.3109846115112	carbon	0.2	yeast-sulphur-relative
37	YAL002W	24.271506745175	1.3171	0.0322	5.1389	15.2394	1274	0.27325001358986	7.5670018196106	carbon	0.1	akashi
38	YAL002W	21.132653061224	1.3171	0.0322	5.1389	15.2394	1274	0.27325001358986	7.5670018196106	carbon	0.1	craig-energy
39	YAL002W	5.3861852433281	1.3171	0.0322	5.1389	15.2394	1274	0.27325001358986	7.5670018196106	carbon	0.1	craig-steps
40	YAL002W	0.97363365950352	1.3171	0.0322	5.1389	15.2394	1274	0.27325001358986	7.5670018196106	carbon	0.1	ecoli-carbon-absolute
41	YAL002W	0.18597065621703	1.3171	0.0322	5.1389	15.2394	1274	0.27325001358986	7.5670018196106	carbon	0.1	ecoli-carbon-relative
42	YAL002W	1.3171114599686	1.3171	0.0322	5.1389	15.2394	1274	0.27325001358986	7.5670018196106	carbon	0.1	ecoli-nitrogen-absolute
43	YAL002W	0.33670038726397	1.3171	0.0322	5.1389	15.2394	1274	0.27325001358986	7.5670018196106	carbon	0.1	ecoli-nitrogen-relative
44	YAL002W	0.032182103610527	1.3171	0.0322	5.1389	15.2394	1274	0.27325001358986	7.5670018196106	carbon	0.1	ecoli-sulphur-absolute
45	YAL002W	0.14994082265483	1.3171	0.0322	5.1389	15.2394	1274	0.27325001358986	7.5670018196106	carbon	0.1	ecoli-sulphur-relative
46	YAL002W	6.3555729984301	1.3171	0.0322	5.1389	15.2394	1274	0.27325001358986	7.5670018196106	carbon	0.1	wagner-fermentative
47	YAL002W	27.277472527473	1.3171	0.0322	5.1389	15.2394	1274	0.27325001358986	7.5670018196106	carbon	0.1	wagner-respiratory
48	YAL002W	131.79638828775	1.3171	0.0322	5.1389	15.2394	1274	0.27325001358986	7.5670018196106	carbon	0.1	weight
49	YAL002W	1.0078060812956	1.3171	0.0322	5.1389	15.2394	1274	0.27325001358986	7.5670018196106	carbon	0.1	yeast-carbon-absolute
50	YAL002W	0.19698892689048	1.3171	0.0322	5.1389	15.2394	1274	0.27325001358986	7.5670018196106	carbon	0.1	yeast-carbon-relative
51	YAL002W	1.317110642206	1.3171	0.0322	5.1389	15.2394	1274	0.27325001358986	7.5670018196106	carbon	0.1	yeast-nitrogen-absolute
52	YAL002W	0.4672801907977	1.3171	0.0322	5.1389	15.2394	1274	0.27325001358986	7.5670018196106	carbon	0.1	yeast-nitrogen-relative
53	YAL002W	0.032182103610792	1.3171	0.0322	5.1389	15.2394	1274	0.27325001358986	7.5670018196106	carbon	0.1	yeast-sulphur-absolute
54	YAL002W	0.094648440053587	1.3171	0.0322	5.1389	15.2394	1274	0.27325001358986	7.5670018196106	carbon	0.1	yeast-sulphur-relative
55	YAL002W	24.271506745175	1.3171	0.0322	5.1389	15.2394	1274	0.27325001358986	7.5447978973389	sulphur	0.07	akashi
56	YAL002W	21.132653061224	1.3171	0.0322	5.1389	15.2394	1274	0.27325001358986	7.5447978973389	sulphur	0.07	craig-energy
57	YAL002W	5.3861852433281	1.3171	0.0322	5.1389	15.2394	1274	0.27325001358986	7.5447978973389	sulphur	0.07	craig-steps
58	YAL002W	0.97363365950352	1.3171	0.0322	5.1389	15.2394	1274	0.27325001358986	7.5447978973389	sulphur	0.07	ecoli-carbon-absolute
59	YAL002W	0.18597065621703	1.3171	0.0322	5.1389	15.2394	1274	0.27325001358986	7.5447978973389	sulphur	0.07	ecoli-carbon-relative
60	YAL002W	1.3171114599686	1.3171	0.0322	5.1389	15.2394	1274	0.27325001358986	7.5447978973389	sulphur	0.07	ecoli-nitrogen-absolute
61	YAL002W	0.33670038726397	1.3171	0.0322	5.1389	15.2394	1274	0.27325001358986	7.5447978973389	sulphur	0.07	ecoli-nitrogen-relative
62	YAL002W	0.032182103610527	1.3171	0.0322	5.1389	15.2394	1274	0.27325001358986	7.5447978973389	sulphur	0.07	ecoli-sulphur-absolute
63	YAL002W	0.14994082265483	1.3171	0.0322	5.1389	15.2394	1274	0.27325001358986	7.5447978973389	sulphur	0.07	ecoli-sulphur-relative
64	YAL002W	6.3555729984301	1.3171	0.0322	5.1389	15.2394	1274	0.27325001358986	7.5447978973389	sulphur	0.07	wagner-fermentative
65	YAL002W	27.277472527473	1.3171	0.0322	5.1389	15.2394	1274	0.27325001358986	7.5447978973389	sulphur	0.07	wagner-respiratory
66	YAL002W	131.79638828775	1.3171	0.0322	5.1389	15.2394	1274	0.27325001358986	7.5447978973389	sulphur	0.07	weight
67	YAL002W	1.0078060812956	1.3171	0.0322	5.1389	15.2394	1274	0.27325001358986	7.5447978973389	sulphur	0.07	yeast-carbon-absolute
68	YAL002W	0.19698892689048	1.3171	0.0322	5.1389	15.2394	1274	0.27325001358986	7.5447978973389	sulphur	0.07	yeast-carbon-relative
69	YAL002W	1.317110642206	1.3171	0.0322	5.1389	15.2394	1274	0.27325001358986	7.5447978973389	sulphur	0.07	yeast-nitrogen-absolute
70	YAL002W	0.4672801907977	1.3171	0.0322	5.1389	15.2394	1274	0.27325001358986	7.5447978973389	sulphur	0.07	yeast-nitrogen-relative
71	YAL002W	0.032182103610792	1.3171	0.0322	5.1389	15.2394	1274	0.27325001358986	7.5447978973389	sulphur	0.07	yeast-sulphur-absolute
72	YAL002W	0.094648440053587	1.3171	0.0322	5.1389	15.2394	1274	0.27325001358986	7.5447978973389	sulphur	0.07	yeast-sulphur-relative
73	YAL002W	24.271506745175	1.3171	0.0322	5.1389	15.2394	1274	0.27325001358986	7.0448384284973	sulphur	0.2	akashi
74	YAL002W	21.132653061224	1.3171	0.0322	5.1389	15.2394	1274	0.27325001358986	7.0448384284973	sulphur	0.2	craig-energy
75	YAL002W	5.3861852433281	1.3171	0.0322	5.1389	15.2394	1274	0.27325001358986	7.0448384284973	sulphur	0.2	craig-steps
76	YAL002W	0.97363365950352	1.3171	0.0322	5.1389	15.2394	1274	0.27325001358986	7.0448384284973	sulphur	0.2	ecoli-carbon-absolute
77	YAL002W	0.18597065621703	1.3171	0.0322	5.1389	15.2394	1274	0.27325001358986	7.0448384284973	sulphur	0.2	ecoli-carbon-relative
78	YAL002W	1.3171114599686	1.3171	0.0322	5.1389	15.2394	1274	0.27325001358986	7.0448384284973	sulphur	0.2	ecoli-nitrogen-absolute
79	YAL002W	0.33670038726397	1.3171	0.0322	5.1389	15.2394	1274	0.27325001358986	7.0448384284973	sulphur	0.2	ecoli-nitrogen-relative
80	YAL002W	0.032182103610527	1.3171	0.0322	5.1389	15.2394	1274	0.27325001358986	7.0448384284973	sulphur	0.2	ecoli-sulphur-absolute
81	YAL002W	0.14994082265483	1.3171	0.0322	5.1389	15.2394	1274	0.27325001358986	7.0448384284973	sulphur	0.2	ecoli-sulphur-relative
82	YAL002W	6.3555729984301	1.3171	0.0322	5.1389	15.2394	1274	0.27325001358986	7.0448384284973	sulphur	0.2	wagner-fermentative
83	YAL002W	27.277472527473	1.3171	0.0322	5.1389	15.2394	1274	0.27325001358986	7.0448384284973	sulphur	0.2	wagner-respiratory
84	YAL002W	131.79638828775	1.3171	0.0322	5.1389	15.2394	1274	0.27325001358986	7.0448384284973	sulphur	0.2	weight
85	YAL002W	1.0078060812956	1.3171	0.0322	5.1389	15.2394	1274	0.27325001358986	7.0448384284973	sulphur	0.2	yeast-carbon-absolute
86	YAL002W	0.19698892689048	1.3171	0.0322	5.1389	15.2394	1274	0.27325001358986	7.0448384284973	sulphur	0.2	yeast-carbon-relative
87	YAL002W	1.317110642206	1.3171	0.0322	5.1389	15.2394	1274	0.27325001358986	7.0448384284973	sulphur	0.2	yeast-nitrogen-absolute
88	YAL002W	0.4672801907977	1.3171	0.0322	5.1389	15.2394	1274	0.27325001358986	7.0448384284973	sulphur	0.2	yeast-nitrogen-relative
89	YAL002W	0.032182103610792	1.3171	0.0322	5.1389	15.2394	1274	0.27325001358986	7.0448384284973	sulphur	0.2	yeast-sulphur-absolute
90	YAL002W	0.094648440053587	1.3171	0.0322	5.1389	15.2394	1274	0.27325001358986	7.0448384284973	sulphur	0.2	yeast-sulphur-relative
91	YAL002W	24.271506745175	1.3171	0.0322	5.1389	15.2394	1274	0.27325001358986	7.714234828949	sulphur	0.1	akashi
92	YAL002W	21.132653061224	1.3171	0.0322	5.1389	15.2394	1274	0.27325001358986	7.714234828949	sulphur	0.1	craig-energy
93	YAL002W	5.3861852433281	1.3171	0.0322	5.1389	15.2394	1274	0.27325001358986	7.714234828949	sulphur	0.1	craig-steps
94	YAL002W	0.97363365950352	1.3171	0.0322	5.1389	15.2394	1274	0.27325001358986	7.714234828949	sulphur	0.1	ecoli-carbon-absolute
95	YAL002W	0.18597065621703	1.3171	0.0322	5.1389	15.2394	1274	0.27325001358986	7.714234828949	sulphur	0.1	ecoli-carbon-relative
96	YAL002W	1.3171114599686	1.3171	0.0322	5.1389	15.2394	1274	0.27325001358986	7.714234828949	sulphur	0.1	ecoli-nitrogen-absolute
97	YAL002W	0.33670038726397	1.3171	0.0322	5.1389	15.2394	1274	0.27325001358986	7.714234828949	sulphur	0.1	ecoli-nitrogen-relative
98	YAL002W	0.032182103610527	1.3171	0.0322	5.1389	15.2394	1274	0.27325001358986	7.714234828949	sulphur	0.1	ecoli-sulphur-absolute
99	YAL002W	0.14994082265483	1.3171	0.0322	5.1389	15.2394	1274	0.27325001358986	7.714234828949	sulphur	0.1	ecoli-sulphur-relative
100	YAL002W	6.3555729984301	1.3171	0.0322	5.1389	15.2394	1274	0.27325001358986	7.714234828949	sulphur	0.1	wagner-fermentative
101	YAL002W	27.277472527473	1.3171	0.0322	5.1389	15.2394	1274	0.27325001358986	7.714234828949	sulphur	0.1	wagner-respiratory
102	YAL002W	131.79638828775	1.3171	0.0322	5.1389	15.2394	1274	0.27325001358986	7.714234828949	sulphur	0.1	weight
103	YAL002W	1.0078060812956	1.3171	0.0322	5.1389	15.2394	1274	0.27325001358986	7.714234828949	sulphur	0.1	yeast-carbon-absolute
104	YAL002W	0.19698892689048	1.3171	0.0322	5.1389	15.2394	1274	0.27325001358986	7.714234828949	sulphur	0.1	yeast-carbon-relative
105	YAL002W	1.317110642206	1.3171	0.0322	5.1389	15.2394	1274	0.27325001358986	7.714234828949	sulphur	0.1	yeast-nitrogen-absolute
106	YAL002W	0.4672801907977	1.3171	0.0322	5.1389	15.2394	1274	0.27325001358986	7.714234828949	sulphur	0.1	yeast-nitrogen-relative
107	YAL002W	0.032182103610792	1.3171	0.0322	5.1389	15.2394	1274	0.27325001358986	7.714234828949	sulphur	0.1	yeast-sulphur-absolute
108	YAL002W	0.094648440053587	1.3171	0.0322	5.1389	15.2394	1274	0.27325001358986	7.714234828949	sulphur	0.1	yeast-sulphur-relative
109	YAL002W	24.271506745175	1.3171	0.0322	5.1389	15.2394	1274	0.27325001358986	7.4567427635193	phosphorus	0.07	akashi
110	YAL002W	21.132653061224	1.3171	0.0322	5.1389	15.2394	1274	0.27325001358986	7.4567427635193	phosphorus	0.07	craig-energy
111	YAL002W	5.3861852433281	1.3171	0.0322	5.1389	15.2394	1274	0.27325001358986	7.4567427635193	phosphorus	0.07	craig-steps
112	YAL002W	0.97363365950352	1.3171	0.0322	5.1389	15.2394	1274	0.27325001358986	7.4567427635193	phosphorus	0.07	ecoli-carbon-absolute
113	YAL002W	0.18597065621703	1.3171	0.0322	5.1389	15.2394	1274	0.27325001358986	7.4567427635193	phosphorus	0.07	ecoli-carbon-relative
114	YAL002W	1.3171114599686	1.3171	0.0322	5.1389	15.2394	1274	0.27325001358986	7.4567427635193	phosphorus	0.07	ecoli-nitrogen-absolute
115	YAL002W	0.33670038726397	1.3171	0.0322	5.1389	15.2394	1274	0.27325001358986	7.4567427635193	phosphorus	0.07	ecoli-nitrogen-relative
116	YAL002W	0.032182103610527	1.3171	0.0322	5.1389	15.2394	1274	0.27325001358986	7.4567427635193	phosphorus	0.07	ecoli-sulphur-absolute
117	YAL002W	0.14994082265483	1.3171	0.0322	5.1389	15.2394	1274	0.27325001358986	7.4567427635193	phosphorus	0.07	ecoli-sulphur-relative
118	YAL002W	6.3555729984301	1.3171	0.0322	5.1389	15.2394	1274	0.27325001358986	7.4567427635193	phosphorus	0.07	wagner-fermentative
119	YAL002W	27.277472527473	1.3171	0.0322	5.1389	15.2394	1274	0.27325001358986	7.4567427635193	phosphorus	0.07	wagner-respiratory
120	YAL002W	131.79638828775	1.3171	0.0322	5.1389	15.2394	1274	0.27325001358986	7.4567427635193	phosphorus	0.07	weight
121	YAL002W	1.0078060812956	1.3171	0.0322	5.1389	15.2394	1274	0.27325001358986	7.4567427635193	phosphorus	0.07	yeast-carbon-absolute
122	YAL002W	0.19698892689048	1.3171	0.0322	5.1389	15.2394	1274	0.27325001358986	7.4567427635193	phosphorus	0.07	yeast-carbon-relative
123	YAL002W	1.317110642206	1.3171	0.0322	5.1389	15.2394	1274	0.27325001358986	7.4567427635193	phosphorus	0.07	yeast-nitrogen-absolute
124	YAL002W	0.4672801907977	1.3171	0.0322	5.1389	15.2394	1274	0.27325001358986	7.4567427635193	phosphorus	0.07	yeast-nitrogen-relative
125	YAL002W	0.032182103610792	1.3171	0.0322	5.1389	15.2394	1274	0.27325001358986	7.4567427635193	phosphorus	0.07	yeast-sulphur-absolute
126	YAL002W	0.094648440053587	1.3171	0.0322	5.1389	15.2394	1274	0.27325001358986	7.4567427635193	phosphorus	0.07	yeast-sulphur-relative
127	YAL002W	24.271506745175	1.3171	0.0322	5.1389	15.2394	1274	0.27325001358986	7.1889352798462	phosphorus	0.2	akashi
128	YAL002W	21.132653061224	1.3171	0.0322	5.1389	15.2394	1274	0.27325001358986	7.1889352798462	phosphorus	0.2	craig-energy
129	YAL002W	5.3861852433281	1.3171	0.0322	5.1389	15.2394	1274	0.27325001358986	7.1889352798462	phosphorus	0.2	craig-steps
130	YAL002W	0.97363365950352	1.3171	0.0322	5.1389	15.2394	1274	0.27325001358986	7.1889352798462	phosphorus	0.2	ecoli-carbon-absolute
131	YAL002W	0.18597065621703	1.3171	0.0322	5.1389	15.2394	1274	0.27325001358986	7.1889352798462	phosphorus	0.2	ecoli-carbon-relative
132	YAL002W	1.3171114599686	1.3171	0.0322	5.1389	15.2394	1274	0.27325001358986	7.1889352798462	phosphorus	0.2	ecoli-nitrogen-absolute
133	YAL002W	0.33670038726397	1.3171	0.0322	5.1389	15.2394	1274	0.27325001358986	7.1889352798462	phosphorus	0.2	ecoli-nitrogen-relative
134	YAL002W	0.032182103610527	1.3171	0.0322	5.1389	15.2394	1274	0.27325001358986	7.1889352798462	phosphorus	0.2	ecoli-sulphur-absolute
135	YAL002W	0.14994082265483	1.3171	0.0322	5.1389	15.2394	1274	0.27325001358986	7.1889352798462	phosphorus	0.2	ecoli-sulphur-relative
136	YAL002W	6.3555729984301	1.3171	0.0322	5.1389	15.2394	1274	0.27325001358986	7.1889352798462	phosphorus	0.2	wagner-fermentative
137	YAL002W	27.277472527473	1.3171	0.0322	5.1389	15.2394	1274	0.27325001358986	7.1889352798462	phosphorus	0.2	wagner-respiratory
138	YAL002W	131.79638828775	1.3171	0.0322	5.1389	15.2394	1274	0.27325001358986	7.1889352798462	phosphorus	0.2	weight
139	YAL002W	1.0078060812956	1.3171	0.0322	5.1389	15.2394	1274	0.27325001358986	7.1889352798462	phosphorus	0.2	yeast-carbon-absolute
140	YAL002W	0.19698892689048	1.3171	0.0322	5.1389	15.2394	1274	0.27325001358986	7.1889352798462	phosphorus	0.2	yeast-carbon-relative
141	YAL002W	1.317110642206	1.3171	0.0322	5.1389	15.2394	1274	0.27325001358986	7.1889352798462	phosphorus	0.2	yeast-nitrogen-absolute
142	YAL002W	0.4672801907977	1.3171	0.0322	5.1389	15.2394	1274	0.27325001358986	7.1889352798462	phosphorus	0.2	yeast-nitrogen-relative
143	YAL002W	0.032182103610792	1.3171	0.0322	5.1389	15.2394	1274	0.27325001358986	7.1889352798462	phosphorus	0.2	yeast-sulphur-absolute
144	YAL002W	0.094648440053587	1.3171	0.0322	5.1389	15.2394	1274	0.27325001358986	7.1889352798462	phosphorus	0.2	yeast-sulphur-relative
145	YAL002W	24.271506745175	1.3171	0.0322	5.1389	15.2394	1274	0.27325001358986	7.3016767501831	phosphorus	0.1	akashi
146	YAL002W	21.132653061224	1.3171	0.0322	5.1389	15.2394	1274	0.27325001358986	7.3016767501831	phosphorus	0.1	craig-energy
147	YAL002W	5.3861852433281	1.3171	0.0322	5.1389	15.2394	1274	0.27325001358986	7.3016767501831	phosphorus	0.1	craig-steps
148	YAL002W	0.97363365950352	1.3171	0.0322	5.1389	15.2394	1274	0.27325001358986	7.3016767501831	phosphorus	0.1	ecoli-carbon-absolute
149	YAL002W	0.18597065621703	1.3171	0.0322	5.1389	15.2394	1274	0.27325001358986	7.3016767501831	phosphorus	0.1	ecoli-carbon-relative
150	YAL002W	1.3171114599686	1.3171	0.0322	5.1389	15.2394	1274	0.27325001358986	7.3016767501831	phosphorus	0.1	ecoli-nitrogen-absolute
151	YAL002W	0.33670038726397	1.3171	0.0322	5.1389	15.2394	1274	0.27325001358986	7.3016767501831	phosphorus	0.1	ecoli-nitrogen-relative
152	YAL002W	0.032182103610527	1.3171	0.0322	5.1389	15.2394	1274	0.27325001358986	7.3016767501831	phosphorus	0.1	ecoli-sulphur-absolute
153	YAL002W	0.14994082265483	1.3171	0.0322	5.1389	15.2394	1274	0.27325001358986	7.3016767501831	phosphorus	0.1	ecoli-sulphur-relative
154	YAL002W	6.3555729984301	1.3171	0.0322	5.1389	15.2394	1274	0.27325001358986	7.3016767501831	phosphorus	0.1	wagner-fermentative
155	YAL002W	27.277472527473	1.3171	0.0322	5.1389	15.2394	1274	0.27325001358986	7.3016767501831	phosphorus	0.1	wagner-respiratory
156	YAL002W	131.79638828775	1.3171	0.0322	5.1389	15.2394	1274	0.27325001358986	7.3016767501831	phosphorus	0.1	weight
157	YAL002W	1.0078060812956	1.3171	0.0322	5.1389	15.2394	1274	0.27325001358986	7.3016767501831	phosphorus	0.1	yeast-carbon-absolute
158	YAL002W	0.19698892689048	1.3171	0.0322	5.1389	15.2394	1274	0.27325001358986	7.3016767501831	phosphorus	0.1	yeast-carbon-relative
159	YAL002W	1.317110642206	1.3171	0.0322	5.1389	15.2394	1274	0.27325001358986	7.3016767501831	phosphorus	0.1	yeast-nitrogen-absolute
160	YAL002W	0.4672801907977	1.3171	0.0322	5.1389	15.2394	1274	0.27325001358986	7.3016767501831	phosphorus	0.1	yeast-nitrogen-relative
161	YAL002W	0.032182103610792	1.3171	0.0322	5.1389	15.2394	1274	0.27325001358986	7.3016767501831	phosphorus	0.1	yeast-sulphur-absolute
162	YAL002W	0.094648440053587	1.3171	0.0322	5.1389	15.2394	1274	0.27325001358986	7.3016767501831	phosphorus	0.1	yeast-sulphur-relative
163	YAL002W	24.271506745175	1.3171	0.0322	5.1389	15.2394	1274	0.27325001358986	7.7381000518799	nitrogen	0.07	akashi
164	YAL002W	21.132653061224	1.3171	0.0322	5.1389	15.2394	1274	0.27325001358986	7.7381000518799	nitrogen	0.07	craig-energy
165	YAL002W	5.3861852433281	1.3171	0.0322	5.1389	15.2394	1274	0.27325001358986	7.7381000518799	nitrogen	0.07	craig-steps
166	YAL002W	0.97363365950352	1.3171	0.0322	5.1389	15.2394	1274	0.27325001358986	7.7381000518799	nitrogen	0.07	ecoli-carbon-absolute
167	YAL002W	0.18597065621703	1.3171	0.0322	5.1389	15.2394	1274	0.27325001358986	7.7381000518799	nitrogen	0.07	ecoli-carbon-relative
168	YAL002W	1.3171114599686	1.3171	0.0322	5.1389	15.2394	1274	0.27325001358986	7.7381000518799	nitrogen	0.07	ecoli-nitrogen-absolute
169	YAL002W	0.33670038726397	1.3171	0.0322	5.1389	15.2394	1274	0.27325001358986	7.7381000518799	nitrogen	0.07	ecoli-nitrogen-relative
170	YAL002W	0.032182103610527	1.3171	0.0322	5.1389	15.2394	1274	0.27325001358986	7.7381000518799	nitrogen	0.07	ecoli-sulphur-absolute
171	YAL002W	0.14994082265483	1.3171	0.0322	5.1389	15.2394	1274	0.27325001358986	7.7381000518799	nitrogen	0.07	ecoli-sulphur-relative
172	YAL002W	6.3555729984301	1.3171	0.0322	5.1389	15.2394	1274	0.27325001358986	7.7381000518799	nitrogen	0.07	wagner-fermentative
173	YAL002W	27.277472527473	1.3171	0.0322	5.1389	15.2394	1274	0.27325001358986	7.7381000518799	nitrogen	0.07	wagner-respiratory
174	YAL002W	131.79638828775	1.3171	0.0322	5.1389	15.2394	1274	0.27325001358986	7.7381000518799	nitrogen	0.07	weight
175	YAL002W	1.0078060812956	1.3171	0.0322	5.1389	15.2394	1274	0.27325001358986	7.7381000518799	nitrogen	0.07	yeast-carbon-absolute
176	YAL002W	0.19698892689048	1.3171	0.0322	5.1389	15.2394	1274	0.27325001358986	7.7381000518799	nitrogen	0.07	yeast-carbon-relative
177	YAL002W	1.317110642206	1.3171	0.0322	5.1389	15.2394	1274	0.27325001358986	7.7381000518799	nitrogen	0.07	yeast-nitrogen-absolute
178	YAL002W	0.4672801907977	1.3171	0.0322	5.1389	15.2394	1274	0.27325001358986	7.7381000518799	nitrogen	0.07	yeast-nitrogen-relative
179	YAL002W	0.032182103610792	1.3171	0.0322	5.1389	15.2394	1274	0.27325001358986	7.7381000518799	nitrogen	0.07	yeast-sulphur-absolute
180	YAL002W	0.094648440053587	1.3171	0.0322	5.1389	15.2394	1274	0.27325001358986	7.7381000518799	nitrogen	0.07	yeast-sulphur-relative
181	YAL002W	24.271506745175	1.3171	0.0322	5.1389	15.2394	1274	0.27325001358986	7.2953729629517	nitrogen	0.2	akashi
182	YAL002W	21.132653061224	1.3171	0.0322	5.1389	15.2394	1274	0.27325001358986	7.2953729629517	nitrogen	0.2	craig-energy
183	YAL002W	5.3861852433281	1.3171	0.0322	5.1389	15.2394	1274	0.27325001358986	7.2953729629517	nitrogen	0.2	craig-steps
184	YAL002W	0.97363365950352	1.3171	0.0322	5.1389	15.2394	1274	0.27325001358986	7.2953729629517	nitrogen	0.2	ecoli-carbon-absolute
185	YAL002W	0.18597065621703	1.3171	0.0322	5.1389	15.2394	1274	0.27325001358986	7.2953729629517	nitrogen	0.2	ecoli-carbon-relative
186	YAL002W	1.3171114599686	1.3171	0.0322	5.1389	15.2394	1274	0.27325001358986	7.2953729629517	nitrogen	0.2	ecoli-nitrogen-absolute
187	YAL002W	0.33670038726397	1.3171	0.0322	5.1389	15.2394	1274	0.27325001358986	7.2953729629517	nitrogen	0.2	ecoli-nitrogen-relative
188	YAL002W	0.032182103610527	1.3171	0.0322	5.1389	15.2394	1274	0.27325001358986	7.2953729629517	nitrogen	0.2	ecoli-sulphur-absolute
189	YAL002W	0.14994082265483	1.3171	0.0322	5.1389	15.2394	1274	0.27325001358986	7.2953729629517	nitrogen	0.2	ecoli-sulphur-relative
190	YAL002W	6.3555729984301	1.3171	0.0322	5.1389	15.2394	1274	0.27325001358986	7.2953729629517	nitrogen	0.2	wagner-fermentative
191	YAL002W	27.277472527473	1.3171	0.0322	5.1389	15.2394	1274	0.27325001358986	7.2953729629517	nitrogen	0.2	wagner-respiratory
192	YAL002W	131.79638828775	1.3171	0.0322	5.1389	15.2394	1274	0.27325001358986	7.2953729629517	nitrogen	0.2	weight
193	YAL002W	1.0078060812956	1.3171	0.0322	5.1389	15.2394	1274	0.27325001358986	7.2953729629517	nitrogen	0.2	yeast-carbon-absolute
194	YAL002W	0.19698892689048	1.3171	0.0322	5.1389	15.2394	1274	0.27325001358986	7.2953729629517	nitrogen	0.2	yeast-carbon-relative
195	YAL002W	1.317110642206	1.3171	0.0322	5.1389	15.2394	1274	0.27325001358986	7.2953729629517	nitrogen	0.2	yeast-nitrogen-absolute
196	YAL002W	0.4672801907977	1.3171	0.0322	5.1389	15.2394	1274	0.27325001358986	7.2953729629517	nitrogen	0.2	yeast-nitrogen-relative
197	YAL002W	0.032182103610792	1.3171	0.0322	5.1389	15.2394	1274	0.27325001358986	7.2953729629517	nitrogen	0.2	yeast-sulphur-absolute
198	YAL002W	0.094648440053587	1.3171	0.0322	5.1389	15.2394	1274	0.27325001358986	7.2953729629517	nitrogen	0.2	yeast-sulphur-relative
199	YAL002W	24.271506745175	1.3171	0.0322	5.1389	15.2394	1274	0.27325001358986	7.8346285820007	nitrogen	0.1	akashi
200	YAL002W	21.132653061224	1.3171	0.0322	5.1389	15.2394	1274	0.27325001358986	7.8346285820007	nitrogen	0.1	craig-energy
201	YAL002W	5.3861852433281	1.3171	0.0322	5.1389	15.2394	1274	0.27325001358986	7.8346285820007	nitrogen	0.1	craig-steps
202	YAL002W	0.97363365950352	1.3171	0.0322	5.1389	15.2394	1274	0.27325001358986	7.8346285820007	nitrogen	0.1	ecoli-carbon-absolute
203	YAL002W	0.18597065621703	1.3171	0.0322	5.1389	15.2394	1274	0.27325001358986	7.8346285820007	nitrogen	0.1	ecoli-carbon-relative
204	YAL002W	1.3171114599686	1.3171	0.0322	5.1389	15.2394	1274	0.27325001358986	7.8346285820007	nitrogen	0.1	ecoli-nitrogen-absolute
205	YAL002W	0.33670038726397	1.3171	0.0322	5.1389	15.2394	1274	0.27325001358986	7.8346285820007	nitrogen	0.1	ecoli-nitrogen-relative
206	YAL002W	0.032182103610527	1.3171	0.0322	5.1389	15.2394	1274	0.27325001358986	7.8346285820007	nitrogen	0.1	ecoli-sulphur-absolute
207	YAL002W	0.14994082265483	1.3171	0.0322	5.1389	15.2394	1274	0.27325001358986	7.8346285820007	nitrogen	0.1	ecoli-sulphur-relative
208	YAL002W	6.3555729984301	1.3171	0.0322	5.1389	15.2394	1274	0.27325001358986	7.8346285820007	nitrogen	0.1	wagner-fermentative
209	YAL002W	27.277472527473	1.3171	0.0322	5.1389	15.2394	1274	0.27325001358986	7.8346285820007	nitrogen	0.1	wagner-respiratory
210	YAL002W	131.79638828775	1.3171	0.0322	5.1389	15.2394	1274	0.27325001358986	7.8346285820007	nitrogen	0.1	weight
211	YAL002W	1.0078060812956	1.3171	0.0322	5.1389	15.2394	1274	0.27325001358986	7.8346285820007	nitrogen	0.1	yeast-carbon-absolute
212	YAL002W	0.19698892689048	1.3171	0.0322	5.1389	15.2394	1274	0.27325001358986	7.8346285820007	nitrogen	0.1	yeast-carbon-relative
213	YAL002W	1.317110642206	1.3171	0.0322	5.1389	15.2394	1274	0.27325001358986	7.8346285820007	nitrogen	0.1	yeast-nitrogen-absolute
214	YAL002W	0.4672801907977	1.3171	0.0322	5.1389	15.2394	1274	0.27325001358986	7.8346285820007	nitrogen	0.1	yeast-nitrogen-relative
215	YAL002W	0.032182103610792	1.3171	0.0322	5.1389	15.2394	1274	0.27325001358986	7.8346285820007	nitrogen	0.1	yeast-sulphur-absolute
216	YAL002W	0.094648440053587	1.3171	0.0322	5.1389	15.2394	1274	0.27325001358986	7.8346285820007	nitrogen	0.1	yeast-sulphur-relative
1100	YAL005C	21.713706851377	1.3069	0.0171	4.7757	15.7882	642	0.74349999427795	11.800443649292	carbon	0.07	akashi
217	YAL005C	17.604361370717	1.3069	0.0171	4.7757	15.7882	642	0.74349999427795	11.800443649292	carbon	0.07	craig-energy
310	YAL005C	4.8940809968847	1.3069	0.0171	4.7757	15.7882	642	0.74349999427795	11.800443649292	carbon	0.07	craig-steps
410	YAL005C	0.88362112789882	1.3069	0.0171	4.7757	15.7882	642	0.74349999427795	11.800443649292	carbon	0.07	ecoli-carbon-absolute
510	YAL005C	0.18150692275287	1.3069	0.0171	4.7757	15.7882	642	0.74349999427795	11.800443649292	carbon	0.07	ecoli-carbon-relative
610	YAL005C	1.3068535825545	1.3069	0.0171	4.7757	15.7882	642	0.74349999427795	11.800443649292	carbon	0.07	ecoli-nitrogen-absolute
710	YAL005C	0.37108773562906	1.3069	0.0171	4.7757	15.7882	642	0.74349999427795	11.800443649292	carbon	0.07	ecoli-nitrogen-relative
810	YAL005C	0.017133956386415	1.3069	0.0171	4.7757	15.7882	642	0.74349999427795	11.800443649292	carbon	0.07	ecoli-sulphur-absolute
910	YAL005C	0.095506166031556	1.3069	0.0171	4.7757	15.7882	642	0.74349999427795	11.800443649292	carbon	0.07	ecoli-sulphur-relative
1010	YAL005C	6.0031152647975	1.3069	0.0171	4.7757	15.7882	642	0.74349999427795	11.800443649292	carbon	0.07	wagner-fermentative
1110	YAL005C	24.220404984424	1.3069	0.0171	4.7757	15.7882	642	0.74349999427795	11.800443649292	carbon	0.07	wagner-respiratory
1210	YAL005C	126.66666602494	1.3069	0.0171	4.7757	15.7882	642	0.74349999427795	11.800443649292	carbon	0.07	weight
1310	YAL005C	0.91810917910014	1.3069	0.0171	4.7757	15.7882	642	0.74349999427795	11.800443649292	carbon	0.07	yeast-carbon-absolute
1410	YAL005C	0.20030690310958	1.3069	0.0171	4.7757	15.7882	642	0.74349999427795	11.800443649292	carbon	0.07	yeast-carbon-relative
1510	YAL005C	1.3068525149629	1.3069	0.0171	4.7757	15.7882	642	0.74349999427795	11.800443649292	carbon	0.07	yeast-nitrogen-absolute
1610	YAL005C	0.529742105452	1.3069	0.0171	4.7757	15.7882	642	0.74349999427795	11.800443649292	carbon	0.07	yeast-nitrogen-relative
1710	YAL005C	0.017133956386444	1.3069	0.0171	4.7757	15.7882	642	0.74349999427795	11.800443649292	carbon	0.07	yeast-sulphur-absolute
1810	YAL005C	0.085720134732339	1.3069	0.0171	4.7757	15.7882	642	0.74349999427795	11.800443649292	carbon	0.07	yeast-sulphur-relative
1910	YAL005C	21.713706851377	1.3069	0.0171	4.7757	15.7882	642	0.74349999427795	11.394939422607	carbon	0.2	akashi
2010	YAL005C	17.604361370717	1.3069	0.0171	4.7757	15.7882	642	0.74349999427795	11.394939422607	carbon	0.2	craig-energy
218	YAL005C	4.8940809968847	1.3069	0.0171	4.7757	15.7882	642	0.74349999427795	11.394939422607	carbon	0.2	craig-steps
221	YAL005C	0.88362112789882	1.3069	0.0171	4.7757	15.7882	642	0.74349999427795	11.394939422607	carbon	0.2	ecoli-carbon-absolute
231	YAL005C	0.18150692275287	1.3069	0.0171	4.7757	15.7882	642	0.74349999427795	11.394939422607	carbon	0.2	ecoli-carbon-relative
241	YAL005C	1.3068535825545	1.3069	0.0171	4.7757	15.7882	642	0.74349999427795	11.394939422607	carbon	0.2	ecoli-nitrogen-absolute
251	YAL005C	0.37108773562906	1.3069	0.0171	4.7757	15.7882	642	0.74349999427795	11.394939422607	carbon	0.2	ecoli-nitrogen-relative
261	YAL005C	0.017133956386415	1.3069	0.0171	4.7757	15.7882	642	0.74349999427795	11.394939422607	carbon	0.2	ecoli-sulphur-absolute
271	YAL005C	0.095506166031556	1.3069	0.0171	4.7757	15.7882	642	0.74349999427795	11.394939422607	carbon	0.2	ecoli-sulphur-relative
281	YAL005C	6.0031152647975	1.3069	0.0171	4.7757	15.7882	642	0.74349999427795	11.394939422607	carbon	0.2	wagner-fermentative
291	YAL005C	24.220404984424	1.3069	0.0171	4.7757	15.7882	642	0.74349999427795	11.394939422607	carbon	0.2	wagner-respiratory
301	YAL005C	126.66666602494	1.3069	0.0171	4.7757	15.7882	642	0.74349999427795	11.394939422607	carbon	0.2	weight
311	YAL005C	0.91810917910014	1.3069	0.0171	4.7757	15.7882	642	0.74349999427795	11.394939422607	carbon	0.2	yeast-carbon-absolute
321	YAL005C	0.20030690310958	1.3069	0.0171	4.7757	15.7882	642	0.74349999427795	11.394939422607	carbon	0.2	yeast-carbon-relative
331	YAL005C	1.3068525149629	1.3069	0.0171	4.7757	15.7882	642	0.74349999427795	11.394939422607	carbon	0.2	yeast-nitrogen-absolute
341	YAL005C	0.529742105452	1.3069	0.0171	4.7757	15.7882	642	0.74349999427795	11.394939422607	carbon	0.2	yeast-nitrogen-relative
351	YAL005C	0.017133956386444	1.3069	0.0171	4.7757	15.7882	642	0.74349999427795	11.394939422607	carbon	0.2	yeast-sulphur-absolute
361	YAL005C	0.085720134732339	1.3069	0.0171	4.7757	15.7882	642	0.74349999427795	11.394939422607	carbon	0.2	yeast-sulphur-relative
371	YAL005C	21.713706851377	1.3069	0.0171	4.7757	15.7882	642	0.74349999427795	12.043734550476	carbon	0.1	akashi
381	YAL005C	17.604361370717	1.3069	0.0171	4.7757	15.7882	642	0.74349999427795	12.043734550476	carbon	0.1	craig-energy
391	YAL005C	4.8940809968847	1.3069	0.0171	4.7757	15.7882	642	0.74349999427795	12.043734550476	carbon	0.1	craig-steps
401	YAL005C	0.88362112789882	1.3069	0.0171	4.7757	15.7882	642	0.74349999427795	12.043734550476	carbon	0.1	ecoli-carbon-absolute
411	YAL005C	0.18150692275287	1.3069	0.0171	4.7757	15.7882	642	0.74349999427795	12.043734550476	carbon	0.1	ecoli-carbon-relative
421	YAL005C	1.3068535825545	1.3069	0.0171	4.7757	15.7882	642	0.74349999427795	12.043734550476	carbon	0.1	ecoli-nitrogen-absolute
431	YAL005C	0.37108773562906	1.3069	0.0171	4.7757	15.7882	642	0.74349999427795	12.043734550476	carbon	0.1	ecoli-nitrogen-relative
441	YAL005C	0.017133956386415	1.3069	0.0171	4.7757	15.7882	642	0.74349999427795	12.043734550476	carbon	0.1	ecoli-sulphur-absolute
451	YAL005C	0.095506166031556	1.3069	0.0171	4.7757	15.7882	642	0.74349999427795	12.043734550476	carbon	0.1	ecoli-sulphur-relative
461	YAL005C	6.0031152647975	1.3069	0.0171	4.7757	15.7882	642	0.74349999427795	12.043734550476	carbon	0.1	wagner-fermentative
471	YAL005C	24.220404984424	1.3069	0.0171	4.7757	15.7882	642	0.74349999427795	12.043734550476	carbon	0.1	wagner-respiratory
481	YAL005C	126.66666602494	1.3069	0.0171	4.7757	15.7882	642	0.74349999427795	12.043734550476	carbon	0.1	weight
491	YAL005C	0.91810917910014	1.3069	0.0171	4.7757	15.7882	642	0.74349999427795	12.043734550476	carbon	0.1	yeast-carbon-absolute
501	YAL005C	0.20030690310958	1.3069	0.0171	4.7757	15.7882	642	0.74349999427795	12.043734550476	carbon	0.1	yeast-carbon-relative
511	YAL005C	1.3068525149629	1.3069	0.0171	4.7757	15.7882	642	0.74349999427795	12.043734550476	carbon	0.1	yeast-nitrogen-absolute
521	YAL005C	0.529742105452	1.3069	0.0171	4.7757	15.7882	642	0.74349999427795	12.043734550476	carbon	0.1	yeast-nitrogen-relative
531	YAL005C	0.017133956386444	1.3069	0.0171	4.7757	15.7882	642	0.74349999427795	12.043734550476	carbon	0.1	yeast-sulphur-absolute
541	YAL005C	0.085720134732339	1.3069	0.0171	4.7757	15.7882	642	0.74349999427795	12.043734550476	carbon	0.1	yeast-sulphur-relative
551	YAL005C	21.713706851377	1.3069	0.0171	4.7757	15.7882	642	0.74349999427795	11.763151168823	sulphur	0.07	akashi
561	YAL005C	17.604361370717	1.3069	0.0171	4.7757	15.7882	642	0.74349999427795	11.763151168823	sulphur	0.07	craig-energy
571	YAL005C	4.8940809968847	1.3069	0.0171	4.7757	15.7882	642	0.74349999427795	11.763151168823	sulphur	0.07	craig-steps
581	YAL005C	0.88362112789882	1.3069	0.0171	4.7757	15.7882	642	0.74349999427795	11.763151168823	sulphur	0.07	ecoli-carbon-absolute
591	YAL005C	0.18150692275287	1.3069	0.0171	4.7757	15.7882	642	0.74349999427795	11.763151168823	sulphur	0.07	ecoli-carbon-relative
601	YAL005C	1.3068535825545	1.3069	0.0171	4.7757	15.7882	642	0.74349999427795	11.763151168823	sulphur	0.07	ecoli-nitrogen-absolute
611	YAL005C	0.37108773562906	1.3069	0.0171	4.7757	15.7882	642	0.74349999427795	11.763151168823	sulphur	0.07	ecoli-nitrogen-relative
621	YAL005C	0.017133956386415	1.3069	0.0171	4.7757	15.7882	642	0.74349999427795	11.763151168823	sulphur	0.07	ecoli-sulphur-absolute
631	YAL005C	0.095506166031556	1.3069	0.0171	4.7757	15.7882	642	0.74349999427795	11.763151168823	sulphur	0.07	ecoli-sulphur-relative
641	YAL005C	6.0031152647975	1.3069	0.0171	4.7757	15.7882	642	0.74349999427795	11.763151168823	sulphur	0.07	wagner-fermentative
651	YAL005C	24.220404984424	1.3069	0.0171	4.7757	15.7882	642	0.74349999427795	11.763151168823	sulphur	0.07	wagner-respiratory
661	YAL005C	126.66666602494	1.3069	0.0171	4.7757	15.7882	642	0.74349999427795	11.763151168823	sulphur	0.07	weight
671	YAL005C	0.91810917910014	1.3069	0.0171	4.7757	15.7882	642	0.74349999427795	11.763151168823	sulphur	0.07	yeast-carbon-absolute
681	YAL005C	0.20030690310958	1.3069	0.0171	4.7757	15.7882	642	0.74349999427795	11.763151168823	sulphur	0.07	yeast-carbon-relative
691	YAL005C	1.3068525149629	1.3069	0.0171	4.7757	15.7882	642	0.74349999427795	11.763151168823	sulphur	0.07	yeast-nitrogen-absolute
701	YAL005C	0.529742105452	1.3069	0.0171	4.7757	15.7882	642	0.74349999427795	11.763151168823	sulphur	0.07	yeast-nitrogen-relative
711	YAL005C	0.017133956386444	1.3069	0.0171	4.7757	15.7882	642	0.74349999427795	11.763151168823	sulphur	0.07	yeast-sulphur-absolute
721	YAL005C	0.085720134732339	1.3069	0.0171	4.7757	15.7882	642	0.74349999427795	11.763151168823	sulphur	0.07	yeast-sulphur-relative
731	YAL005C	21.713706851377	1.3069	0.0171	4.7757	15.7882	642	0.74349999427795	11.602559089661	sulphur	0.2	akashi
741	YAL005C	17.604361370717	1.3069	0.0171	4.7757	15.7882	642	0.74349999427795	11.602559089661	sulphur	0.2	craig-energy
751	YAL005C	4.8940809968847	1.3069	0.0171	4.7757	15.7882	642	0.74349999427795	11.602559089661	sulphur	0.2	craig-steps
761	YAL005C	0.88362112789882	1.3069	0.0171	4.7757	15.7882	642	0.74349999427795	11.602559089661	sulphur	0.2	ecoli-carbon-absolute
771	YAL005C	0.18150692275287	1.3069	0.0171	4.7757	15.7882	642	0.74349999427795	11.602559089661	sulphur	0.2	ecoli-carbon-relative
781	YAL005C	1.3068535825545	1.3069	0.0171	4.7757	15.7882	642	0.74349999427795	11.602559089661	sulphur	0.2	ecoli-nitrogen-absolute
791	YAL005C	0.37108773562906	1.3069	0.0171	4.7757	15.7882	642	0.74349999427795	11.602559089661	sulphur	0.2	ecoli-nitrogen-relative
801	YAL005C	0.017133956386415	1.3069	0.0171	4.7757	15.7882	642	0.74349999427795	11.602559089661	sulphur	0.2	ecoli-sulphur-absolute
811	YAL005C	0.095506166031556	1.3069	0.0171	4.7757	15.7882	642	0.74349999427795	11.602559089661	sulphur	0.2	ecoli-sulphur-relative
821	YAL005C	6.0031152647975	1.3069	0.0171	4.7757	15.7882	642	0.74349999427795	11.602559089661	sulphur	0.2	wagner-fermentative
831	YAL005C	24.220404984424	1.3069	0.0171	4.7757	15.7882	642	0.74349999427795	11.602559089661	sulphur	0.2	wagner-respiratory
841	YAL005C	126.66666602494	1.3069	0.0171	4.7757	15.7882	642	0.74349999427795	11.602559089661	sulphur	0.2	weight
851	YAL005C	0.91810917910014	1.3069	0.0171	4.7757	15.7882	642	0.74349999427795	11.602559089661	sulphur	0.2	yeast-carbon-absolute
861	YAL005C	0.20030690310958	1.3069	0.0171	4.7757	15.7882	642	0.74349999427795	11.602559089661	sulphur	0.2	yeast-carbon-relative
871	YAL005C	1.3068525149629	1.3069	0.0171	4.7757	15.7882	642	0.74349999427795	11.602559089661	sulphur	0.2	yeast-nitrogen-absolute
881	YAL005C	0.529742105452	1.3069	0.0171	4.7757	15.7882	642	0.74349999427795	11.602559089661	sulphur	0.2	yeast-nitrogen-relative
891	YAL005C	0.017133956386444	1.3069	0.0171	4.7757	15.7882	642	0.74349999427795	11.602559089661	sulphur	0.2	yeast-sulphur-absolute
901	YAL005C	0.085720134732339	1.3069	0.0171	4.7757	15.7882	642	0.74349999427795	11.602559089661	sulphur	0.2	yeast-sulphur-relative
911	YAL005C	21.713706851377	1.3069	0.0171	4.7757	15.7882	642	0.74349999427795	11.481811523438	sulphur	0.1	akashi
921	YAL005C	17.604361370717	1.3069	0.0171	4.7757	15.7882	642	0.74349999427795	11.481811523438	sulphur	0.1	craig-energy
931	YAL005C	4.8940809968847	1.3069	0.0171	4.7757	15.7882	642	0.74349999427795	11.481811523438	sulphur	0.1	craig-steps
941	YAL005C	0.88362112789882	1.3069	0.0171	4.7757	15.7882	642	0.74349999427795	11.481811523438	sulphur	0.1	ecoli-carbon-absolute
951	YAL005C	0.18150692275287	1.3069	0.0171	4.7757	15.7882	642	0.74349999427795	11.481811523438	sulphur	0.1	ecoli-carbon-relative
961	YAL005C	1.3068535825545	1.3069	0.0171	4.7757	15.7882	642	0.74349999427795	11.481811523438	sulphur	0.1	ecoli-nitrogen-absolute
971	YAL005C	0.37108773562906	1.3069	0.0171	4.7757	15.7882	642	0.74349999427795	11.481811523438	sulphur	0.1	ecoli-nitrogen-relative
981	YAL005C	0.017133956386415	1.3069	0.0171	4.7757	15.7882	642	0.74349999427795	11.481811523438	sulphur	0.1	ecoli-sulphur-absolute
991	YAL005C	0.095506166031556	1.3069	0.0171	4.7757	15.7882	642	0.74349999427795	11.481811523438	sulphur	0.1	ecoli-sulphur-relative
1001	YAL005C	6.0031152647975	1.3069	0.0171	4.7757	15.7882	642	0.74349999427795	11.481811523438	sulphur	0.1	wagner-fermentative
1011	YAL005C	24.220404984424	1.3069	0.0171	4.7757	15.7882	642	0.74349999427795	11.481811523438	sulphur	0.1	wagner-respiratory
1021	YAL005C	126.66666602494	1.3069	0.0171	4.7757	15.7882	642	0.74349999427795	11.481811523438	sulphur	0.1	weight
1031	YAL005C	0.91810917910014	1.3069	0.0171	4.7757	15.7882	642	0.74349999427795	11.481811523438	sulphur	0.1	yeast-carbon-absolute
1041	YAL005C	0.20030690310958	1.3069	0.0171	4.7757	15.7882	642	0.74349999427795	11.481811523438	sulphur	0.1	yeast-carbon-relative
1051	YAL005C	1.3068525149629	1.3069	0.0171	4.7757	15.7882	642	0.74349999427795	11.481811523438	sulphur	0.1	yeast-nitrogen-absolute
1061	YAL005C	0.529742105452	1.3069	0.0171	4.7757	15.7882	642	0.74349999427795	11.481811523438	sulphur	0.1	yeast-nitrogen-relative
1071	YAL005C	0.017133956386444	1.3069	0.0171	4.7757	15.7882	642	0.74349999427795	11.481811523438	sulphur	0.1	yeast-sulphur-absolute
1081	YAL005C	0.085720134732339	1.3069	0.0171	4.7757	15.7882	642	0.74349999427795	11.481811523438	sulphur	0.1	yeast-sulphur-relative
1091	YAL005C	21.713706851377	1.3069	0.0171	4.7757	15.7882	642	0.74349999427795	11.921308517456	phosphorus	0.07	akashi
1101	YAL005C	17.604361370717	1.3069	0.0171	4.7757	15.7882	642	0.74349999427795	11.921308517456	phosphorus	0.07	craig-energy
1111	YAL005C	4.8940809968847	1.3069	0.0171	4.7757	15.7882	642	0.74349999427795	11.921308517456	phosphorus	0.07	craig-steps
1121	YAL005C	0.88362112789882	1.3069	0.0171	4.7757	15.7882	642	0.74349999427795	11.921308517456	phosphorus	0.07	ecoli-carbon-absolute
1131	YAL005C	0.18150692275287	1.3069	0.0171	4.7757	15.7882	642	0.74349999427795	11.921308517456	phosphorus	0.07	ecoli-carbon-relative
1141	YAL005C	1.3068535825545	1.3069	0.0171	4.7757	15.7882	642	0.74349999427795	11.921308517456	phosphorus	0.07	ecoli-nitrogen-absolute
1151	YAL005C	0.37108773562906	1.3069	0.0171	4.7757	15.7882	642	0.74349999427795	11.921308517456	phosphorus	0.07	ecoli-nitrogen-relative
1161	YAL005C	0.017133956386415	1.3069	0.0171	4.7757	15.7882	642	0.74349999427795	11.921308517456	phosphorus	0.07	ecoli-sulphur-absolute
1171	YAL005C	0.095506166031556	1.3069	0.0171	4.7757	15.7882	642	0.74349999427795	11.921308517456	phosphorus	0.07	ecoli-sulphur-relative
1181	YAL005C	6.0031152647975	1.3069	0.0171	4.7757	15.7882	642	0.74349999427795	11.921308517456	phosphorus	0.07	wagner-fermentative
1191	YAL005C	24.220404984424	1.3069	0.0171	4.7757	15.7882	642	0.74349999427795	11.921308517456	phosphorus	0.07	wagner-respiratory
1201	YAL005C	126.66666602494	1.3069	0.0171	4.7757	15.7882	642	0.74349999427795	11.921308517456	phosphorus	0.07	weight
1211	YAL005C	0.91810917910014	1.3069	0.0171	4.7757	15.7882	642	0.74349999427795	11.921308517456	phosphorus	0.07	yeast-carbon-absolute
1221	YAL005C	0.20030690310958	1.3069	0.0171	4.7757	15.7882	642	0.74349999427795	11.921308517456	phosphorus	0.07	yeast-carbon-relative
1231	YAL005C	1.3068525149629	1.3069	0.0171	4.7757	15.7882	642	0.74349999427795	11.921308517456	phosphorus	0.07	yeast-nitrogen-absolute
1241	YAL005C	0.529742105452	1.3069	0.0171	4.7757	15.7882	642	0.74349999427795	11.921308517456	phosphorus	0.07	yeast-nitrogen-relative
1251	YAL005C	0.017133956386444	1.3069	0.0171	4.7757	15.7882	642	0.74349999427795	11.921308517456	phosphorus	0.07	yeast-sulphur-absolute
1261	YAL005C	0.085720134732339	1.3069	0.0171	4.7757	15.7882	642	0.74349999427795	11.921308517456	phosphorus	0.07	yeast-sulphur-relative
1271	YAL005C	21.713706851377	1.3069	0.0171	4.7757	15.7882	642	0.74349999427795	11.612324714661	phosphorus	0.2	akashi
1281	YAL005C	17.604361370717	1.3069	0.0171	4.7757	15.7882	642	0.74349999427795	11.612324714661	phosphorus	0.2	craig-energy
1291	YAL005C	4.8940809968847	1.3069	0.0171	4.7757	15.7882	642	0.74349999427795	11.612324714661	phosphorus	0.2	craig-steps
1301	YAL005C	0.88362112789882	1.3069	0.0171	4.7757	15.7882	642	0.74349999427795	11.612324714661	phosphorus	0.2	ecoli-carbon-absolute
1311	YAL005C	0.18150692275287	1.3069	0.0171	4.7757	15.7882	642	0.74349999427795	11.612324714661	phosphorus	0.2	ecoli-carbon-relative
1321	YAL005C	1.3068535825545	1.3069	0.0171	4.7757	15.7882	642	0.74349999427795	11.612324714661	phosphorus	0.2	ecoli-nitrogen-absolute
1331	YAL005C	0.37108773562906	1.3069	0.0171	4.7757	15.7882	642	0.74349999427795	11.612324714661	phosphorus	0.2	ecoli-nitrogen-relative
1341	YAL005C	0.017133956386415	1.3069	0.0171	4.7757	15.7882	642	0.74349999427795	11.612324714661	phosphorus	0.2	ecoli-sulphur-absolute
1351	YAL005C	0.095506166031556	1.3069	0.0171	4.7757	15.7882	642	0.74349999427795	11.612324714661	phosphorus	0.2	ecoli-sulphur-relative
1361	YAL005C	6.0031152647975	1.3069	0.0171	4.7757	15.7882	642	0.74349999427795	11.612324714661	phosphorus	0.2	wagner-fermentative
1371	YAL005C	24.220404984424	1.3069	0.0171	4.7757	15.7882	642	0.74349999427795	11.612324714661	phosphorus	0.2	wagner-respiratory
1381	YAL005C	126.66666602494	1.3069	0.0171	4.7757	15.7882	642	0.74349999427795	11.612324714661	phosphorus	0.2	weight
1391	YAL005C	0.91810917910014	1.3069	0.0171	4.7757	15.7882	642	0.74349999427795	11.612324714661	phosphorus	0.2	yeast-carbon-absolute
1401	YAL005C	0.20030690310958	1.3069	0.0171	4.7757	15.7882	642	0.74349999427795	11.612324714661	phosphorus	0.2	yeast-carbon-relative
1411	YAL005C	1.3068525149629	1.3069	0.0171	4.7757	15.7882	642	0.74349999427795	11.612324714661	phosphorus	0.2	yeast-nitrogen-absolute
1421	YAL005C	0.529742105452	1.3069	0.0171	4.7757	15.7882	642	0.74349999427795	11.612324714661	phosphorus	0.2	yeast-nitrogen-relative
1431	YAL005C	0.017133956386444	1.3069	0.0171	4.7757	15.7882	642	0.74349999427795	11.612324714661	phosphorus	0.2	yeast-sulphur-absolute
1441	YAL005C	0.085720134732339	1.3069	0.0171	4.7757	15.7882	642	0.74349999427795	11.612324714661	phosphorus	0.2	yeast-sulphur-relative
1451	YAL005C	21.713706851377	1.3069	0.0171	4.7757	15.7882	642	0.74349999427795	11.650691986084	phosphorus	0.1	akashi
1461	YAL005C	17.604361370717	1.3069	0.0171	4.7757	15.7882	642	0.74349999427795	11.650691986084	phosphorus	0.1	craig-energy
1471	YAL005C	4.8940809968847	1.3069	0.0171	4.7757	15.7882	642	0.74349999427795	11.650691986084	phosphorus	0.1	craig-steps
1481	YAL005C	0.88362112789882	1.3069	0.0171	4.7757	15.7882	642	0.74349999427795	11.650691986084	phosphorus	0.1	ecoli-carbon-absolute
1491	YAL005C	0.18150692275287	1.3069	0.0171	4.7757	15.7882	642	0.74349999427795	11.650691986084	phosphorus	0.1	ecoli-carbon-relative
1501	YAL005C	1.3068535825545	1.3069	0.0171	4.7757	15.7882	642	0.74349999427795	11.650691986084	phosphorus	0.1	ecoli-nitrogen-absolute
1511	YAL005C	0.37108773562906	1.3069	0.0171	4.7757	15.7882	642	0.74349999427795	11.650691986084	phosphorus	0.1	ecoli-nitrogen-relative
1521	YAL005C	0.017133956386415	1.3069	0.0171	4.7757	15.7882	642	0.74349999427795	11.650691986084	phosphorus	0.1	ecoli-sulphur-absolute
1531	YAL005C	0.095506166031556	1.3069	0.0171	4.7757	15.7882	642	0.74349999427795	11.650691986084	phosphorus	0.1	ecoli-sulphur-relative
1541	YAL005C	6.0031152647975	1.3069	0.0171	4.7757	15.7882	642	0.74349999427795	11.650691986084	phosphorus	0.1	wagner-fermentative
1551	YAL005C	24.220404984424	1.3069	0.0171	4.7757	15.7882	642	0.74349999427795	11.650691986084	phosphorus	0.1	wagner-respiratory
1561	YAL005C	126.66666602494	1.3069	0.0171	4.7757	15.7882	642	0.74349999427795	11.650691986084	phosphorus	0.1	weight
1571	YAL005C	0.91810917910014	1.3069	0.0171	4.7757	15.7882	642	0.74349999427795	11.650691986084	phosphorus	0.1	yeast-carbon-absolute
1581	YAL005C	0.20030690310958	1.3069	0.0171	4.7757	15.7882	642	0.74349999427795	11.650691986084	phosphorus	0.1	yeast-carbon-relative
1591	YAL005C	1.3068525149629	1.3069	0.0171	4.7757	15.7882	642	0.74349999427795	11.650691986084	phosphorus	0.1	yeast-nitrogen-absolute
1601	YAL005C	0.529742105452	1.3069	0.0171	4.7757	15.7882	642	0.74349999427795	11.650691986084	phosphorus	0.1	yeast-nitrogen-relative
1611	YAL005C	0.017133956386444	1.3069	0.0171	4.7757	15.7882	642	0.74349999427795	11.650691986084	phosphorus	0.1	yeast-sulphur-absolute
1621	YAL005C	0.085720134732339	1.3069	0.0171	4.7757	15.7882	642	0.74349999427795	11.650691986084	phosphorus	0.1	yeast-sulphur-relative
1631	YAL005C	21.713706851377	1.3069	0.0171	4.7757	15.7882	642	0.74349999427795	11.485956192017	nitrogen	0.07	akashi
1641	YAL005C	17.604361370717	1.3069	0.0171	4.7757	15.7882	642	0.74349999427795	11.485956192017	nitrogen	0.07	craig-energy
1651	YAL005C	4.8940809968847	1.3069	0.0171	4.7757	15.7882	642	0.74349999427795	11.485956192017	nitrogen	0.07	craig-steps
1661	YAL005C	0.88362112789882	1.3069	0.0171	4.7757	15.7882	642	0.74349999427795	11.485956192017	nitrogen	0.07	ecoli-carbon-absolute
1671	YAL005C	0.18150692275287	1.3069	0.0171	4.7757	15.7882	642	0.74349999427795	11.485956192017	nitrogen	0.07	ecoli-carbon-relative
1681	YAL005C	1.3068535825545	1.3069	0.0171	4.7757	15.7882	642	0.74349999427795	11.485956192017	nitrogen	0.07	ecoli-nitrogen-absolute
1691	YAL005C	0.37108773562906	1.3069	0.0171	4.7757	15.7882	642	0.74349999427795	11.485956192017	nitrogen	0.07	ecoli-nitrogen-relative
1701	YAL005C	0.017133956386415	1.3069	0.0171	4.7757	15.7882	642	0.74349999427795	11.485956192017	nitrogen	0.07	ecoli-sulphur-absolute
1711	YAL005C	0.095506166031556	1.3069	0.0171	4.7757	15.7882	642	0.74349999427795	11.485956192017	nitrogen	0.07	ecoli-sulphur-relative
1721	YAL005C	6.0031152647975	1.3069	0.0171	4.7757	15.7882	642	0.74349999427795	11.485956192017	nitrogen	0.07	wagner-fermentative
1731	YAL005C	24.220404984424	1.3069	0.0171	4.7757	15.7882	642	0.74349999427795	11.485956192017	nitrogen	0.07	wagner-respiratory
1741	YAL005C	126.66666602494	1.3069	0.0171	4.7757	15.7882	642	0.74349999427795	11.485956192017	nitrogen	0.07	weight
1751	YAL005C	0.91810917910014	1.3069	0.0171	4.7757	15.7882	642	0.74349999427795	11.485956192017	nitrogen	0.07	yeast-carbon-absolute
1761	YAL005C	0.20030690310958	1.3069	0.0171	4.7757	15.7882	642	0.74349999427795	11.485956192017	nitrogen	0.07	yeast-carbon-relative
1771	YAL005C	1.3068525149629	1.3069	0.0171	4.7757	15.7882	642	0.74349999427795	11.485956192017	nitrogen	0.07	yeast-nitrogen-absolute
1781	YAL005C	0.529742105452	1.3069	0.0171	4.7757	15.7882	642	0.74349999427795	11.485956192017	nitrogen	0.07	yeast-nitrogen-relative
1791	YAL005C	0.017133956386444	1.3069	0.0171	4.7757	15.7882	642	0.74349999427795	11.485956192017	nitrogen	0.07	yeast-sulphur-absolute
1801	YAL005C	0.085720134732339	1.3069	0.0171	4.7757	15.7882	642	0.74349999427795	11.485956192017	nitrogen	0.07	yeast-sulphur-relative
1811	YAL005C	21.713706851377	1.3069	0.0171	4.7757	15.7882	642	0.74349999427795	11.88468837738	nitrogen	0.2	akashi
1821	YAL005C	17.604361370717	1.3069	0.0171	4.7757	15.7882	642	0.74349999427795	11.88468837738	nitrogen	0.2	craig-energy
1831	YAL005C	4.8940809968847	1.3069	0.0171	4.7757	15.7882	642	0.74349999427795	11.88468837738	nitrogen	0.2	craig-steps
1841	YAL005C	0.88362112789882	1.3069	0.0171	4.7757	15.7882	642	0.74349999427795	11.88468837738	nitrogen	0.2	ecoli-carbon-absolute
1851	YAL005C	0.18150692275287	1.3069	0.0171	4.7757	15.7882	642	0.74349999427795	11.88468837738	nitrogen	0.2	ecoli-carbon-relative
1861	YAL005C	1.3068535825545	1.3069	0.0171	4.7757	15.7882	642	0.74349999427795	11.88468837738	nitrogen	0.2	ecoli-nitrogen-absolute
1871	YAL005C	0.37108773562906	1.3069	0.0171	4.7757	15.7882	642	0.74349999427795	11.88468837738	nitrogen	0.2	ecoli-nitrogen-relative
1881	YAL005C	0.017133956386415	1.3069	0.0171	4.7757	15.7882	642	0.74349999427795	11.88468837738	nitrogen	0.2	ecoli-sulphur-absolute
1891	YAL005C	0.095506166031556	1.3069	0.0171	4.7757	15.7882	642	0.74349999427795	11.88468837738	nitrogen	0.2	ecoli-sulphur-relative
1901	YAL005C	6.0031152647975	1.3069	0.0171	4.7757	15.7882	642	0.74349999427795	11.88468837738	nitrogen	0.2	wagner-fermentative
1911	YAL005C	24.220404984424	1.3069	0.0171	4.7757	15.7882	642	0.74349999427795	11.88468837738	nitrogen	0.2	wagner-respiratory
1921	YAL005C	126.66666602494	1.3069	0.0171	4.7757	15.7882	642	0.74349999427795	11.88468837738	nitrogen	0.2	weight
1931	YAL005C	0.91810917910014	1.3069	0.0171	4.7757	15.7882	642	0.74349999427795	11.88468837738	nitrogen	0.2	yeast-carbon-absolute
1941	YAL005C	0.20030690310958	1.3069	0.0171	4.7757	15.7882	642	0.74349999427795	11.88468837738	nitrogen	0.2	yeast-carbon-relative
1951	YAL005C	1.3068525149629	1.3069	0.0171	4.7757	15.7882	642	0.74349999427795	11.88468837738	nitrogen	0.2	yeast-nitrogen-absolute
1961	YAL005C	0.529742105452	1.3069	0.0171	4.7757	15.7882	642	0.74349999427795	11.88468837738	nitrogen	0.2	yeast-nitrogen-relative
1971	YAL005C	0.017133956386444	1.3069	0.0171	4.7757	15.7882	642	0.74349999427795	11.88468837738	nitrogen	0.2	yeast-sulphur-absolute
1981	YAL005C	0.085720134732339	1.3069	0.0171	4.7757	15.7882	642	0.74349999427795	11.88468837738	nitrogen	0.2	yeast-sulphur-relative
1991	YAL005C	21.713706851377	1.3069	0.0171	4.7757	15.7882	642	0.74349999427795	11.608505249023	nitrogen	0.1	akashi
2001	YAL005C	17.604361370717	1.3069	0.0171	4.7757	15.7882	642	0.74349999427795	11.608505249023	nitrogen	0.1	craig-energy
2011	YAL005C	4.8940809968847	1.3069	0.0171	4.7757	15.7882	642	0.74349999427795	11.608505249023	nitrogen	0.1	craig-steps
2021	YAL005C	0.88362112789882	1.3069	0.0171	4.7757	15.7882	642	0.74349999427795	11.608505249023	nitrogen	0.1	ecoli-carbon-absolute
2031	YAL005C	0.18150692275287	1.3069	0.0171	4.7757	15.7882	642	0.74349999427795	11.608505249023	nitrogen	0.1	ecoli-carbon-relative
2041	YAL005C	1.3068535825545	1.3069	0.0171	4.7757	15.7882	642	0.74349999427795	11.608505249023	nitrogen	0.1	ecoli-nitrogen-absolute
2051	YAL005C	0.37108773562906	1.3069	0.0171	4.7757	15.7882	642	0.74349999427795	11.608505249023	nitrogen	0.1	ecoli-nitrogen-relative
2061	YAL005C	0.017133956386415	1.3069	0.0171	4.7757	15.7882	642	0.74349999427795	11.608505249023	nitrogen	0.1	ecoli-sulphur-absolute
2071	YAL005C	0.095506166031556	1.3069	0.0171	4.7757	15.7882	642	0.74349999427795	11.608505249023	nitrogen	0.1	ecoli-sulphur-relative
2081	YAL005C	6.0031152647975	1.3069	0.0171	4.7757	15.7882	642	0.74349999427795	11.608505249023	nitrogen	0.1	wagner-fermentative
2091	YAL005C	24.220404984424	1.3069	0.0171	4.7757	15.7882	642	0.74349999427795	11.608505249023	nitrogen	0.1	wagner-respiratory
2101	YAL005C	126.66666602494	1.3069	0.0171	4.7757	15.7882	642	0.74349999427795	11.608505249023	nitrogen	0.1	weight
2111	YAL005C	0.91810917910014	1.3069	0.0171	4.7757	15.7882	642	0.74349999427795	11.608505249023	nitrogen	0.1	yeast-carbon-absolute
2121	YAL005C	0.20030690310958	1.3069	0.0171	4.7757	15.7882	642	0.74349999427795	11.608505249023	nitrogen	0.1	yeast-carbon-relative
2131	YAL005C	1.3068525149629	1.3069	0.0171	4.7757	15.7882	642	0.74349999427795	11.608505249023	nitrogen	0.1	yeast-nitrogen-absolute
2141	YAL005C	0.529742105452	1.3069	0.0171	4.7757	15.7882	642	0.74349999427795	11.608505249023	nitrogen	0.1	yeast-nitrogen-relative
2151	YAL005C	0.017133956386444	1.3069	0.0171	4.7757	15.7882	642	0.74349999427795	11.608505249023	nitrogen	0.1	yeast-sulphur-absolute
2161	YAL005C	0.085720134732339	1.3069	0.0171	4.7757	15.7882	642	0.74349999427795	11.608505249023	nitrogen	0.1	yeast-sulphur-relative
1102	YAL007C	23.978139247451	1.2558	0.0233	5.0791	15.5907	215	0.38600000739098	7.8700523376465	carbon	0.07	akashi
219	YAL007C	20.488372093023	1.2558	0.0233	5.0791	15.5907	215	0.38600000739098	7.8700523376465	carbon	0.07	craig-energy
312	YAL007C	5.4697674418605	1.2558	0.0233	5.0791	15.5907	215	0.38600000739098	7.8700523376465	carbon	0.07	craig-steps
412	YAL007C	0.96085814695026	1.2558	0.0233	5.0791	15.5907	215	0.38600000739098	7.8700523376465	carbon	0.07	ecoli-carbon-absolute
512	YAL007C	0.18861995925044	1.2558	0.0233	5.0791	15.5907	215	0.38600000739098	7.8700523376465	carbon	0.07	ecoli-carbon-relative
612	YAL007C	1.2558139534884	1.2558	0.0233	5.0791	15.5907	215	0.38600000739098	7.8700523376465	carbon	0.07	ecoli-nitrogen-absolute
712	YAL007C	0.33941902695007	1.2558	0.0233	5.0791	15.5907	215	0.38600000739098	7.8700523376465	carbon	0.07	ecoli-nitrogen-relative
812	YAL007C	0.023255813953459	1.2558	0.0233	5.0791	15.5907	215	0.38600000739098	7.8700523376465	carbon	0.07	ecoli-sulphur-absolute
912	YAL007C	0.12213697556707	1.2558	0.0233	5.0791	15.5907	215	0.38600000739098	7.8700523376465	carbon	0.07	ecoli-sulphur-relative
1012	YAL007C	6.5627906976744	1.2558	0.0233	5.0791	15.5907	215	0.38600000739098	7.8700523376465	carbon	0.07	wagner-fermentative
1112	YAL007C	27.590697674419	1.2558	0.0233	5.0791	15.5907	215	0.38600000739098	7.8700523376465	carbon	0.07	wagner-respiratory
1212	YAL007C	129.8641851026	1.2558	0.0233	5.0791	15.5907	215	0.38600000739098	7.8700523376465	carbon	0.07	weight
1312	YAL007C	0.98532629969508	1.2558	0.0233	5.0791	15.5907	215	0.38600000739098	7.8700523376465	carbon	0.07	yeast-carbon-absolute
1412	YAL007C	0.20135174312217	1.2558	0.0233	5.0791	15.5907	215	0.38600000739098	7.8700523376465	carbon	0.07	yeast-carbon-relative
1512	YAL007C	1.2558130438938	1.2558	0.0233	5.0791	15.5907	215	0.38600000739098	7.8700523376465	carbon	0.07	yeast-nitrogen-absolute
1612	YAL007C	0.48267034384054	1.2558	0.0233	5.0791	15.5907	215	0.38600000739098	7.8700523376465	carbon	0.07	yeast-nitrogen-relative
1712	YAL007C	0.023255813953623	1.2558	0.0233	5.0791	15.5907	215	0.38600000739098	7.8700523376465	carbon	0.07	yeast-sulphur-absolute
1812	YAL007C	0.099461448436813	1.2558	0.0233	5.0791	15.5907	215	0.38600000739098	7.8700523376465	carbon	0.07	yeast-sulphur-relative
1912	YAL007C	23.978139247451	1.2558	0.0233	5.0791	15.5907	215	0.38600000739098	8.4095830917358	carbon	0.2	akashi
2012	YAL007C	20.488372093023	1.2558	0.0233	5.0791	15.5907	215	0.38600000739098	8.4095830917358	carbon	0.2	craig-energy
2110	YAL007C	5.4697674418605	1.2558	0.0233	5.0791	15.5907	215	0.38600000739098	8.4095830917358	carbon	0.2	craig-steps
222	YAL007C	0.96085814695026	1.2558	0.0233	5.0791	15.5907	215	0.38600000739098	8.4095830917358	carbon	0.2	ecoli-carbon-absolute
232	YAL007C	0.18861995925044	1.2558	0.0233	5.0791	15.5907	215	0.38600000739098	8.4095830917358	carbon	0.2	ecoli-carbon-relative
242	YAL007C	1.2558139534884	1.2558	0.0233	5.0791	15.5907	215	0.38600000739098	8.4095830917358	carbon	0.2	ecoli-nitrogen-absolute
252	YAL007C	0.33941902695007	1.2558	0.0233	5.0791	15.5907	215	0.38600000739098	8.4095830917358	carbon	0.2	ecoli-nitrogen-relative
262	YAL007C	0.023255813953459	1.2558	0.0233	5.0791	15.5907	215	0.38600000739098	8.4095830917358	carbon	0.2	ecoli-sulphur-absolute
272	YAL007C	0.12213697556707	1.2558	0.0233	5.0791	15.5907	215	0.38600000739098	8.4095830917358	carbon	0.2	ecoli-sulphur-relative
282	YAL007C	6.5627906976744	1.2558	0.0233	5.0791	15.5907	215	0.38600000739098	8.4095830917358	carbon	0.2	wagner-fermentative
292	YAL007C	27.590697674419	1.2558	0.0233	5.0791	15.5907	215	0.38600000739098	8.4095830917358	carbon	0.2	wagner-respiratory
302	YAL007C	129.8641851026	1.2558	0.0233	5.0791	15.5907	215	0.38600000739098	8.4095830917358	carbon	0.2	weight
313	YAL007C	0.98532629969508	1.2558	0.0233	5.0791	15.5907	215	0.38600000739098	8.4095830917358	carbon	0.2	yeast-carbon-absolute
322	YAL007C	0.20135174312217	1.2558	0.0233	5.0791	15.5907	215	0.38600000739098	8.4095830917358	carbon	0.2	yeast-carbon-relative
332	YAL007C	1.2558130438938	1.2558	0.0233	5.0791	15.5907	215	0.38600000739098	8.4095830917358	carbon	0.2	yeast-nitrogen-absolute
342	YAL007C	0.48267034384054	1.2558	0.0233	5.0791	15.5907	215	0.38600000739098	8.4095830917358	carbon	0.2	yeast-nitrogen-relative
352	YAL007C	0.023255813953623	1.2558	0.0233	5.0791	15.5907	215	0.38600000739098	8.4095830917358	carbon	0.2	yeast-sulphur-absolute
362	YAL007C	0.099461448436813	1.2558	0.0233	5.0791	15.5907	215	0.38600000739098	8.4095830917358	carbon	0.2	yeast-sulphur-relative
372	YAL007C	23.978139247451	1.2558	0.0233	5.0791	15.5907	215	0.38600000739098	8.4454288482666	carbon	0.1	akashi
382	YAL007C	20.488372093023	1.2558	0.0233	5.0791	15.5907	215	0.38600000739098	8.4454288482666	carbon	0.1	craig-energy
392	YAL007C	5.4697674418605	1.2558	0.0233	5.0791	15.5907	215	0.38600000739098	8.4454288482666	carbon	0.1	craig-steps
402	YAL007C	0.96085814695026	1.2558	0.0233	5.0791	15.5907	215	0.38600000739098	8.4454288482666	carbon	0.1	ecoli-carbon-absolute
413	YAL007C	0.18861995925044	1.2558	0.0233	5.0791	15.5907	215	0.38600000739098	8.4454288482666	carbon	0.1	ecoli-carbon-relative
422	YAL007C	1.2558139534884	1.2558	0.0233	5.0791	15.5907	215	0.38600000739098	8.4454288482666	carbon	0.1	ecoli-nitrogen-absolute
432	YAL007C	0.33941902695007	1.2558	0.0233	5.0791	15.5907	215	0.38600000739098	8.4454288482666	carbon	0.1	ecoli-nitrogen-relative
442	YAL007C	0.023255813953459	1.2558	0.0233	5.0791	15.5907	215	0.38600000739098	8.4454288482666	carbon	0.1	ecoli-sulphur-absolute
452	YAL007C	0.12213697556707	1.2558	0.0233	5.0791	15.5907	215	0.38600000739098	8.4454288482666	carbon	0.1	ecoli-sulphur-relative
462	YAL007C	6.5627906976744	1.2558	0.0233	5.0791	15.5907	215	0.38600000739098	8.4454288482666	carbon	0.1	wagner-fermentative
472	YAL007C	27.590697674419	1.2558	0.0233	5.0791	15.5907	215	0.38600000739098	8.4454288482666	carbon	0.1	wagner-respiratory
482	YAL007C	129.8641851026	1.2558	0.0233	5.0791	15.5907	215	0.38600000739098	8.4454288482666	carbon	0.1	weight
492	YAL007C	0.98532629969508	1.2558	0.0233	5.0791	15.5907	215	0.38600000739098	8.4454288482666	carbon	0.1	yeast-carbon-absolute
502	YAL007C	0.20135174312217	1.2558	0.0233	5.0791	15.5907	215	0.38600000739098	8.4454288482666	carbon	0.1	yeast-carbon-relative
513	YAL007C	1.2558130438938	1.2558	0.0233	5.0791	15.5907	215	0.38600000739098	8.4454288482666	carbon	0.1	yeast-nitrogen-absolute
522	YAL007C	0.48267034384054	1.2558	0.0233	5.0791	15.5907	215	0.38600000739098	8.4454288482666	carbon	0.1	yeast-nitrogen-relative
532	YAL007C	0.023255813953623	1.2558	0.0233	5.0791	15.5907	215	0.38600000739098	8.4454288482666	carbon	0.1	yeast-sulphur-absolute
542	YAL007C	0.099461448436813	1.2558	0.0233	5.0791	15.5907	215	0.38600000739098	8.4454288482666	carbon	0.1	yeast-sulphur-relative
552	YAL007C	23.978139247451	1.2558	0.0233	5.0791	15.5907	215	0.38600000739098	8.9423170089722	sulphur	0.07	akashi
562	YAL007C	20.488372093023	1.2558	0.0233	5.0791	15.5907	215	0.38600000739098	8.9423170089722	sulphur	0.07	craig-energy
572	YAL007C	5.4697674418605	1.2558	0.0233	5.0791	15.5907	215	0.38600000739098	8.9423170089722	sulphur	0.07	craig-steps
582	YAL007C	0.96085814695026	1.2558	0.0233	5.0791	15.5907	215	0.38600000739098	8.9423170089722	sulphur	0.07	ecoli-carbon-absolute
592	YAL007C	0.18861995925044	1.2558	0.0233	5.0791	15.5907	215	0.38600000739098	8.9423170089722	sulphur	0.07	ecoli-carbon-relative
602	YAL007C	1.2558139534884	1.2558	0.0233	5.0791	15.5907	215	0.38600000739098	8.9423170089722	sulphur	0.07	ecoli-nitrogen-absolute
613	YAL007C	0.33941902695007	1.2558	0.0233	5.0791	15.5907	215	0.38600000739098	8.9423170089722	sulphur	0.07	ecoli-nitrogen-relative
622	YAL007C	0.023255813953459	1.2558	0.0233	5.0791	15.5907	215	0.38600000739098	8.9423170089722	sulphur	0.07	ecoli-sulphur-absolute
632	YAL007C	0.12213697556707	1.2558	0.0233	5.0791	15.5907	215	0.38600000739098	8.9423170089722	sulphur	0.07	ecoli-sulphur-relative
642	YAL007C	6.5627906976744	1.2558	0.0233	5.0791	15.5907	215	0.38600000739098	8.9423170089722	sulphur	0.07	wagner-fermentative
652	YAL007C	27.590697674419	1.2558	0.0233	5.0791	15.5907	215	0.38600000739098	8.9423170089722	sulphur	0.07	wagner-respiratory
662	YAL007C	129.8641851026	1.2558	0.0233	5.0791	15.5907	215	0.38600000739098	8.9423170089722	sulphur	0.07	weight
672	YAL007C	0.98532629969508	1.2558	0.0233	5.0791	15.5907	215	0.38600000739098	8.9423170089722	sulphur	0.07	yeast-carbon-absolute
682	YAL007C	0.20135174312217	1.2558	0.0233	5.0791	15.5907	215	0.38600000739098	8.9423170089722	sulphur	0.07	yeast-carbon-relative
692	YAL007C	1.2558130438938	1.2558	0.0233	5.0791	15.5907	215	0.38600000739098	8.9423170089722	sulphur	0.07	yeast-nitrogen-absolute
702	YAL007C	0.48267034384054	1.2558	0.0233	5.0791	15.5907	215	0.38600000739098	8.9423170089722	sulphur	0.07	yeast-nitrogen-relative
713	YAL007C	0.023255813953623	1.2558	0.0233	5.0791	15.5907	215	0.38600000739098	8.9423170089722	sulphur	0.07	yeast-sulphur-absolute
722	YAL007C	0.099461448436813	1.2558	0.0233	5.0791	15.5907	215	0.38600000739098	8.9423170089722	sulphur	0.07	yeast-sulphur-relative
732	YAL007C	23.978139247451	1.2558	0.0233	5.0791	15.5907	215	0.38600000739098	8.8394441604614	sulphur	0.2	akashi
742	YAL007C	20.488372093023	1.2558	0.0233	5.0791	15.5907	215	0.38600000739098	8.8394441604614	sulphur	0.2	craig-energy
752	YAL007C	5.4697674418605	1.2558	0.0233	5.0791	15.5907	215	0.38600000739098	8.8394441604614	sulphur	0.2	craig-steps
762	YAL007C	0.96085814695026	1.2558	0.0233	5.0791	15.5907	215	0.38600000739098	8.8394441604614	sulphur	0.2	ecoli-carbon-absolute
772	YAL007C	0.18861995925044	1.2558	0.0233	5.0791	15.5907	215	0.38600000739098	8.8394441604614	sulphur	0.2	ecoli-carbon-relative
782	YAL007C	1.2558139534884	1.2558	0.0233	5.0791	15.5907	215	0.38600000739098	8.8394441604614	sulphur	0.2	ecoli-nitrogen-absolute
792	YAL007C	0.33941902695007	1.2558	0.0233	5.0791	15.5907	215	0.38600000739098	8.8394441604614	sulphur	0.2	ecoli-nitrogen-relative
802	YAL007C	0.023255813953459	1.2558	0.0233	5.0791	15.5907	215	0.38600000739098	8.8394441604614	sulphur	0.2	ecoli-sulphur-absolute
813	YAL007C	0.12213697556707	1.2558	0.0233	5.0791	15.5907	215	0.38600000739098	8.8394441604614	sulphur	0.2	ecoli-sulphur-relative
822	YAL007C	6.5627906976744	1.2558	0.0233	5.0791	15.5907	215	0.38600000739098	8.8394441604614	sulphur	0.2	wagner-fermentative
832	YAL007C	27.590697674419	1.2558	0.0233	5.0791	15.5907	215	0.38600000739098	8.8394441604614	sulphur	0.2	wagner-respiratory
842	YAL007C	129.8641851026	1.2558	0.0233	5.0791	15.5907	215	0.38600000739098	8.8394441604614	sulphur	0.2	weight
852	YAL007C	0.98532629969508	1.2558	0.0233	5.0791	15.5907	215	0.38600000739098	8.8394441604614	sulphur	0.2	yeast-carbon-absolute
862	YAL007C	0.20135174312217	1.2558	0.0233	5.0791	15.5907	215	0.38600000739098	8.8394441604614	sulphur	0.2	yeast-carbon-relative
872	YAL007C	1.2558130438938	1.2558	0.0233	5.0791	15.5907	215	0.38600000739098	8.8394441604614	sulphur	0.2	yeast-nitrogen-absolute
882	YAL007C	0.48267034384054	1.2558	0.0233	5.0791	15.5907	215	0.38600000739098	8.8394441604614	sulphur	0.2	yeast-nitrogen-relative
892	YAL007C	0.023255813953623	1.2558	0.0233	5.0791	15.5907	215	0.38600000739098	8.8394441604614	sulphur	0.2	yeast-sulphur-absolute
902	YAL007C	0.099461448436813	1.2558	0.0233	5.0791	15.5907	215	0.38600000739098	8.8394441604614	sulphur	0.2	yeast-sulphur-relative
913	YAL007C	23.978139247451	1.2558	0.0233	5.0791	15.5907	215	0.38600000739098	8.8686800003052	sulphur	0.1	akashi
922	YAL007C	20.488372093023	1.2558	0.0233	5.0791	15.5907	215	0.38600000739098	8.8686800003052	sulphur	0.1	craig-energy
932	YAL007C	5.4697674418605	1.2558	0.0233	5.0791	15.5907	215	0.38600000739098	8.8686800003052	sulphur	0.1	craig-steps
942	YAL007C	0.96085814695026	1.2558	0.0233	5.0791	15.5907	215	0.38600000739098	8.8686800003052	sulphur	0.1	ecoli-carbon-absolute
952	YAL007C	0.18861995925044	1.2558	0.0233	5.0791	15.5907	215	0.38600000739098	8.8686800003052	sulphur	0.1	ecoli-carbon-relative
962	YAL007C	1.2558139534884	1.2558	0.0233	5.0791	15.5907	215	0.38600000739098	8.8686800003052	sulphur	0.1	ecoli-nitrogen-absolute
972	YAL007C	0.33941902695007	1.2558	0.0233	5.0791	15.5907	215	0.38600000739098	8.8686800003052	sulphur	0.1	ecoli-nitrogen-relative
982	YAL007C	0.023255813953459	1.2558	0.0233	5.0791	15.5907	215	0.38600000739098	8.8686800003052	sulphur	0.1	ecoli-sulphur-absolute
992	YAL007C	0.12213697556707	1.2558	0.0233	5.0791	15.5907	215	0.38600000739098	8.8686800003052	sulphur	0.1	ecoli-sulphur-relative
1002	YAL007C	6.5627906976744	1.2558	0.0233	5.0791	15.5907	215	0.38600000739098	8.8686800003052	sulphur	0.1	wagner-fermentative
1013	YAL007C	27.590697674419	1.2558	0.0233	5.0791	15.5907	215	0.38600000739098	8.8686800003052	sulphur	0.1	wagner-respiratory
1022	YAL007C	129.8641851026	1.2558	0.0233	5.0791	15.5907	215	0.38600000739098	8.8686800003052	sulphur	0.1	weight
1032	YAL007C	0.98532629969508	1.2558	0.0233	5.0791	15.5907	215	0.38600000739098	8.8686800003052	sulphur	0.1	yeast-carbon-absolute
1042	YAL007C	0.20135174312217	1.2558	0.0233	5.0791	15.5907	215	0.38600000739098	8.8686800003052	sulphur	0.1	yeast-carbon-relative
1052	YAL007C	1.2558130438938	1.2558	0.0233	5.0791	15.5907	215	0.38600000739098	8.8686800003052	sulphur	0.1	yeast-nitrogen-absolute
1062	YAL007C	0.48267034384054	1.2558	0.0233	5.0791	15.5907	215	0.38600000739098	8.8686800003052	sulphur	0.1	yeast-nitrogen-relative
1072	YAL007C	0.023255813953623	1.2558	0.0233	5.0791	15.5907	215	0.38600000739098	8.8686800003052	sulphur	0.1	yeast-sulphur-absolute
1082	YAL007C	0.099461448436813	1.2558	0.0233	5.0791	15.5907	215	0.38600000739098	8.8686800003052	sulphur	0.1	yeast-sulphur-relative
1092	YAL007C	23.978139247451	1.2558	0.0233	5.0791	15.5907	215	0.38600000739098	8.3973207473755	phosphorus	0.07	akashi
1103	YAL007C	20.488372093023	1.2558	0.0233	5.0791	15.5907	215	0.38600000739098	8.3973207473755	phosphorus	0.07	craig-energy
1113	YAL007C	5.4697674418605	1.2558	0.0233	5.0791	15.5907	215	0.38600000739098	8.3973207473755	phosphorus	0.07	craig-steps
1122	YAL007C	0.96085814695026	1.2558	0.0233	5.0791	15.5907	215	0.38600000739098	8.3973207473755	phosphorus	0.07	ecoli-carbon-absolute
1132	YAL007C	0.18861995925044	1.2558	0.0233	5.0791	15.5907	215	0.38600000739098	8.3973207473755	phosphorus	0.07	ecoli-carbon-relative
1142	YAL007C	1.2558139534884	1.2558	0.0233	5.0791	15.5907	215	0.38600000739098	8.3973207473755	phosphorus	0.07	ecoli-nitrogen-absolute
1152	YAL007C	0.33941902695007	1.2558	0.0233	5.0791	15.5907	215	0.38600000739098	8.3973207473755	phosphorus	0.07	ecoli-nitrogen-relative
1162	YAL007C	0.023255813953459	1.2558	0.0233	5.0791	15.5907	215	0.38600000739098	8.3973207473755	phosphorus	0.07	ecoli-sulphur-absolute
1172	YAL007C	0.12213697556707	1.2558	0.0233	5.0791	15.5907	215	0.38600000739098	8.3973207473755	phosphorus	0.07	ecoli-sulphur-relative
1182	YAL007C	6.5627906976744	1.2558	0.0233	5.0791	15.5907	215	0.38600000739098	8.3973207473755	phosphorus	0.07	wagner-fermentative
1192	YAL007C	27.590697674419	1.2558	0.0233	5.0791	15.5907	215	0.38600000739098	8.3973207473755	phosphorus	0.07	wagner-respiratory
1202	YAL007C	129.8641851026	1.2558	0.0233	5.0791	15.5907	215	0.38600000739098	8.3973207473755	phosphorus	0.07	weight
1213	YAL007C	0.98532629969508	1.2558	0.0233	5.0791	15.5907	215	0.38600000739098	8.3973207473755	phosphorus	0.07	yeast-carbon-absolute
1222	YAL007C	0.20135174312217	1.2558	0.0233	5.0791	15.5907	215	0.38600000739098	8.3973207473755	phosphorus	0.07	yeast-carbon-relative
1232	YAL007C	1.2558130438938	1.2558	0.0233	5.0791	15.5907	215	0.38600000739098	8.3973207473755	phosphorus	0.07	yeast-nitrogen-absolute
1242	YAL007C	0.48267034384054	1.2558	0.0233	5.0791	15.5907	215	0.38600000739098	8.3973207473755	phosphorus	0.07	yeast-nitrogen-relative
1252	YAL007C	0.023255813953623	1.2558	0.0233	5.0791	15.5907	215	0.38600000739098	8.3973207473755	phosphorus	0.07	yeast-sulphur-absolute
1262	YAL007C	0.099461448436813	1.2558	0.0233	5.0791	15.5907	215	0.38600000739098	8.3973207473755	phosphorus	0.07	yeast-sulphur-relative
1272	YAL007C	23.978139247451	1.2558	0.0233	5.0791	15.5907	215	0.38600000739098	8.5741147994995	phosphorus	0.2	akashi
1282	YAL007C	20.488372093023	1.2558	0.0233	5.0791	15.5907	215	0.38600000739098	8.5741147994995	phosphorus	0.2	craig-energy
1292	YAL007C	5.4697674418605	1.2558	0.0233	5.0791	15.5907	215	0.38600000739098	8.5741147994995	phosphorus	0.2	craig-steps
1302	YAL007C	0.96085814695026	1.2558	0.0233	5.0791	15.5907	215	0.38600000739098	8.5741147994995	phosphorus	0.2	ecoli-carbon-absolute
1313	YAL007C	0.18861995925044	1.2558	0.0233	5.0791	15.5907	215	0.38600000739098	8.5741147994995	phosphorus	0.2	ecoli-carbon-relative
1322	YAL007C	1.2558139534884	1.2558	0.0233	5.0791	15.5907	215	0.38600000739098	8.5741147994995	phosphorus	0.2	ecoli-nitrogen-absolute
1332	YAL007C	0.33941902695007	1.2558	0.0233	5.0791	15.5907	215	0.38600000739098	8.5741147994995	phosphorus	0.2	ecoli-nitrogen-relative
1342	YAL007C	0.023255813953459	1.2558	0.0233	5.0791	15.5907	215	0.38600000739098	8.5741147994995	phosphorus	0.2	ecoli-sulphur-absolute
1352	YAL007C	0.12213697556707	1.2558	0.0233	5.0791	15.5907	215	0.38600000739098	8.5741147994995	phosphorus	0.2	ecoli-sulphur-relative
1362	YAL007C	6.5627906976744	1.2558	0.0233	5.0791	15.5907	215	0.38600000739098	8.5741147994995	phosphorus	0.2	wagner-fermentative
1372	YAL007C	27.590697674419	1.2558	0.0233	5.0791	15.5907	215	0.38600000739098	8.5741147994995	phosphorus	0.2	wagner-respiratory
1382	YAL007C	129.8641851026	1.2558	0.0233	5.0791	15.5907	215	0.38600000739098	8.5741147994995	phosphorus	0.2	weight
1392	YAL007C	0.98532629969508	1.2558	0.0233	5.0791	15.5907	215	0.38600000739098	8.5741147994995	phosphorus	0.2	yeast-carbon-absolute
1402	YAL007C	0.20135174312217	1.2558	0.0233	5.0791	15.5907	215	0.38600000739098	8.5741147994995	phosphorus	0.2	yeast-carbon-relative
1413	YAL007C	1.2558130438938	1.2558	0.0233	5.0791	15.5907	215	0.38600000739098	8.5741147994995	phosphorus	0.2	yeast-nitrogen-absolute
1422	YAL007C	0.48267034384054	1.2558	0.0233	5.0791	15.5907	215	0.38600000739098	8.5741147994995	phosphorus	0.2	yeast-nitrogen-relative
1432	YAL007C	0.023255813953623	1.2558	0.0233	5.0791	15.5907	215	0.38600000739098	8.5741147994995	phosphorus	0.2	yeast-sulphur-absolute
1442	YAL007C	0.099461448436813	1.2558	0.0233	5.0791	15.5907	215	0.38600000739098	8.5741147994995	phosphorus	0.2	yeast-sulphur-relative
1452	YAL007C	23.978139247451	1.2558	0.0233	5.0791	15.5907	215	0.38600000739098	8.6864738464355	phosphorus	0.1	akashi
1462	YAL007C	20.488372093023	1.2558	0.0233	5.0791	15.5907	215	0.38600000739098	8.6864738464355	phosphorus	0.1	craig-energy
1472	YAL007C	5.4697674418605	1.2558	0.0233	5.0791	15.5907	215	0.38600000739098	8.6864738464355	phosphorus	0.1	craig-steps
1482	YAL007C	0.96085814695026	1.2558	0.0233	5.0791	15.5907	215	0.38600000739098	8.6864738464355	phosphorus	0.1	ecoli-carbon-absolute
1492	YAL007C	0.18861995925044	1.2558	0.0233	5.0791	15.5907	215	0.38600000739098	8.6864738464355	phosphorus	0.1	ecoli-carbon-relative
1502	YAL007C	1.2558139534884	1.2558	0.0233	5.0791	15.5907	215	0.38600000739098	8.6864738464355	phosphorus	0.1	ecoli-nitrogen-absolute
1513	YAL007C	0.33941902695007	1.2558	0.0233	5.0791	15.5907	215	0.38600000739098	8.6864738464355	phosphorus	0.1	ecoli-nitrogen-relative
1522	YAL007C	0.023255813953459	1.2558	0.0233	5.0791	15.5907	215	0.38600000739098	8.6864738464355	phosphorus	0.1	ecoli-sulphur-absolute
1532	YAL007C	0.12213697556707	1.2558	0.0233	5.0791	15.5907	215	0.38600000739098	8.6864738464355	phosphorus	0.1	ecoli-sulphur-relative
1542	YAL007C	6.5627906976744	1.2558	0.0233	5.0791	15.5907	215	0.38600000739098	8.6864738464355	phosphorus	0.1	wagner-fermentative
1552	YAL007C	27.590697674419	1.2558	0.0233	5.0791	15.5907	215	0.38600000739098	8.6864738464355	phosphorus	0.1	wagner-respiratory
1562	YAL007C	129.8641851026	1.2558	0.0233	5.0791	15.5907	215	0.38600000739098	8.6864738464355	phosphorus	0.1	weight
1572	YAL007C	0.98532629969508	1.2558	0.0233	5.0791	15.5907	215	0.38600000739098	8.6864738464355	phosphorus	0.1	yeast-carbon-absolute
1582	YAL007C	0.20135174312217	1.2558	0.0233	5.0791	15.5907	215	0.38600000739098	8.6864738464355	phosphorus	0.1	yeast-carbon-relative
1592	YAL007C	1.2558130438938	1.2558	0.0233	5.0791	15.5907	215	0.38600000739098	8.6864738464355	phosphorus	0.1	yeast-nitrogen-absolute
1602	YAL007C	0.48267034384054	1.2558	0.0233	5.0791	15.5907	215	0.38600000739098	8.6864738464355	phosphorus	0.1	yeast-nitrogen-relative
1613	YAL007C	0.023255813953623	1.2558	0.0233	5.0791	15.5907	215	0.38600000739098	8.6864738464355	phosphorus	0.1	yeast-sulphur-absolute
1622	YAL007C	0.099461448436813	1.2558	0.0233	5.0791	15.5907	215	0.38600000739098	8.6864738464355	phosphorus	0.1	yeast-sulphur-relative
1632	YAL007C	23.978139247451	1.2558	0.0233	5.0791	15.5907	215	0.38600000739098	8.060640335083	nitrogen	0.07	akashi
1642	YAL007C	20.488372093023	1.2558	0.0233	5.0791	15.5907	215	0.38600000739098	8.060640335083	nitrogen	0.07	craig-energy
1652	YAL007C	5.4697674418605	1.2558	0.0233	5.0791	15.5907	215	0.38600000739098	8.060640335083	nitrogen	0.07	craig-steps
1662	YAL007C	0.96085814695026	1.2558	0.0233	5.0791	15.5907	215	0.38600000739098	8.060640335083	nitrogen	0.07	ecoli-carbon-absolute
1672	YAL007C	0.18861995925044	1.2558	0.0233	5.0791	15.5907	215	0.38600000739098	8.060640335083	nitrogen	0.07	ecoli-carbon-relative
1682	YAL007C	1.2558139534884	1.2558	0.0233	5.0791	15.5907	215	0.38600000739098	8.060640335083	nitrogen	0.07	ecoli-nitrogen-absolute
1692	YAL007C	0.33941902695007	1.2558	0.0233	5.0791	15.5907	215	0.38600000739098	8.060640335083	nitrogen	0.07	ecoli-nitrogen-relative
1702	YAL007C	0.023255813953459	1.2558	0.0233	5.0791	15.5907	215	0.38600000739098	8.060640335083	nitrogen	0.07	ecoli-sulphur-absolute
1713	YAL007C	0.12213697556707	1.2558	0.0233	5.0791	15.5907	215	0.38600000739098	8.060640335083	nitrogen	0.07	ecoli-sulphur-relative
1722	YAL007C	6.5627906976744	1.2558	0.0233	5.0791	15.5907	215	0.38600000739098	8.060640335083	nitrogen	0.07	wagner-fermentative
1732	YAL007C	27.590697674419	1.2558	0.0233	5.0791	15.5907	215	0.38600000739098	8.060640335083	nitrogen	0.07	wagner-respiratory
1742	YAL007C	129.8641851026	1.2558	0.0233	5.0791	15.5907	215	0.38600000739098	8.060640335083	nitrogen	0.07	weight
1752	YAL007C	0.98532629969508	1.2558	0.0233	5.0791	15.5907	215	0.38600000739098	8.060640335083	nitrogen	0.07	yeast-carbon-absolute
1762	YAL007C	0.20135174312217	1.2558	0.0233	5.0791	15.5907	215	0.38600000739098	8.060640335083	nitrogen	0.07	yeast-carbon-relative
1772	YAL007C	1.2558130438938	1.2558	0.0233	5.0791	15.5907	215	0.38600000739098	8.060640335083	nitrogen	0.07	yeast-nitrogen-absolute
1782	YAL007C	0.48267034384054	1.2558	0.0233	5.0791	15.5907	215	0.38600000739098	8.060640335083	nitrogen	0.07	yeast-nitrogen-relative
1792	YAL007C	0.023255813953623	1.2558	0.0233	5.0791	15.5907	215	0.38600000739098	8.060640335083	nitrogen	0.07	yeast-sulphur-absolute
1802	YAL007C	0.099461448436813	1.2558	0.0233	5.0791	15.5907	215	0.38600000739098	8.060640335083	nitrogen	0.07	yeast-sulphur-relative
1813	YAL007C	23.978139247451	1.2558	0.0233	5.0791	15.5907	215	0.38600000739098	8.706579208374	nitrogen	0.2	akashi
1822	YAL007C	20.488372093023	1.2558	0.0233	5.0791	15.5907	215	0.38600000739098	8.706579208374	nitrogen	0.2	craig-energy
1832	YAL007C	5.4697674418605	1.2558	0.0233	5.0791	15.5907	215	0.38600000739098	8.706579208374	nitrogen	0.2	craig-steps
1842	YAL007C	0.96085814695026	1.2558	0.0233	5.0791	15.5907	215	0.38600000739098	8.706579208374	nitrogen	0.2	ecoli-carbon-absolute
1852	YAL007C	0.18861995925044	1.2558	0.0233	5.0791	15.5907	215	0.38600000739098	8.706579208374	nitrogen	0.2	ecoli-carbon-relative
1862	YAL007C	1.2558139534884	1.2558	0.0233	5.0791	15.5907	215	0.38600000739098	8.706579208374	nitrogen	0.2	ecoli-nitrogen-absolute
1872	YAL007C	0.33941902695007	1.2558	0.0233	5.0791	15.5907	215	0.38600000739098	8.706579208374	nitrogen	0.2	ecoli-nitrogen-relative
1882	YAL007C	0.023255813953459	1.2558	0.0233	5.0791	15.5907	215	0.38600000739098	8.706579208374	nitrogen	0.2	ecoli-sulphur-absolute
1892	YAL007C	0.12213697556707	1.2558	0.0233	5.0791	15.5907	215	0.38600000739098	8.706579208374	nitrogen	0.2	ecoli-sulphur-relative
1902	YAL007C	6.5627906976744	1.2558	0.0233	5.0791	15.5907	215	0.38600000739098	8.706579208374	nitrogen	0.2	wagner-fermentative
1913	YAL007C	27.590697674419	1.2558	0.0233	5.0791	15.5907	215	0.38600000739098	8.706579208374	nitrogen	0.2	wagner-respiratory
1922	YAL007C	129.8641851026	1.2558	0.0233	5.0791	15.5907	215	0.38600000739098	8.706579208374	nitrogen	0.2	weight
1932	YAL007C	0.98532629969508	1.2558	0.0233	5.0791	15.5907	215	0.38600000739098	8.706579208374	nitrogen	0.2	yeast-carbon-absolute
1942	YAL007C	0.20135174312217	1.2558	0.0233	5.0791	15.5907	215	0.38600000739098	8.706579208374	nitrogen	0.2	yeast-carbon-relative
1952	YAL007C	1.2558130438938	1.2558	0.0233	5.0791	15.5907	215	0.38600000739098	8.706579208374	nitrogen	0.2	yeast-nitrogen-absolute
1962	YAL007C	0.48267034384054	1.2558	0.0233	5.0791	15.5907	215	0.38600000739098	8.706579208374	nitrogen	0.2	yeast-nitrogen-relative
1972	YAL007C	0.023255813953623	1.2558	0.0233	5.0791	15.5907	215	0.38600000739098	8.706579208374	nitrogen	0.2	yeast-sulphur-absolute
1982	YAL007C	0.099461448436813	1.2558	0.0233	5.0791	15.5907	215	0.38600000739098	8.706579208374	nitrogen	0.2	yeast-sulphur-relative
1992	YAL007C	23.978139247451	1.2558	0.0233	5.0791	15.5907	215	0.38600000739098	9.0895357131958	nitrogen	0.1	akashi
2002	YAL007C	20.488372093023	1.2558	0.0233	5.0791	15.5907	215	0.38600000739098	9.0895357131958	nitrogen	0.1	craig-energy
2013	YAL007C	5.4697674418605	1.2558	0.0233	5.0791	15.5907	215	0.38600000739098	9.0895357131958	nitrogen	0.1	craig-steps
2022	YAL007C	0.96085814695026	1.2558	0.0233	5.0791	15.5907	215	0.38600000739098	9.0895357131958	nitrogen	0.1	ecoli-carbon-absolute
2032	YAL007C	0.18861995925044	1.2558	0.0233	5.0791	15.5907	215	0.38600000739098	9.0895357131958	nitrogen	0.1	ecoli-carbon-relative
2042	YAL007C	1.2558139534884	1.2558	0.0233	5.0791	15.5907	215	0.38600000739098	9.0895357131958	nitrogen	0.1	ecoli-nitrogen-absolute
2052	YAL007C	0.33941902695007	1.2558	0.0233	5.0791	15.5907	215	0.38600000739098	9.0895357131958	nitrogen	0.1	ecoli-nitrogen-relative
2062	YAL007C	0.023255813953459	1.2558	0.0233	5.0791	15.5907	215	0.38600000739098	9.0895357131958	nitrogen	0.1	ecoli-sulphur-absolute
2072	YAL007C	0.12213697556707	1.2558	0.0233	5.0791	15.5907	215	0.38600000739098	9.0895357131958	nitrogen	0.1	ecoli-sulphur-relative
2082	YAL007C	6.5627906976744	1.2558	0.0233	5.0791	15.5907	215	0.38600000739098	9.0895357131958	nitrogen	0.1	wagner-fermentative
2092	YAL007C	27.590697674419	1.2558	0.0233	5.0791	15.5907	215	0.38600000739098	9.0895357131958	nitrogen	0.1	wagner-respiratory
2102	YAL007C	129.8641851026	1.2558	0.0233	5.0791	15.5907	215	0.38600000739098	9.0895357131958	nitrogen	0.1	weight
2112	YAL007C	0.98532629969508	1.2558	0.0233	5.0791	15.5907	215	0.38600000739098	9.0895357131958	nitrogen	0.1	yeast-carbon-absolute
2122	YAL007C	0.20135174312217	1.2558	0.0233	5.0791	15.5907	215	0.38600000739098	9.0895357131958	nitrogen	0.1	yeast-carbon-relative
2132	YAL007C	1.2558130438938	1.2558	0.0233	5.0791	15.5907	215	0.38600000739098	9.0895357131958	nitrogen	0.1	yeast-nitrogen-absolute
2142	YAL007C	0.48267034384054	1.2558	0.0233	5.0791	15.5907	215	0.38600000739098	9.0895357131958	nitrogen	0.1	yeast-nitrogen-relative
2152	YAL007C	0.023255813953623	1.2558	0.0233	5.0791	15.5907	215	0.38600000739098	9.0895357131958	nitrogen	0.1	yeast-sulphur-absolute
2162	YAL007C	0.099461448436813	1.2558	0.0233	5.0791	15.5907	215	0.38600000739098	9.0895357131958	nitrogen	0.1	yeast-sulphur-relative
1104	YAL008W	25.049999632017	1.3586	0.0455	5.1212	16.0303	198	0.27050000429153	8.5364646911621	carbon	0.07	akashi
220	YAL008W	22.457070707071	1.3586	0.0455	5.1212	16.0303	198	0.27050000429153	8.5364646911621	carbon	0.07	craig-energy
314	YAL008W	5.9090909090909	1.3586	0.0455	5.1212	16.0303	198	0.27050000429153	8.5364646911621	carbon	0.07	craig-steps
414	YAL008W	0.99880428040268	1.3586	0.0455	5.1212	16.0303	198	0.27050000429153	8.5364646911621	carbon	0.07	ecoli-carbon-absolute
514	YAL008W	0.20397258610135	1.3586	0.0455	5.1212	16.0303	198	0.27050000429153	8.5364646911621	carbon	0.07	ecoli-carbon-relative
614	YAL008W	1.3585858585859	1.3586	0.0455	5.1212	16.0303	198	0.27050000429153	8.5364646911621	carbon	0.07	ecoli-nitrogen-absolute
714	YAL008W	0.3886127336835	1.3586	0.0455	5.1212	16.0303	198	0.27050000429153	8.5364646911621	carbon	0.07	ecoli-nitrogen-relative
814	YAL008W	0.045454545454547	1.3586	0.0455	5.1212	16.0303	198	0.27050000429153	8.5364646911621	carbon	0.07	ecoli-sulphur-absolute
914	YAL008W	0.27196485044979	1.3586	0.0455	5.1212	16.0303	198	0.27050000429153	8.5364646911621	carbon	0.07	ecoli-sulphur-relative
1014	YAL008W	7.010101010101	1.3586	0.0455	5.1212	16.0303	198	0.27050000429153	8.5364646911621	carbon	0.07	wagner-fermentative
1114	YAL008W	28.866161616162	1.3586	0.0455	5.1212	16.0303	198	0.27050000429153	8.5364646911621	carbon	0.07	wagner-respiratory
1214	YAL008W	129.36767520327	1.3586	0.0455	5.1212	16.0303	198	0.27050000429153	8.5364646911621	carbon	0.07	weight
1314	YAL008W	1.0224148384248	1.3586	0.0455	5.1212	16.0303	198	0.27050000429153	8.5364646911621	carbon	0.07	yeast-carbon-absolute
1414	YAL008W	0.20379312745662	1.3586	0.0455	5.1212	16.0303	198	0.27050000429153	8.5364646911621	carbon	0.07	yeast-carbon-relative
1514	YAL008W	1.3585849666234	1.3586	0.0455	5.1212	16.0303	198	0.27050000429153	8.5364646911621	carbon	0.07	yeast-nitrogen-absolute
1614	YAL008W	0.50519038318195	1.3586	0.0455	5.1212	16.0303	198	0.27050000429153	8.5364646911621	carbon	0.07	yeast-nitrogen-relative
1714	YAL008W	0.04545454545473	1.3586	0.0455	5.1212	16.0303	198	0.27050000429153	8.5364646911621	carbon	0.07	yeast-sulphur-absolute
1814	YAL008W	0.26931663922975	1.3586	0.0455	5.1212	16.0303	198	0.27050000429153	8.5364646911621	carbon	0.07	yeast-sulphur-relative
1914	YAL008W	25.049999632017	1.3586	0.0455	5.1212	16.0303	198	0.27050000429153	8.5445499420166	carbon	0.2	akashi
2014	YAL008W	22.457070707071	1.3586	0.0455	5.1212	16.0303	198	0.27050000429153	8.5445499420166	carbon	0.2	craig-energy
2113	YAL008W	5.9090909090909	1.3586	0.0455	5.1212	16.0303	198	0.27050000429153	8.5445499420166	carbon	0.2	craig-steps
223	YAL008W	0.99880428040268	1.3586	0.0455	5.1212	16.0303	198	0.27050000429153	8.5445499420166	carbon	0.2	ecoli-carbon-absolute
233	YAL008W	0.20397258610135	1.3586	0.0455	5.1212	16.0303	198	0.27050000429153	8.5445499420166	carbon	0.2	ecoli-carbon-relative
243	YAL008W	1.3585858585859	1.3586	0.0455	5.1212	16.0303	198	0.27050000429153	8.5445499420166	carbon	0.2	ecoli-nitrogen-absolute
253	YAL008W	0.3886127336835	1.3586	0.0455	5.1212	16.0303	198	0.27050000429153	8.5445499420166	carbon	0.2	ecoli-nitrogen-relative
263	YAL008W	0.045454545454547	1.3586	0.0455	5.1212	16.0303	198	0.27050000429153	8.5445499420166	carbon	0.2	ecoli-sulphur-absolute
273	YAL008W	0.27196485044979	1.3586	0.0455	5.1212	16.0303	198	0.27050000429153	8.5445499420166	carbon	0.2	ecoli-sulphur-relative
283	YAL008W	7.010101010101	1.3586	0.0455	5.1212	16.0303	198	0.27050000429153	8.5445499420166	carbon	0.2	wagner-fermentative
293	YAL008W	28.866161616162	1.3586	0.0455	5.1212	16.0303	198	0.27050000429153	8.5445499420166	carbon	0.2	wagner-respiratory
303	YAL008W	129.36767520327	1.3586	0.0455	5.1212	16.0303	198	0.27050000429153	8.5445499420166	carbon	0.2	weight
315	YAL008W	1.0224148384248	1.3586	0.0455	5.1212	16.0303	198	0.27050000429153	8.5445499420166	carbon	0.2	yeast-carbon-absolute
323	YAL008W	0.20379312745662	1.3586	0.0455	5.1212	16.0303	198	0.27050000429153	8.5445499420166	carbon	0.2	yeast-carbon-relative
333	YAL008W	1.3585849666234	1.3586	0.0455	5.1212	16.0303	198	0.27050000429153	8.5445499420166	carbon	0.2	yeast-nitrogen-absolute
343	YAL008W	0.50519038318195	1.3586	0.0455	5.1212	16.0303	198	0.27050000429153	8.5445499420166	carbon	0.2	yeast-nitrogen-relative
353	YAL008W	0.04545454545473	1.3586	0.0455	5.1212	16.0303	198	0.27050000429153	8.5445499420166	carbon	0.2	yeast-sulphur-absolute
363	YAL008W	0.26931663922975	1.3586	0.0455	5.1212	16.0303	198	0.27050000429153	8.5445499420166	carbon	0.2	yeast-sulphur-relative
373	YAL008W	25.049999632017	1.3586	0.0455	5.1212	16.0303	198	0.27050000429153	9.0749816894531	carbon	0.1	akashi
383	YAL008W	22.457070707071	1.3586	0.0455	5.1212	16.0303	198	0.27050000429153	9.0749816894531	carbon	0.1	craig-energy
393	YAL008W	5.9090909090909	1.3586	0.0455	5.1212	16.0303	198	0.27050000429153	9.0749816894531	carbon	0.1	craig-steps
403	YAL008W	0.99880428040268	1.3586	0.0455	5.1212	16.0303	198	0.27050000429153	9.0749816894531	carbon	0.1	ecoli-carbon-absolute
415	YAL008W	0.20397258610135	1.3586	0.0455	5.1212	16.0303	198	0.27050000429153	9.0749816894531	carbon	0.1	ecoli-carbon-relative
423	YAL008W	1.3585858585859	1.3586	0.0455	5.1212	16.0303	198	0.27050000429153	9.0749816894531	carbon	0.1	ecoli-nitrogen-absolute
433	YAL008W	0.3886127336835	1.3586	0.0455	5.1212	16.0303	198	0.27050000429153	9.0749816894531	carbon	0.1	ecoli-nitrogen-relative
443	YAL008W	0.045454545454547	1.3586	0.0455	5.1212	16.0303	198	0.27050000429153	9.0749816894531	carbon	0.1	ecoli-sulphur-absolute
453	YAL008W	0.27196485044979	1.3586	0.0455	5.1212	16.0303	198	0.27050000429153	9.0749816894531	carbon	0.1	ecoli-sulphur-relative
463	YAL008W	7.010101010101	1.3586	0.0455	5.1212	16.0303	198	0.27050000429153	9.0749816894531	carbon	0.1	wagner-fermentative
473	YAL008W	28.866161616162	1.3586	0.0455	5.1212	16.0303	198	0.27050000429153	9.0749816894531	carbon	0.1	wagner-respiratory
483	YAL008W	129.36767520327	1.3586	0.0455	5.1212	16.0303	198	0.27050000429153	9.0749816894531	carbon	0.1	weight
493	YAL008W	1.0224148384248	1.3586	0.0455	5.1212	16.0303	198	0.27050000429153	9.0749816894531	carbon	0.1	yeast-carbon-absolute
503	YAL008W	0.20379312745662	1.3586	0.0455	5.1212	16.0303	198	0.27050000429153	9.0749816894531	carbon	0.1	yeast-carbon-relative
515	YAL008W	1.3585849666234	1.3586	0.0455	5.1212	16.0303	198	0.27050000429153	9.0749816894531	carbon	0.1	yeast-nitrogen-absolute
523	YAL008W	0.50519038318195	1.3586	0.0455	5.1212	16.0303	198	0.27050000429153	9.0749816894531	carbon	0.1	yeast-nitrogen-relative
533	YAL008W	0.04545454545473	1.3586	0.0455	5.1212	16.0303	198	0.27050000429153	9.0749816894531	carbon	0.1	yeast-sulphur-absolute
543	YAL008W	0.26931663922975	1.3586	0.0455	5.1212	16.0303	198	0.27050000429153	9.0749816894531	carbon	0.1	yeast-sulphur-relative
553	YAL008W	25.049999632017	1.3586	0.0455	5.1212	16.0303	198	0.27050000429153	8.9089298248291	sulphur	0.07	akashi
563	YAL008W	22.457070707071	1.3586	0.0455	5.1212	16.0303	198	0.27050000429153	8.9089298248291	sulphur	0.07	craig-energy
573	YAL008W	5.9090909090909	1.3586	0.0455	5.1212	16.0303	198	0.27050000429153	8.9089298248291	sulphur	0.07	craig-steps
583	YAL008W	0.99880428040268	1.3586	0.0455	5.1212	16.0303	198	0.27050000429153	8.9089298248291	sulphur	0.07	ecoli-carbon-absolute
593	YAL008W	0.20397258610135	1.3586	0.0455	5.1212	16.0303	198	0.27050000429153	8.9089298248291	sulphur	0.07	ecoli-carbon-relative
603	YAL008W	1.3585858585859	1.3586	0.0455	5.1212	16.0303	198	0.27050000429153	8.9089298248291	sulphur	0.07	ecoli-nitrogen-absolute
615	YAL008W	0.3886127336835	1.3586	0.0455	5.1212	16.0303	198	0.27050000429153	8.9089298248291	sulphur	0.07	ecoli-nitrogen-relative
623	YAL008W	0.045454545454547	1.3586	0.0455	5.1212	16.0303	198	0.27050000429153	8.9089298248291	sulphur	0.07	ecoli-sulphur-absolute
633	YAL008W	0.27196485044979	1.3586	0.0455	5.1212	16.0303	198	0.27050000429153	8.9089298248291	sulphur	0.07	ecoli-sulphur-relative
643	YAL008W	7.010101010101	1.3586	0.0455	5.1212	16.0303	198	0.27050000429153	8.9089298248291	sulphur	0.07	wagner-fermentative
653	YAL008W	28.866161616162	1.3586	0.0455	5.1212	16.0303	198	0.27050000429153	8.9089298248291	sulphur	0.07	wagner-respiratory
663	YAL008W	129.36767520327	1.3586	0.0455	5.1212	16.0303	198	0.27050000429153	8.9089298248291	sulphur	0.07	weight
673	YAL008W	1.0224148384248	1.3586	0.0455	5.1212	16.0303	198	0.27050000429153	8.9089298248291	sulphur	0.07	yeast-carbon-absolute
683	YAL008W	0.20379312745662	1.3586	0.0455	5.1212	16.0303	198	0.27050000429153	8.9089298248291	sulphur	0.07	yeast-carbon-relative
693	YAL008W	1.3585849666234	1.3586	0.0455	5.1212	16.0303	198	0.27050000429153	8.9089298248291	sulphur	0.07	yeast-nitrogen-absolute
703	YAL008W	0.50519038318195	1.3586	0.0455	5.1212	16.0303	198	0.27050000429153	8.9089298248291	sulphur	0.07	yeast-nitrogen-relative
715	YAL008W	0.04545454545473	1.3586	0.0455	5.1212	16.0303	198	0.27050000429153	8.9089298248291	sulphur	0.07	yeast-sulphur-absolute
723	YAL008W	0.26931663922975	1.3586	0.0455	5.1212	16.0303	198	0.27050000429153	8.9089298248291	sulphur	0.07	yeast-sulphur-relative
733	YAL008W	25.049999632017	1.3586	0.0455	5.1212	16.0303	198	0.27050000429153	7.9565267562866	sulphur	0.2	akashi
743	YAL008W	22.457070707071	1.3586	0.0455	5.1212	16.0303	198	0.27050000429153	7.9565267562866	sulphur	0.2	craig-energy
753	YAL008W	5.9090909090909	1.3586	0.0455	5.1212	16.0303	198	0.27050000429153	7.9565267562866	sulphur	0.2	craig-steps
763	YAL008W	0.99880428040268	1.3586	0.0455	5.1212	16.0303	198	0.27050000429153	7.9565267562866	sulphur	0.2	ecoli-carbon-absolute
773	YAL008W	0.20397258610135	1.3586	0.0455	5.1212	16.0303	198	0.27050000429153	7.9565267562866	sulphur	0.2	ecoli-carbon-relative
783	YAL008W	1.3585858585859	1.3586	0.0455	5.1212	16.0303	198	0.27050000429153	7.9565267562866	sulphur	0.2	ecoli-nitrogen-absolute
793	YAL008W	0.3886127336835	1.3586	0.0455	5.1212	16.0303	198	0.27050000429153	7.9565267562866	sulphur	0.2	ecoli-nitrogen-relative
803	YAL008W	0.045454545454547	1.3586	0.0455	5.1212	16.0303	198	0.27050000429153	7.9565267562866	sulphur	0.2	ecoli-sulphur-absolute
815	YAL008W	0.27196485044979	1.3586	0.0455	5.1212	16.0303	198	0.27050000429153	7.9565267562866	sulphur	0.2	ecoli-sulphur-relative
823	YAL008W	7.010101010101	1.3586	0.0455	5.1212	16.0303	198	0.27050000429153	7.9565267562866	sulphur	0.2	wagner-fermentative
833	YAL008W	28.866161616162	1.3586	0.0455	5.1212	16.0303	198	0.27050000429153	7.9565267562866	sulphur	0.2	wagner-respiratory
843	YAL008W	129.36767520327	1.3586	0.0455	5.1212	16.0303	198	0.27050000429153	7.9565267562866	sulphur	0.2	weight
853	YAL008W	1.0224148384248	1.3586	0.0455	5.1212	16.0303	198	0.27050000429153	7.9565267562866	sulphur	0.2	yeast-carbon-absolute
863	YAL008W	0.20379312745662	1.3586	0.0455	5.1212	16.0303	198	0.27050000429153	7.9565267562866	sulphur	0.2	yeast-carbon-relative
873	YAL008W	1.3585849666234	1.3586	0.0455	5.1212	16.0303	198	0.27050000429153	7.9565267562866	sulphur	0.2	yeast-nitrogen-absolute
883	YAL008W	0.50519038318195	1.3586	0.0455	5.1212	16.0303	198	0.27050000429153	7.9565267562866	sulphur	0.2	yeast-nitrogen-relative
893	YAL008W	0.04545454545473	1.3586	0.0455	5.1212	16.0303	198	0.27050000429153	7.9565267562866	sulphur	0.2	yeast-sulphur-absolute
903	YAL008W	0.26931663922975	1.3586	0.0455	5.1212	16.0303	198	0.27050000429153	7.9565267562866	sulphur	0.2	yeast-sulphur-relative
915	YAL008W	25.049999632017	1.3586	0.0455	5.1212	16.0303	198	0.27050000429153	8.5640468597412	sulphur	0.1	akashi
923	YAL008W	22.457070707071	1.3586	0.0455	5.1212	16.0303	198	0.27050000429153	8.5640468597412	sulphur	0.1	craig-energy
933	YAL008W	5.9090909090909	1.3586	0.0455	5.1212	16.0303	198	0.27050000429153	8.5640468597412	sulphur	0.1	craig-steps
943	YAL008W	0.99880428040268	1.3586	0.0455	5.1212	16.0303	198	0.27050000429153	8.5640468597412	sulphur	0.1	ecoli-carbon-absolute
953	YAL008W	0.20397258610135	1.3586	0.0455	5.1212	16.0303	198	0.27050000429153	8.5640468597412	sulphur	0.1	ecoli-carbon-relative
963	YAL008W	1.3585858585859	1.3586	0.0455	5.1212	16.0303	198	0.27050000429153	8.5640468597412	sulphur	0.1	ecoli-nitrogen-absolute
973	YAL008W	0.3886127336835	1.3586	0.0455	5.1212	16.0303	198	0.27050000429153	8.5640468597412	sulphur	0.1	ecoli-nitrogen-relative
983	YAL008W	0.045454545454547	1.3586	0.0455	5.1212	16.0303	198	0.27050000429153	8.5640468597412	sulphur	0.1	ecoli-sulphur-absolute
993	YAL008W	0.27196485044979	1.3586	0.0455	5.1212	16.0303	198	0.27050000429153	8.5640468597412	sulphur	0.1	ecoli-sulphur-relative
1003	YAL008W	7.010101010101	1.3586	0.0455	5.1212	16.0303	198	0.27050000429153	8.5640468597412	sulphur	0.1	wagner-fermentative
1015	YAL008W	28.866161616162	1.3586	0.0455	5.1212	16.0303	198	0.27050000429153	8.5640468597412	sulphur	0.1	wagner-respiratory
1023	YAL008W	129.36767520327	1.3586	0.0455	5.1212	16.0303	198	0.27050000429153	8.5640468597412	sulphur	0.1	weight
1033	YAL008W	1.0224148384248	1.3586	0.0455	5.1212	16.0303	198	0.27050000429153	8.5640468597412	sulphur	0.1	yeast-carbon-absolute
1043	YAL008W	0.20379312745662	1.3586	0.0455	5.1212	16.0303	198	0.27050000429153	8.5640468597412	sulphur	0.1	yeast-carbon-relative
1053	YAL008W	1.3585849666234	1.3586	0.0455	5.1212	16.0303	198	0.27050000429153	8.5640468597412	sulphur	0.1	yeast-nitrogen-absolute
1063	YAL008W	0.50519038318195	1.3586	0.0455	5.1212	16.0303	198	0.27050000429153	8.5640468597412	sulphur	0.1	yeast-nitrogen-relative
1073	YAL008W	0.04545454545473	1.3586	0.0455	5.1212	16.0303	198	0.27050000429153	8.5640468597412	sulphur	0.1	yeast-sulphur-absolute
1083	YAL008W	0.26931663922975	1.3586	0.0455	5.1212	16.0303	198	0.27050000429153	8.5640468597412	sulphur	0.1	yeast-sulphur-relative
1093	YAL008W	25.049999632017	1.3586	0.0455	5.1212	16.0303	198	0.27050000429153	8.5953321456909	phosphorus	0.07	akashi
1105	YAL008W	22.457070707071	1.3586	0.0455	5.1212	16.0303	198	0.27050000429153	8.5953321456909	phosphorus	0.07	craig-energy
1115	YAL008W	5.9090909090909	1.3586	0.0455	5.1212	16.0303	198	0.27050000429153	8.5953321456909	phosphorus	0.07	craig-steps
1123	YAL008W	0.99880428040268	1.3586	0.0455	5.1212	16.0303	198	0.27050000429153	8.5953321456909	phosphorus	0.07	ecoli-carbon-absolute
1133	YAL008W	0.20397258610135	1.3586	0.0455	5.1212	16.0303	198	0.27050000429153	8.5953321456909	phosphorus	0.07	ecoli-carbon-relative
1143	YAL008W	1.3585858585859	1.3586	0.0455	5.1212	16.0303	198	0.27050000429153	8.5953321456909	phosphorus	0.07	ecoli-nitrogen-absolute
1153	YAL008W	0.3886127336835	1.3586	0.0455	5.1212	16.0303	198	0.27050000429153	8.5953321456909	phosphorus	0.07	ecoli-nitrogen-relative
1163	YAL008W	0.045454545454547	1.3586	0.0455	5.1212	16.0303	198	0.27050000429153	8.5953321456909	phosphorus	0.07	ecoli-sulphur-absolute
1173	YAL008W	0.27196485044979	1.3586	0.0455	5.1212	16.0303	198	0.27050000429153	8.5953321456909	phosphorus	0.07	ecoli-sulphur-relative
1183	YAL008W	7.010101010101	1.3586	0.0455	5.1212	16.0303	198	0.27050000429153	8.5953321456909	phosphorus	0.07	wagner-fermentative
1193	YAL008W	28.866161616162	1.3586	0.0455	5.1212	16.0303	198	0.27050000429153	8.5953321456909	phosphorus	0.07	wagner-respiratory
1203	YAL008W	129.36767520327	1.3586	0.0455	5.1212	16.0303	198	0.27050000429153	8.5953321456909	phosphorus	0.07	weight
1215	YAL008W	1.0224148384248	1.3586	0.0455	5.1212	16.0303	198	0.27050000429153	8.5953321456909	phosphorus	0.07	yeast-carbon-absolute
1223	YAL008W	0.20379312745662	1.3586	0.0455	5.1212	16.0303	198	0.27050000429153	8.5953321456909	phosphorus	0.07	yeast-carbon-relative
1233	YAL008W	1.3585849666234	1.3586	0.0455	5.1212	16.0303	198	0.27050000429153	8.5953321456909	phosphorus	0.07	yeast-nitrogen-absolute
1243	YAL008W	0.50519038318195	1.3586	0.0455	5.1212	16.0303	198	0.27050000429153	8.5953321456909	phosphorus	0.07	yeast-nitrogen-relative
1253	YAL008W	0.04545454545473	1.3586	0.0455	5.1212	16.0303	198	0.27050000429153	8.5953321456909	phosphorus	0.07	yeast-sulphur-absolute
1263	YAL008W	0.26931663922975	1.3586	0.0455	5.1212	16.0303	198	0.27050000429153	8.5953321456909	phosphorus	0.07	yeast-sulphur-relative
1273	YAL008W	25.049999632017	1.3586	0.0455	5.1212	16.0303	198	0.27050000429153	8.082389831543	phosphorus	0.2	akashi
1283	YAL008W	22.457070707071	1.3586	0.0455	5.1212	16.0303	198	0.27050000429153	8.082389831543	phosphorus	0.2	craig-energy
1293	YAL008W	5.9090909090909	1.3586	0.0455	5.1212	16.0303	198	0.27050000429153	8.082389831543	phosphorus	0.2	craig-steps
1303	YAL008W	0.99880428040268	1.3586	0.0455	5.1212	16.0303	198	0.27050000429153	8.082389831543	phosphorus	0.2	ecoli-carbon-absolute
1315	YAL008W	0.20397258610135	1.3586	0.0455	5.1212	16.0303	198	0.27050000429153	8.082389831543	phosphorus	0.2	ecoli-carbon-relative
1323	YAL008W	1.3585858585859	1.3586	0.0455	5.1212	16.0303	198	0.27050000429153	8.082389831543	phosphorus	0.2	ecoli-nitrogen-absolute
1333	YAL008W	0.3886127336835	1.3586	0.0455	5.1212	16.0303	198	0.27050000429153	8.082389831543	phosphorus	0.2	ecoli-nitrogen-relative
1343	YAL008W	0.045454545454547	1.3586	0.0455	5.1212	16.0303	198	0.27050000429153	8.082389831543	phosphorus	0.2	ecoli-sulphur-absolute
1353	YAL008W	0.27196485044979	1.3586	0.0455	5.1212	16.0303	198	0.27050000429153	8.082389831543	phosphorus	0.2	ecoli-sulphur-relative
1363	YAL008W	7.010101010101	1.3586	0.0455	5.1212	16.0303	198	0.27050000429153	8.082389831543	phosphorus	0.2	wagner-fermentative
1373	YAL008W	28.866161616162	1.3586	0.0455	5.1212	16.0303	198	0.27050000429153	8.082389831543	phosphorus	0.2	wagner-respiratory
1383	YAL008W	129.36767520327	1.3586	0.0455	5.1212	16.0303	198	0.27050000429153	8.082389831543	phosphorus	0.2	weight
1393	YAL008W	1.0224148384248	1.3586	0.0455	5.1212	16.0303	198	0.27050000429153	8.082389831543	phosphorus	0.2	yeast-carbon-absolute
1403	YAL008W	0.20379312745662	1.3586	0.0455	5.1212	16.0303	198	0.27050000429153	8.082389831543	phosphorus	0.2	yeast-carbon-relative
1415	YAL008W	1.3585849666234	1.3586	0.0455	5.1212	16.0303	198	0.27050000429153	8.082389831543	phosphorus	0.2	yeast-nitrogen-absolute
1423	YAL008W	0.50519038318195	1.3586	0.0455	5.1212	16.0303	198	0.27050000429153	8.082389831543	phosphorus	0.2	yeast-nitrogen-relative
1433	YAL008W	0.04545454545473	1.3586	0.0455	5.1212	16.0303	198	0.27050000429153	8.082389831543	phosphorus	0.2	yeast-sulphur-absolute
1443	YAL008W	0.26931663922975	1.3586	0.0455	5.1212	16.0303	198	0.27050000429153	8.082389831543	phosphorus	0.2	yeast-sulphur-relative
1453	YAL008W	25.049999632017	1.3586	0.0455	5.1212	16.0303	198	0.27050000429153	8.5048551559448	phosphorus	0.1	akashi
1463	YAL008W	22.457070707071	1.3586	0.0455	5.1212	16.0303	198	0.27050000429153	8.5048551559448	phosphorus	0.1	craig-energy
1473	YAL008W	5.9090909090909	1.3586	0.0455	5.1212	16.0303	198	0.27050000429153	8.5048551559448	phosphorus	0.1	craig-steps
1483	YAL008W	0.99880428040268	1.3586	0.0455	5.1212	16.0303	198	0.27050000429153	8.5048551559448	phosphorus	0.1	ecoli-carbon-absolute
1493	YAL008W	0.20397258610135	1.3586	0.0455	5.1212	16.0303	198	0.27050000429153	8.5048551559448	phosphorus	0.1	ecoli-carbon-relative
1503	YAL008W	1.3585858585859	1.3586	0.0455	5.1212	16.0303	198	0.27050000429153	8.5048551559448	phosphorus	0.1	ecoli-nitrogen-absolute
1515	YAL008W	0.3886127336835	1.3586	0.0455	5.1212	16.0303	198	0.27050000429153	8.5048551559448	phosphorus	0.1	ecoli-nitrogen-relative
1523	YAL008W	0.045454545454547	1.3586	0.0455	5.1212	16.0303	198	0.27050000429153	8.5048551559448	phosphorus	0.1	ecoli-sulphur-absolute
1533	YAL008W	0.27196485044979	1.3586	0.0455	5.1212	16.0303	198	0.27050000429153	8.5048551559448	phosphorus	0.1	ecoli-sulphur-relative
1543	YAL008W	7.010101010101	1.3586	0.0455	5.1212	16.0303	198	0.27050000429153	8.5048551559448	phosphorus	0.1	wagner-fermentative
1553	YAL008W	28.866161616162	1.3586	0.0455	5.1212	16.0303	198	0.27050000429153	8.5048551559448	phosphorus	0.1	wagner-respiratory
1563	YAL008W	129.36767520327	1.3586	0.0455	5.1212	16.0303	198	0.27050000429153	8.5048551559448	phosphorus	0.1	weight
1573	YAL008W	1.0224148384248	1.3586	0.0455	5.1212	16.0303	198	0.27050000429153	8.5048551559448	phosphorus	0.1	yeast-carbon-absolute
1583	YAL008W	0.20379312745662	1.3586	0.0455	5.1212	16.0303	198	0.27050000429153	8.5048551559448	phosphorus	0.1	yeast-carbon-relative
1593	YAL008W	1.3585849666234	1.3586	0.0455	5.1212	16.0303	198	0.27050000429153	8.5048551559448	phosphorus	0.1	yeast-nitrogen-absolute
1603	YAL008W	0.50519038318195	1.3586	0.0455	5.1212	16.0303	198	0.27050000429153	8.5048551559448	phosphorus	0.1	yeast-nitrogen-relative
1615	YAL008W	0.04545454545473	1.3586	0.0455	5.1212	16.0303	198	0.27050000429153	8.5048551559448	phosphorus	0.1	yeast-sulphur-absolute
1623	YAL008W	0.26931663922975	1.3586	0.0455	5.1212	16.0303	198	0.27050000429153	8.5048551559448	phosphorus	0.1	yeast-sulphur-relative
1633	YAL008W	25.049999632017	1.3586	0.0455	5.1212	16.0303	198	0.27050000429153	8.5906209945679	nitrogen	0.07	akashi
1643	YAL008W	22.457070707071	1.3586	0.0455	5.1212	16.0303	198	0.27050000429153	8.5906209945679	nitrogen	0.07	craig-energy
1653	YAL008W	5.9090909090909	1.3586	0.0455	5.1212	16.0303	198	0.27050000429153	8.5906209945679	nitrogen	0.07	craig-steps
1663	YAL008W	0.99880428040268	1.3586	0.0455	5.1212	16.0303	198	0.27050000429153	8.5906209945679	nitrogen	0.07	ecoli-carbon-absolute
1673	YAL008W	0.20397258610135	1.3586	0.0455	5.1212	16.0303	198	0.27050000429153	8.5906209945679	nitrogen	0.07	ecoli-carbon-relative
1683	YAL008W	1.3585858585859	1.3586	0.0455	5.1212	16.0303	198	0.27050000429153	8.5906209945679	nitrogen	0.07	ecoli-nitrogen-absolute
1693	YAL008W	0.3886127336835	1.3586	0.0455	5.1212	16.0303	198	0.27050000429153	8.5906209945679	nitrogen	0.07	ecoli-nitrogen-relative
1703	YAL008W	0.045454545454547	1.3586	0.0455	5.1212	16.0303	198	0.27050000429153	8.5906209945679	nitrogen	0.07	ecoli-sulphur-absolute
1715	YAL008W	0.27196485044979	1.3586	0.0455	5.1212	16.0303	198	0.27050000429153	8.5906209945679	nitrogen	0.07	ecoli-sulphur-relative
1723	YAL008W	7.010101010101	1.3586	0.0455	5.1212	16.0303	198	0.27050000429153	8.5906209945679	nitrogen	0.07	wagner-fermentative
1733	YAL008W	28.866161616162	1.3586	0.0455	5.1212	16.0303	198	0.27050000429153	8.5906209945679	nitrogen	0.07	wagner-respiratory
1743	YAL008W	129.36767520327	1.3586	0.0455	5.1212	16.0303	198	0.27050000429153	8.5906209945679	nitrogen	0.07	weight
1753	YAL008W	1.0224148384248	1.3586	0.0455	5.1212	16.0303	198	0.27050000429153	8.5906209945679	nitrogen	0.07	yeast-carbon-absolute
1763	YAL008W	0.20379312745662	1.3586	0.0455	5.1212	16.0303	198	0.27050000429153	8.5906209945679	nitrogen	0.07	yeast-carbon-relative
1773	YAL008W	1.3585849666234	1.3586	0.0455	5.1212	16.0303	198	0.27050000429153	8.5906209945679	nitrogen	0.07	yeast-nitrogen-absolute
1783	YAL008W	0.50519038318195	1.3586	0.0455	5.1212	16.0303	198	0.27050000429153	8.5906209945679	nitrogen	0.07	yeast-nitrogen-relative
1793	YAL008W	0.04545454545473	1.3586	0.0455	5.1212	16.0303	198	0.27050000429153	8.5906209945679	nitrogen	0.07	yeast-sulphur-absolute
1803	YAL008W	0.26931663922975	1.3586	0.0455	5.1212	16.0303	198	0.27050000429153	8.5906209945679	nitrogen	0.07	yeast-sulphur-relative
1815	YAL008W	25.049999632017	1.3586	0.0455	5.1212	16.0303	198	0.27050000429153	8.0326318740845	nitrogen	0.2	akashi
1823	YAL008W	22.457070707071	1.3586	0.0455	5.1212	16.0303	198	0.27050000429153	8.0326318740845	nitrogen	0.2	craig-energy
1833	YAL008W	5.9090909090909	1.3586	0.0455	5.1212	16.0303	198	0.27050000429153	8.0326318740845	nitrogen	0.2	craig-steps
1843	YAL008W	0.99880428040268	1.3586	0.0455	5.1212	16.0303	198	0.27050000429153	8.0326318740845	nitrogen	0.2	ecoli-carbon-absolute
1853	YAL008W	0.20397258610135	1.3586	0.0455	5.1212	16.0303	198	0.27050000429153	8.0326318740845	nitrogen	0.2	ecoli-carbon-relative
1863	YAL008W	1.3585858585859	1.3586	0.0455	5.1212	16.0303	198	0.27050000429153	8.0326318740845	nitrogen	0.2	ecoli-nitrogen-absolute
1873	YAL008W	0.3886127336835	1.3586	0.0455	5.1212	16.0303	198	0.27050000429153	8.0326318740845	nitrogen	0.2	ecoli-nitrogen-relative
1883	YAL008W	0.045454545454547	1.3586	0.0455	5.1212	16.0303	198	0.27050000429153	8.0326318740845	nitrogen	0.2	ecoli-sulphur-absolute
1893	YAL008W	0.27196485044979	1.3586	0.0455	5.1212	16.0303	198	0.27050000429153	8.0326318740845	nitrogen	0.2	ecoli-sulphur-relative
1903	YAL008W	7.010101010101	1.3586	0.0455	5.1212	16.0303	198	0.27050000429153	8.0326318740845	nitrogen	0.2	wagner-fermentative
1915	YAL008W	28.866161616162	1.3586	0.0455	5.1212	16.0303	198	0.27050000429153	8.0326318740845	nitrogen	0.2	wagner-respiratory
1923	YAL008W	129.36767520327	1.3586	0.0455	5.1212	16.0303	198	0.27050000429153	8.0326318740845	nitrogen	0.2	weight
1933	YAL008W	1.0224148384248	1.3586	0.0455	5.1212	16.0303	198	0.27050000429153	8.0326318740845	nitrogen	0.2	yeast-carbon-absolute
1943	YAL008W	0.20379312745662	1.3586	0.0455	5.1212	16.0303	198	0.27050000429153	8.0326318740845	nitrogen	0.2	yeast-carbon-relative
1953	YAL008W	1.3585849666234	1.3586	0.0455	5.1212	16.0303	198	0.27050000429153	8.0326318740845	nitrogen	0.2	yeast-nitrogen-absolute
1963	YAL008W	0.50519038318195	1.3586	0.0455	5.1212	16.0303	198	0.27050000429153	8.0326318740845	nitrogen	0.2	yeast-nitrogen-relative
1973	YAL008W	0.04545454545473	1.3586	0.0455	5.1212	16.0303	198	0.27050000429153	8.0326318740845	nitrogen	0.2	yeast-sulphur-absolute
1983	YAL008W	0.26931663922975	1.3586	0.0455	5.1212	16.0303	198	0.27050000429153	8.0326318740845	nitrogen	0.2	yeast-sulphur-relative
1993	YAL008W	25.049999632017	1.3586	0.0455	5.1212	16.0303	198	0.27050000429153	8.6295022964478	nitrogen	0.1	akashi
2003	YAL008W	22.457070707071	1.3586	0.0455	5.1212	16.0303	198	0.27050000429153	8.6295022964478	nitrogen	0.1	craig-energy
2015	YAL008W	5.9090909090909	1.3586	0.0455	5.1212	16.0303	198	0.27050000429153	8.6295022964478	nitrogen	0.1	craig-steps
2023	YAL008W	0.99880428040268	1.3586	0.0455	5.1212	16.0303	198	0.27050000429153	8.6295022964478	nitrogen	0.1	ecoli-carbon-absolute
2033	YAL008W	0.20397258610135	1.3586	0.0455	5.1212	16.0303	198	0.27050000429153	8.6295022964478	nitrogen	0.1	ecoli-carbon-relative
2043	YAL008W	1.3585858585859	1.3586	0.0455	5.1212	16.0303	198	0.27050000429153	8.6295022964478	nitrogen	0.1	ecoli-nitrogen-absolute
2053	YAL008W	0.3886127336835	1.3586	0.0455	5.1212	16.0303	198	0.27050000429153	8.6295022964478	nitrogen	0.1	ecoli-nitrogen-relative
2063	YAL008W	0.045454545454547	1.3586	0.0455	5.1212	16.0303	198	0.27050000429153	8.6295022964478	nitrogen	0.1	ecoli-sulphur-absolute
2073	YAL008W	0.27196485044979	1.3586	0.0455	5.1212	16.0303	198	0.27050000429153	8.6295022964478	nitrogen	0.1	ecoli-sulphur-relative
2083	YAL008W	7.010101010101	1.3586	0.0455	5.1212	16.0303	198	0.27050000429153	8.6295022964478	nitrogen	0.1	wagner-fermentative
2093	YAL008W	28.866161616162	1.3586	0.0455	5.1212	16.0303	198	0.27050000429153	8.6295022964478	nitrogen	0.1	wagner-respiratory
2103	YAL008W	129.36767520327	1.3586	0.0455	5.1212	16.0303	198	0.27050000429153	8.6295022964478	nitrogen	0.1	weight
2114	YAL008W	1.0224148384248	1.3586	0.0455	5.1212	16.0303	198	0.27050000429153	8.6295022964478	nitrogen	0.1	yeast-carbon-absolute
2123	YAL008W	0.20379312745662	1.3586	0.0455	5.1212	16.0303	198	0.27050000429153	8.6295022964478	nitrogen	0.1	yeast-carbon-relative
2133	YAL008W	1.3585849666234	1.3586	0.0455	5.1212	16.0303	198	0.27050000429153	8.6295022964478	nitrogen	0.1	yeast-nitrogen-absolute
2143	YAL008W	0.50519038318195	1.3586	0.0455	5.1212	16.0303	198	0.27050000429153	8.6295022964478	nitrogen	0.1	yeast-nitrogen-relative
2153	YAL008W	0.04545454545473	1.3586	0.0455	5.1212	16.0303	198	0.27050000429153	8.6295022964478	nitrogen	0.1	yeast-sulphur-absolute
2163	YAL008W	0.26931663922975	1.3586	0.0455	5.1212	16.0303	198	0.27050000429153	8.6295022964478	nitrogen	0.1	yeast-sulphur-relative
1106	YAL009W	25.29034719504	1.4865	0.0193	5.2587	15.4903	259	0.25975000858307	7.4109201431274	carbon	0.07	akashi
224	YAL009W	21.976833976834	1.4865	0.0193	5.2587	15.4903	259	0.25975000858307	7.4109201431274	carbon	0.07	craig-energy
316	YAL009W	5.7799227799228	1.4865	0.0193	5.2587	15.4903	259	0.25975000858307	7.4109201431274	carbon	0.07	craig-steps
416	YAL009W	0.99916482938303	1.4865	0.0193	5.2587	15.4903	259	0.25975000858307	7.4109201431274	carbon	0.07	ecoli-carbon-absolute
516	YAL009W	0.18575002486066	1.4865	0.0193	5.2587	15.4903	259	0.25975000858307	7.4109201431274	carbon	0.07	ecoli-carbon-relative
616	YAL009W	1.4864864864865	1.4865	0.0193	5.2587	15.4903	259	0.25975000858307	7.4109201431274	carbon	0.07	ecoli-nitrogen-absolute
716	YAL009W	0.38352107115694	1.4865	0.0193	5.2587	15.4903	259	0.25975000858307	7.4109201431274	carbon	0.07	ecoli-nitrogen-relative
816	YAL009W	0.019305019305159	1.4865	0.0193	5.2587	15.4903	259	0.25975000858307	7.4109201431274	carbon	0.07	ecoli-sulphur-absolute
916	YAL009W	0.10138783629099	1.4865	0.0193	5.2587	15.4903	259	0.25975000858307	7.4109201431274	carbon	0.07	ecoli-sulphur-relative
1016	YAL009W	6.9382239382239	1.4865	0.0193	5.2587	15.4903	259	0.25975000858307	7.4109201431274	carbon	0.07	wagner-fermentative
1116	YAL009W	27.656370656371	1.4865	0.0193	5.2587	15.4903	259	0.25975000858307	7.4109201431274	carbon	0.07	wagner-respiratory
1216	YAL009W	134.22393683945	1.4865	0.0193	5.2587	15.4903	259	0.25975000858307	7.4109201431274	carbon	0.07	weight
1316	YAL009W	1.0443649705082	1.4865	0.0193	5.2587	15.4903	259	0.25975000858307	7.4109201431274	carbon	0.07	yeast-carbon-absolute
1416	YAL009W	0.19577959563914	1.4865	0.0193	5.2587	15.4903	259	0.25975000858307	7.4109201431274	carbon	0.07	yeast-carbon-relative
1516	YAL009W	1.4864857431544	1.4865	0.0193	5.2587	15.4903	259	0.25975000858307	7.4109201431274	carbon	0.07	yeast-nitrogen-absolute
1616	YAL009W	0.51807461864527	1.4865	0.0193	5.2587	15.4903	259	0.25975000858307	7.4109201431274	carbon	0.07	yeast-nitrogen-relative
1716	YAL009W	0.019305019305209	1.4865	0.0193	5.2587	15.4903	259	0.25975000858307	7.4109201431274	carbon	0.07	yeast-sulphur-absolute
1816	YAL009W	0.082564522827906	1.4865	0.0193	5.2587	15.4903	259	0.25975000858307	7.4109201431274	carbon	0.07	yeast-sulphur-relative
1916	YAL009W	25.29034719504	1.4865	0.0193	5.2587	15.4903	259	0.25975000858307	7.4883456230164	carbon	0.2	akashi
2016	YAL009W	21.976833976834	1.4865	0.0193	5.2587	15.4903	259	0.25975000858307	7.4883456230164	carbon	0.2	craig-energy
2115	YAL009W	5.7799227799228	1.4865	0.0193	5.2587	15.4903	259	0.25975000858307	7.4883456230164	carbon	0.2	craig-steps
225	YAL009W	0.99916482938303	1.4865	0.0193	5.2587	15.4903	259	0.25975000858307	7.4883456230164	carbon	0.2	ecoli-carbon-absolute
234	YAL009W	0.18575002486066	1.4865	0.0193	5.2587	15.4903	259	0.25975000858307	7.4883456230164	carbon	0.2	ecoli-carbon-relative
244	YAL009W	1.4864864864865	1.4865	0.0193	5.2587	15.4903	259	0.25975000858307	7.4883456230164	carbon	0.2	ecoli-nitrogen-absolute
254	YAL009W	0.38352107115694	1.4865	0.0193	5.2587	15.4903	259	0.25975000858307	7.4883456230164	carbon	0.2	ecoli-nitrogen-relative
264	YAL009W	0.019305019305159	1.4865	0.0193	5.2587	15.4903	259	0.25975000858307	7.4883456230164	carbon	0.2	ecoli-sulphur-absolute
274	YAL009W	0.10138783629099	1.4865	0.0193	5.2587	15.4903	259	0.25975000858307	7.4883456230164	carbon	0.2	ecoli-sulphur-relative
284	YAL009W	6.9382239382239	1.4865	0.0193	5.2587	15.4903	259	0.25975000858307	7.4883456230164	carbon	0.2	wagner-fermentative
294	YAL009W	27.656370656371	1.4865	0.0193	5.2587	15.4903	259	0.25975000858307	7.4883456230164	carbon	0.2	wagner-respiratory
304	YAL009W	134.22393683945	1.4865	0.0193	5.2587	15.4903	259	0.25975000858307	7.4883456230164	carbon	0.2	weight
317	YAL009W	1.0443649705082	1.4865	0.0193	5.2587	15.4903	259	0.25975000858307	7.4883456230164	carbon	0.2	yeast-carbon-absolute
324	YAL009W	0.19577959563914	1.4865	0.0193	5.2587	15.4903	259	0.25975000858307	7.4883456230164	carbon	0.2	yeast-carbon-relative
334	YAL009W	1.4864857431544	1.4865	0.0193	5.2587	15.4903	259	0.25975000858307	7.4883456230164	carbon	0.2	yeast-nitrogen-absolute
344	YAL009W	0.51807461864527	1.4865	0.0193	5.2587	15.4903	259	0.25975000858307	7.4883456230164	carbon	0.2	yeast-nitrogen-relative
354	YAL009W	0.019305019305209	1.4865	0.0193	5.2587	15.4903	259	0.25975000858307	7.4883456230164	carbon	0.2	yeast-sulphur-absolute
364	YAL009W	0.082564522827906	1.4865	0.0193	5.2587	15.4903	259	0.25975000858307	7.4883456230164	carbon	0.2	yeast-sulphur-relative
374	YAL009W	25.29034719504	1.4865	0.0193	5.2587	15.4903	259	0.25975000858307	7.5391383171082	carbon	0.1	akashi
384	YAL009W	21.976833976834	1.4865	0.0193	5.2587	15.4903	259	0.25975000858307	7.5391383171082	carbon	0.1	craig-energy
394	YAL009W	5.7799227799228	1.4865	0.0193	5.2587	15.4903	259	0.25975000858307	7.5391383171082	carbon	0.1	craig-steps
404	YAL009W	0.99916482938303	1.4865	0.0193	5.2587	15.4903	259	0.25975000858307	7.5391383171082	carbon	0.1	ecoli-carbon-absolute
417	YAL009W	0.18575002486066	1.4865	0.0193	5.2587	15.4903	259	0.25975000858307	7.5391383171082	carbon	0.1	ecoli-carbon-relative
424	YAL009W	1.4864864864865	1.4865	0.0193	5.2587	15.4903	259	0.25975000858307	7.5391383171082	carbon	0.1	ecoli-nitrogen-absolute
434	YAL009W	0.38352107115694	1.4865	0.0193	5.2587	15.4903	259	0.25975000858307	7.5391383171082	carbon	0.1	ecoli-nitrogen-relative
444	YAL009W	0.019305019305159	1.4865	0.0193	5.2587	15.4903	259	0.25975000858307	7.5391383171082	carbon	0.1	ecoli-sulphur-absolute
454	YAL009W	0.10138783629099	1.4865	0.0193	5.2587	15.4903	259	0.25975000858307	7.5391383171082	carbon	0.1	ecoli-sulphur-relative
464	YAL009W	6.9382239382239	1.4865	0.0193	5.2587	15.4903	259	0.25975000858307	7.5391383171082	carbon	0.1	wagner-fermentative
474	YAL009W	27.656370656371	1.4865	0.0193	5.2587	15.4903	259	0.25975000858307	7.5391383171082	carbon	0.1	wagner-respiratory
484	YAL009W	134.22393683945	1.4865	0.0193	5.2587	15.4903	259	0.25975000858307	7.5391383171082	carbon	0.1	weight
494	YAL009W	1.0443649705082	1.4865	0.0193	5.2587	15.4903	259	0.25975000858307	7.5391383171082	carbon	0.1	yeast-carbon-absolute
504	YAL009W	0.19577959563914	1.4865	0.0193	5.2587	15.4903	259	0.25975000858307	7.5391383171082	carbon	0.1	yeast-carbon-relative
517	YAL009W	1.4864857431544	1.4865	0.0193	5.2587	15.4903	259	0.25975000858307	7.5391383171082	carbon	0.1	yeast-nitrogen-absolute
524	YAL009W	0.51807461864527	1.4865	0.0193	5.2587	15.4903	259	0.25975000858307	7.5391383171082	carbon	0.1	yeast-nitrogen-relative
534	YAL009W	0.019305019305209	1.4865	0.0193	5.2587	15.4903	259	0.25975000858307	7.5391383171082	carbon	0.1	yeast-sulphur-absolute
544	YAL009W	0.082564522827906	1.4865	0.0193	5.2587	15.4903	259	0.25975000858307	7.5391383171082	carbon	0.1	yeast-sulphur-relative
554	YAL009W	25.29034719504	1.4865	0.0193	5.2587	15.4903	259	0.25975000858307	7.6498770713806	sulphur	0.07	akashi
564	YAL009W	21.976833976834	1.4865	0.0193	5.2587	15.4903	259	0.25975000858307	7.6498770713806	sulphur	0.07	craig-energy
574	YAL009W	5.7799227799228	1.4865	0.0193	5.2587	15.4903	259	0.25975000858307	7.6498770713806	sulphur	0.07	craig-steps
584	YAL009W	0.99916482938303	1.4865	0.0193	5.2587	15.4903	259	0.25975000858307	7.6498770713806	sulphur	0.07	ecoli-carbon-absolute
594	YAL009W	0.18575002486066	1.4865	0.0193	5.2587	15.4903	259	0.25975000858307	7.6498770713806	sulphur	0.07	ecoli-carbon-relative
604	YAL009W	1.4864864864865	1.4865	0.0193	5.2587	15.4903	259	0.25975000858307	7.6498770713806	sulphur	0.07	ecoli-nitrogen-absolute
617	YAL009W	0.38352107115694	1.4865	0.0193	5.2587	15.4903	259	0.25975000858307	7.6498770713806	sulphur	0.07	ecoli-nitrogen-relative
624	YAL009W	0.019305019305159	1.4865	0.0193	5.2587	15.4903	259	0.25975000858307	7.6498770713806	sulphur	0.07	ecoli-sulphur-absolute
634	YAL009W	0.10138783629099	1.4865	0.0193	5.2587	15.4903	259	0.25975000858307	7.6498770713806	sulphur	0.07	ecoli-sulphur-relative
644	YAL009W	6.9382239382239	1.4865	0.0193	5.2587	15.4903	259	0.25975000858307	7.6498770713806	sulphur	0.07	wagner-fermentative
654	YAL009W	27.656370656371	1.4865	0.0193	5.2587	15.4903	259	0.25975000858307	7.6498770713806	sulphur	0.07	wagner-respiratory
664	YAL009W	134.22393683945	1.4865	0.0193	5.2587	15.4903	259	0.25975000858307	7.6498770713806	sulphur	0.07	weight
674	YAL009W	1.0443649705082	1.4865	0.0193	5.2587	15.4903	259	0.25975000858307	7.6498770713806	sulphur	0.07	yeast-carbon-absolute
684	YAL009W	0.19577959563914	1.4865	0.0193	5.2587	15.4903	259	0.25975000858307	7.6498770713806	sulphur	0.07	yeast-carbon-relative
694	YAL009W	1.4864857431544	1.4865	0.0193	5.2587	15.4903	259	0.25975000858307	7.6498770713806	sulphur	0.07	yeast-nitrogen-absolute
704	YAL009W	0.51807461864527	1.4865	0.0193	5.2587	15.4903	259	0.25975000858307	7.6498770713806	sulphur	0.07	yeast-nitrogen-relative
717	YAL009W	0.019305019305209	1.4865	0.0193	5.2587	15.4903	259	0.25975000858307	7.6498770713806	sulphur	0.07	yeast-sulphur-absolute
724	YAL009W	0.082564522827906	1.4865	0.0193	5.2587	15.4903	259	0.25975000858307	7.6498770713806	sulphur	0.07	yeast-sulphur-relative
734	YAL009W	25.29034719504	1.4865	0.0193	5.2587	15.4903	259	0.25975000858307	7.4420919418335	sulphur	0.2	akashi
744	YAL009W	21.976833976834	1.4865	0.0193	5.2587	15.4903	259	0.25975000858307	7.4420919418335	sulphur	0.2	craig-energy
754	YAL009W	5.7799227799228	1.4865	0.0193	5.2587	15.4903	259	0.25975000858307	7.4420919418335	sulphur	0.2	craig-steps
764	YAL009W	0.99916482938303	1.4865	0.0193	5.2587	15.4903	259	0.25975000858307	7.4420919418335	sulphur	0.2	ecoli-carbon-absolute
774	YAL009W	0.18575002486066	1.4865	0.0193	5.2587	15.4903	259	0.25975000858307	7.4420919418335	sulphur	0.2	ecoli-carbon-relative
784	YAL009W	1.4864864864865	1.4865	0.0193	5.2587	15.4903	259	0.25975000858307	7.4420919418335	sulphur	0.2	ecoli-nitrogen-absolute
794	YAL009W	0.38352107115694	1.4865	0.0193	5.2587	15.4903	259	0.25975000858307	7.4420919418335	sulphur	0.2	ecoli-nitrogen-relative
804	YAL009W	0.019305019305159	1.4865	0.0193	5.2587	15.4903	259	0.25975000858307	7.4420919418335	sulphur	0.2	ecoli-sulphur-absolute
817	YAL009W	0.10138783629099	1.4865	0.0193	5.2587	15.4903	259	0.25975000858307	7.4420919418335	sulphur	0.2	ecoli-sulphur-relative
824	YAL009W	6.9382239382239	1.4865	0.0193	5.2587	15.4903	259	0.25975000858307	7.4420919418335	sulphur	0.2	wagner-fermentative
834	YAL009W	27.656370656371	1.4865	0.0193	5.2587	15.4903	259	0.25975000858307	7.4420919418335	sulphur	0.2	wagner-respiratory
844	YAL009W	134.22393683945	1.4865	0.0193	5.2587	15.4903	259	0.25975000858307	7.4420919418335	sulphur	0.2	weight
854	YAL009W	1.0443649705082	1.4865	0.0193	5.2587	15.4903	259	0.25975000858307	7.4420919418335	sulphur	0.2	yeast-carbon-absolute
864	YAL009W	0.19577959563914	1.4865	0.0193	5.2587	15.4903	259	0.25975000858307	7.4420919418335	sulphur	0.2	yeast-carbon-relative
874	YAL009W	1.4864857431544	1.4865	0.0193	5.2587	15.4903	259	0.25975000858307	7.4420919418335	sulphur	0.2	yeast-nitrogen-absolute
884	YAL009W	0.51807461864527	1.4865	0.0193	5.2587	15.4903	259	0.25975000858307	7.4420919418335	sulphur	0.2	yeast-nitrogen-relative
894	YAL009W	0.019305019305209	1.4865	0.0193	5.2587	15.4903	259	0.25975000858307	7.4420919418335	sulphur	0.2	yeast-sulphur-absolute
904	YAL009W	0.082564522827906	1.4865	0.0193	5.2587	15.4903	259	0.25975000858307	7.4420919418335	sulphur	0.2	yeast-sulphur-relative
917	YAL009W	25.29034719504	1.4865	0.0193	5.2587	15.4903	259	0.25975000858307	7.3553242683411	sulphur	0.1	akashi
924	YAL009W	21.976833976834	1.4865	0.0193	5.2587	15.4903	259	0.25975000858307	7.3553242683411	sulphur	0.1	craig-energy
934	YAL009W	5.7799227799228	1.4865	0.0193	5.2587	15.4903	259	0.25975000858307	7.3553242683411	sulphur	0.1	craig-steps
944	YAL009W	0.99916482938303	1.4865	0.0193	5.2587	15.4903	259	0.25975000858307	7.3553242683411	sulphur	0.1	ecoli-carbon-absolute
954	YAL009W	0.18575002486066	1.4865	0.0193	5.2587	15.4903	259	0.25975000858307	7.3553242683411	sulphur	0.1	ecoli-carbon-relative
964	YAL009W	1.4864864864865	1.4865	0.0193	5.2587	15.4903	259	0.25975000858307	7.3553242683411	sulphur	0.1	ecoli-nitrogen-absolute
974	YAL009W	0.38352107115694	1.4865	0.0193	5.2587	15.4903	259	0.25975000858307	7.3553242683411	sulphur	0.1	ecoli-nitrogen-relative
984	YAL009W	0.019305019305159	1.4865	0.0193	5.2587	15.4903	259	0.25975000858307	7.3553242683411	sulphur	0.1	ecoli-sulphur-absolute
994	YAL009W	0.10138783629099	1.4865	0.0193	5.2587	15.4903	259	0.25975000858307	7.3553242683411	sulphur	0.1	ecoli-sulphur-relative
1004	YAL009W	6.9382239382239	1.4865	0.0193	5.2587	15.4903	259	0.25975000858307	7.3553242683411	sulphur	0.1	wagner-fermentative
1017	YAL009W	27.656370656371	1.4865	0.0193	5.2587	15.4903	259	0.25975000858307	7.3553242683411	sulphur	0.1	wagner-respiratory
1024	YAL009W	134.22393683945	1.4865	0.0193	5.2587	15.4903	259	0.25975000858307	7.3553242683411	sulphur	0.1	weight
1034	YAL009W	1.0443649705082	1.4865	0.0193	5.2587	15.4903	259	0.25975000858307	7.3553242683411	sulphur	0.1	yeast-carbon-absolute
1044	YAL009W	0.19577959563914	1.4865	0.0193	5.2587	15.4903	259	0.25975000858307	7.3553242683411	sulphur	0.1	yeast-carbon-relative
1054	YAL009W	1.4864857431544	1.4865	0.0193	5.2587	15.4903	259	0.25975000858307	7.3553242683411	sulphur	0.1	yeast-nitrogen-absolute
1064	YAL009W	0.51807461864527	1.4865	0.0193	5.2587	15.4903	259	0.25975000858307	7.3553242683411	sulphur	0.1	yeast-nitrogen-relative
1074	YAL009W	0.019305019305209	1.4865	0.0193	5.2587	15.4903	259	0.25975000858307	7.3553242683411	sulphur	0.1	yeast-sulphur-absolute
1084	YAL009W	0.082564522827906	1.4865	0.0193	5.2587	15.4903	259	0.25975000858307	7.3553242683411	sulphur	0.1	yeast-sulphur-relative
1094	YAL009W	25.29034719504	1.4865	0.0193	5.2587	15.4903	259	0.25975000858307	7.3926692008972	phosphorus	0.07	akashi
1107	YAL009W	21.976833976834	1.4865	0.0193	5.2587	15.4903	259	0.25975000858307	7.3926692008972	phosphorus	0.07	craig-energy
1117	YAL009W	5.7799227799228	1.4865	0.0193	5.2587	15.4903	259	0.25975000858307	7.3926692008972	phosphorus	0.07	craig-steps
1124	YAL009W	0.99916482938303	1.4865	0.0193	5.2587	15.4903	259	0.25975000858307	7.3926692008972	phosphorus	0.07	ecoli-carbon-absolute
1134	YAL009W	0.18575002486066	1.4865	0.0193	5.2587	15.4903	259	0.25975000858307	7.3926692008972	phosphorus	0.07	ecoli-carbon-relative
1144	YAL009W	1.4864864864865	1.4865	0.0193	5.2587	15.4903	259	0.25975000858307	7.3926692008972	phosphorus	0.07	ecoli-nitrogen-absolute
1154	YAL009W	0.38352107115694	1.4865	0.0193	5.2587	15.4903	259	0.25975000858307	7.3926692008972	phosphorus	0.07	ecoli-nitrogen-relative
1164	YAL009W	0.019305019305159	1.4865	0.0193	5.2587	15.4903	259	0.25975000858307	7.3926692008972	phosphorus	0.07	ecoli-sulphur-absolute
1174	YAL009W	0.10138783629099	1.4865	0.0193	5.2587	15.4903	259	0.25975000858307	7.3926692008972	phosphorus	0.07	ecoli-sulphur-relative
1184	YAL009W	6.9382239382239	1.4865	0.0193	5.2587	15.4903	259	0.25975000858307	7.3926692008972	phosphorus	0.07	wagner-fermentative
1194	YAL009W	27.656370656371	1.4865	0.0193	5.2587	15.4903	259	0.25975000858307	7.3926692008972	phosphorus	0.07	wagner-respiratory
1204	YAL009W	134.22393683945	1.4865	0.0193	5.2587	15.4903	259	0.25975000858307	7.3926692008972	phosphorus	0.07	weight
1217	YAL009W	1.0443649705082	1.4865	0.0193	5.2587	15.4903	259	0.25975000858307	7.3926692008972	phosphorus	0.07	yeast-carbon-absolute
1224	YAL009W	0.19577959563914	1.4865	0.0193	5.2587	15.4903	259	0.25975000858307	7.3926692008972	phosphorus	0.07	yeast-carbon-relative
1234	YAL009W	1.4864857431544	1.4865	0.0193	5.2587	15.4903	259	0.25975000858307	7.3926692008972	phosphorus	0.07	yeast-nitrogen-absolute
1244	YAL009W	0.51807461864527	1.4865	0.0193	5.2587	15.4903	259	0.25975000858307	7.3926692008972	phosphorus	0.07	yeast-nitrogen-relative
1254	YAL009W	0.019305019305209	1.4865	0.0193	5.2587	15.4903	259	0.25975000858307	7.3926692008972	phosphorus	0.07	yeast-sulphur-absolute
1264	YAL009W	0.082564522827906	1.4865	0.0193	5.2587	15.4903	259	0.25975000858307	7.3926692008972	phosphorus	0.07	yeast-sulphur-relative
1274	YAL009W	25.29034719504	1.4865	0.0193	5.2587	15.4903	259	0.25975000858307	7.3039078712463	phosphorus	0.2	akashi
1284	YAL009W	21.976833976834	1.4865	0.0193	5.2587	15.4903	259	0.25975000858307	7.3039078712463	phosphorus	0.2	craig-energy
1294	YAL009W	5.7799227799228	1.4865	0.0193	5.2587	15.4903	259	0.25975000858307	7.3039078712463	phosphorus	0.2	craig-steps
1304	YAL009W	0.99916482938303	1.4865	0.0193	5.2587	15.4903	259	0.25975000858307	7.3039078712463	phosphorus	0.2	ecoli-carbon-absolute
1317	YAL009W	0.18575002486066	1.4865	0.0193	5.2587	15.4903	259	0.25975000858307	7.3039078712463	phosphorus	0.2	ecoli-carbon-relative
1324	YAL009W	1.4864864864865	1.4865	0.0193	5.2587	15.4903	259	0.25975000858307	7.3039078712463	phosphorus	0.2	ecoli-nitrogen-absolute
1334	YAL009W	0.38352107115694	1.4865	0.0193	5.2587	15.4903	259	0.25975000858307	7.3039078712463	phosphorus	0.2	ecoli-nitrogen-relative
1344	YAL009W	0.019305019305159	1.4865	0.0193	5.2587	15.4903	259	0.25975000858307	7.3039078712463	phosphorus	0.2	ecoli-sulphur-absolute
1354	YAL009W	0.10138783629099	1.4865	0.0193	5.2587	15.4903	259	0.25975000858307	7.3039078712463	phosphorus	0.2	ecoli-sulphur-relative
1364	YAL009W	6.9382239382239	1.4865	0.0193	5.2587	15.4903	259	0.25975000858307	7.3039078712463	phosphorus	0.2	wagner-fermentative
1374	YAL009W	27.656370656371	1.4865	0.0193	5.2587	15.4903	259	0.25975000858307	7.3039078712463	phosphorus	0.2	wagner-respiratory
1384	YAL009W	134.22393683945	1.4865	0.0193	5.2587	15.4903	259	0.25975000858307	7.3039078712463	phosphorus	0.2	weight
1394	YAL009W	1.0443649705082	1.4865	0.0193	5.2587	15.4903	259	0.25975000858307	7.3039078712463	phosphorus	0.2	yeast-carbon-absolute
1404	YAL009W	0.19577959563914	1.4865	0.0193	5.2587	15.4903	259	0.25975000858307	7.3039078712463	phosphorus	0.2	yeast-carbon-relative
1417	YAL009W	1.4864857431544	1.4865	0.0193	5.2587	15.4903	259	0.25975000858307	7.3039078712463	phosphorus	0.2	yeast-nitrogen-absolute
1424	YAL009W	0.51807461864527	1.4865	0.0193	5.2587	15.4903	259	0.25975000858307	7.3039078712463	phosphorus	0.2	yeast-nitrogen-relative
1434	YAL009W	0.019305019305209	1.4865	0.0193	5.2587	15.4903	259	0.25975000858307	7.3039078712463	phosphorus	0.2	yeast-sulphur-absolute
1444	YAL009W	0.082564522827906	1.4865	0.0193	5.2587	15.4903	259	0.25975000858307	7.3039078712463	phosphorus	0.2	yeast-sulphur-relative
1454	YAL009W	25.29034719504	1.4865	0.0193	5.2587	15.4903	259	0.25975000858307	7.4520411491394	phosphorus	0.1	akashi
1464	YAL009W	21.976833976834	1.4865	0.0193	5.2587	15.4903	259	0.25975000858307	7.4520411491394	phosphorus	0.1	craig-energy
1474	YAL009W	5.7799227799228	1.4865	0.0193	5.2587	15.4903	259	0.25975000858307	7.4520411491394	phosphorus	0.1	craig-steps
1484	YAL009W	0.99916482938303	1.4865	0.0193	5.2587	15.4903	259	0.25975000858307	7.4520411491394	phosphorus	0.1	ecoli-carbon-absolute
1494	YAL009W	0.18575002486066	1.4865	0.0193	5.2587	15.4903	259	0.25975000858307	7.4520411491394	phosphorus	0.1	ecoli-carbon-relative
1504	YAL009W	1.4864864864865	1.4865	0.0193	5.2587	15.4903	259	0.25975000858307	7.4520411491394	phosphorus	0.1	ecoli-nitrogen-absolute
1517	YAL009W	0.38352107115694	1.4865	0.0193	5.2587	15.4903	259	0.25975000858307	7.4520411491394	phosphorus	0.1	ecoli-nitrogen-relative
1524	YAL009W	0.019305019305159	1.4865	0.0193	5.2587	15.4903	259	0.25975000858307	7.4520411491394	phosphorus	0.1	ecoli-sulphur-absolute
1534	YAL009W	0.10138783629099	1.4865	0.0193	5.2587	15.4903	259	0.25975000858307	7.4520411491394	phosphorus	0.1	ecoli-sulphur-relative
1544	YAL009W	6.9382239382239	1.4865	0.0193	5.2587	15.4903	259	0.25975000858307	7.4520411491394	phosphorus	0.1	wagner-fermentative
1554	YAL009W	27.656370656371	1.4865	0.0193	5.2587	15.4903	259	0.25975000858307	7.4520411491394	phosphorus	0.1	wagner-respiratory
1564	YAL009W	134.22393683945	1.4865	0.0193	5.2587	15.4903	259	0.25975000858307	7.4520411491394	phosphorus	0.1	weight
1574	YAL009W	1.0443649705082	1.4865	0.0193	5.2587	15.4903	259	0.25975000858307	7.4520411491394	phosphorus	0.1	yeast-carbon-absolute
1584	YAL009W	0.19577959563914	1.4865	0.0193	5.2587	15.4903	259	0.25975000858307	7.4520411491394	phosphorus	0.1	yeast-carbon-relative
1594	YAL009W	1.4864857431544	1.4865	0.0193	5.2587	15.4903	259	0.25975000858307	7.4520411491394	phosphorus	0.1	yeast-nitrogen-absolute
1604	YAL009W	0.51807461864527	1.4865	0.0193	5.2587	15.4903	259	0.25975000858307	7.4520411491394	phosphorus	0.1	yeast-nitrogen-relative
1617	YAL009W	0.019305019305209	1.4865	0.0193	5.2587	15.4903	259	0.25975000858307	7.4520411491394	phosphorus	0.1	yeast-sulphur-absolute
1624	YAL009W	0.082564522827906	1.4865	0.0193	5.2587	15.4903	259	0.25975000858307	7.4520411491394	phosphorus	0.1	yeast-sulphur-relative
1634	YAL009W	25.29034719504	1.4865	0.0193	5.2587	15.4903	259	0.25975000858307	7.4599514007568	nitrogen	0.07	akashi
1644	YAL009W	21.976833976834	1.4865	0.0193	5.2587	15.4903	259	0.25975000858307	7.4599514007568	nitrogen	0.07	craig-energy
1654	YAL009W	5.7799227799228	1.4865	0.0193	5.2587	15.4903	259	0.25975000858307	7.4599514007568	nitrogen	0.07	craig-steps
1664	YAL009W	0.99916482938303	1.4865	0.0193	5.2587	15.4903	259	0.25975000858307	7.4599514007568	nitrogen	0.07	ecoli-carbon-absolute
1674	YAL009W	0.18575002486066	1.4865	0.0193	5.2587	15.4903	259	0.25975000858307	7.4599514007568	nitrogen	0.07	ecoli-carbon-relative
1684	YAL009W	1.4864864864865	1.4865	0.0193	5.2587	15.4903	259	0.25975000858307	7.4599514007568	nitrogen	0.07	ecoli-nitrogen-absolute
1694	YAL009W	0.38352107115694	1.4865	0.0193	5.2587	15.4903	259	0.25975000858307	7.4599514007568	nitrogen	0.07	ecoli-nitrogen-relative
1704	YAL009W	0.019305019305159	1.4865	0.0193	5.2587	15.4903	259	0.25975000858307	7.4599514007568	nitrogen	0.07	ecoli-sulphur-absolute
1717	YAL009W	0.10138783629099	1.4865	0.0193	5.2587	15.4903	259	0.25975000858307	7.4599514007568	nitrogen	0.07	ecoli-sulphur-relative
1724	YAL009W	6.9382239382239	1.4865	0.0193	5.2587	15.4903	259	0.25975000858307	7.4599514007568	nitrogen	0.07	wagner-fermentative
1734	YAL009W	27.656370656371	1.4865	0.0193	5.2587	15.4903	259	0.25975000858307	7.4599514007568	nitrogen	0.07	wagner-respiratory
1744	YAL009W	134.22393683945	1.4865	0.0193	5.2587	15.4903	259	0.25975000858307	7.4599514007568	nitrogen	0.07	weight
1754	YAL009W	1.0443649705082	1.4865	0.0193	5.2587	15.4903	259	0.25975000858307	7.4599514007568	nitrogen	0.07	yeast-carbon-absolute
1764	YAL009W	0.19577959563914	1.4865	0.0193	5.2587	15.4903	259	0.25975000858307	7.4599514007568	nitrogen	0.07	yeast-carbon-relative
1774	YAL009W	1.4864857431544	1.4865	0.0193	5.2587	15.4903	259	0.25975000858307	7.4599514007568	nitrogen	0.07	yeast-nitrogen-absolute
1784	YAL009W	0.51807461864527	1.4865	0.0193	5.2587	15.4903	259	0.25975000858307	7.4599514007568	nitrogen	0.07	yeast-nitrogen-relative
1794	YAL009W	0.019305019305209	1.4865	0.0193	5.2587	15.4903	259	0.25975000858307	7.4599514007568	nitrogen	0.07	yeast-sulphur-absolute
1804	YAL009W	0.082564522827906	1.4865	0.0193	5.2587	15.4903	259	0.25975000858307	7.4599514007568	nitrogen	0.07	yeast-sulphur-relative
1817	YAL009W	25.29034719504	1.4865	0.0193	5.2587	15.4903	259	0.25975000858307	7.2676067352295	nitrogen	0.2	akashi
1824	YAL009W	21.976833976834	1.4865	0.0193	5.2587	15.4903	259	0.25975000858307	7.2676067352295	nitrogen	0.2	craig-energy
1834	YAL009W	5.7799227799228	1.4865	0.0193	5.2587	15.4903	259	0.25975000858307	7.2676067352295	nitrogen	0.2	craig-steps
1844	YAL009W	0.99916482938303	1.4865	0.0193	5.2587	15.4903	259	0.25975000858307	7.2676067352295	nitrogen	0.2	ecoli-carbon-absolute
1854	YAL009W	0.18575002486066	1.4865	0.0193	5.2587	15.4903	259	0.25975000858307	7.2676067352295	nitrogen	0.2	ecoli-carbon-relative
1864	YAL009W	1.4864864864865	1.4865	0.0193	5.2587	15.4903	259	0.25975000858307	7.2676067352295	nitrogen	0.2	ecoli-nitrogen-absolute
1874	YAL009W	0.38352107115694	1.4865	0.0193	5.2587	15.4903	259	0.25975000858307	7.2676067352295	nitrogen	0.2	ecoli-nitrogen-relative
1884	YAL009W	0.019305019305159	1.4865	0.0193	5.2587	15.4903	259	0.25975000858307	7.2676067352295	nitrogen	0.2	ecoli-sulphur-absolute
1894	YAL009W	0.10138783629099	1.4865	0.0193	5.2587	15.4903	259	0.25975000858307	7.2676067352295	nitrogen	0.2	ecoli-sulphur-relative
1904	YAL009W	6.9382239382239	1.4865	0.0193	5.2587	15.4903	259	0.25975000858307	7.2676067352295	nitrogen	0.2	wagner-fermentative
1917	YAL009W	27.656370656371	1.4865	0.0193	5.2587	15.4903	259	0.25975000858307	7.2676067352295	nitrogen	0.2	wagner-respiratory
1924	YAL009W	134.22393683945	1.4865	0.0193	5.2587	15.4903	259	0.25975000858307	7.2676067352295	nitrogen	0.2	weight
1934	YAL009W	1.0443649705082	1.4865	0.0193	5.2587	15.4903	259	0.25975000858307	7.2676067352295	nitrogen	0.2	yeast-carbon-absolute
1944	YAL009W	0.19577959563914	1.4865	0.0193	5.2587	15.4903	259	0.25975000858307	7.2676067352295	nitrogen	0.2	yeast-carbon-relative
1954	YAL009W	1.4864857431544	1.4865	0.0193	5.2587	15.4903	259	0.25975000858307	7.2676067352295	nitrogen	0.2	yeast-nitrogen-absolute
1964	YAL009W	0.51807461864527	1.4865	0.0193	5.2587	15.4903	259	0.25975000858307	7.2676067352295	nitrogen	0.2	yeast-nitrogen-relative
1974	YAL009W	0.019305019305209	1.4865	0.0193	5.2587	15.4903	259	0.25975000858307	7.2676067352295	nitrogen	0.2	yeast-sulphur-absolute
1984	YAL009W	0.082564522827906	1.4865	0.0193	5.2587	15.4903	259	0.25975000858307	7.2676067352295	nitrogen	0.2	yeast-sulphur-relative
1994	YAL009W	25.29034719504	1.4865	0.0193	5.2587	15.4903	259	0.25975000858307	7.7137842178345	nitrogen	0.1	akashi
2004	YAL009W	21.976833976834	1.4865	0.0193	5.2587	15.4903	259	0.25975000858307	7.7137842178345	nitrogen	0.1	craig-energy
2017	YAL009W	5.7799227799228	1.4865	0.0193	5.2587	15.4903	259	0.25975000858307	7.7137842178345	nitrogen	0.1	craig-steps
2024	YAL009W	0.99916482938303	1.4865	0.0193	5.2587	15.4903	259	0.25975000858307	7.7137842178345	nitrogen	0.1	ecoli-carbon-absolute
2034	YAL009W	0.18575002486066	1.4865	0.0193	5.2587	15.4903	259	0.25975000858307	7.7137842178345	nitrogen	0.1	ecoli-carbon-relative
2044	YAL009W	1.4864864864865	1.4865	0.0193	5.2587	15.4903	259	0.25975000858307	7.7137842178345	nitrogen	0.1	ecoli-nitrogen-absolute
2054	YAL009W	0.38352107115694	1.4865	0.0193	5.2587	15.4903	259	0.25975000858307	7.7137842178345	nitrogen	0.1	ecoli-nitrogen-relative
2064	YAL009W	0.019305019305159	1.4865	0.0193	5.2587	15.4903	259	0.25975000858307	7.7137842178345	nitrogen	0.1	ecoli-sulphur-absolute
2074	YAL009W	0.10138783629099	1.4865	0.0193	5.2587	15.4903	259	0.25975000858307	7.7137842178345	nitrogen	0.1	ecoli-sulphur-relative
2084	YAL009W	6.9382239382239	1.4865	0.0193	5.2587	15.4903	259	0.25975000858307	7.7137842178345	nitrogen	0.1	wagner-fermentative
2094	YAL009W	27.656370656371	1.4865	0.0193	5.2587	15.4903	259	0.25975000858307	7.7137842178345	nitrogen	0.1	wagner-respiratory
2104	YAL009W	134.22393683945	1.4865	0.0193	5.2587	15.4903	259	0.25975000858307	7.7137842178345	nitrogen	0.1	weight
2116	YAL009W	1.0443649705082	1.4865	0.0193	5.2587	15.4903	259	0.25975000858307	7.7137842178345	nitrogen	0.1	yeast-carbon-absolute
2124	YAL009W	0.19577959563914	1.4865	0.0193	5.2587	15.4903	259	0.25975000858307	7.7137842178345	nitrogen	0.1	yeast-carbon-relative
2134	YAL009W	1.4864857431544	1.4865	0.0193	5.2587	15.4903	259	0.25975000858307	7.7137842178345	nitrogen	0.1	yeast-nitrogen-absolute
2144	YAL009W	0.51807461864527	1.4865	0.0193	5.2587	15.4903	259	0.25975000858307	7.7137842178345	nitrogen	0.1	yeast-nitrogen-relative
2154	YAL009W	0.019305019305209	1.4865	0.0193	5.2587	15.4903	259	0.25975000858307	7.7137842178345	nitrogen	0.1	yeast-sulphur-absolute
2164	YAL009W	0.082564522827906	1.4865	0.0193	5.2587	15.4903	259	0.25975000858307	7.7137842178345	nitrogen	0.1	yeast-sulphur-relative
1108	YAL010C	24.061865883957	1.355	0.0223	5.0933	15.2738	493	0.24824999272823	5.4528222084045	carbon	0.07	akashi
226	YAL010C	20.894523326572	1.355	0.0223	5.0933	15.2738	493	0.24824999272823	5.4528222084045	carbon	0.07	craig-energy
318	YAL010C	5.2920892494929	1.355	0.0223	5.0933	15.2738	493	0.24824999272823	5.4528222084045	carbon	0.07	craig-steps
418	YAL010C	0.95473330052339	1.355	0.0223	5.0933	15.2738	493	0.24824999272823	5.4528222084045	carbon	0.07	ecoli-carbon-absolute
518	YAL010C	0.17476233719087	1.355	0.0223	5.0933	15.2738	493	0.24824999272823	5.4528222084045	carbon	0.07	ecoli-carbon-relative
618	YAL010C	1.3549695740365	1.355	0.0223	5.0933	15.2738	493	0.24824999272823	5.4528222084045	carbon	0.07	ecoli-nitrogen-absolute
718	YAL010C	0.33494044361262	1.355	0.0223	5.0933	15.2738	493	0.24824999272823	5.4528222084045	carbon	0.07	ecoli-nitrogen-relative
818	YAL010C	0.022312373224885	1.355	0.0223	5.0933	15.2738	493	0.24824999272823	5.4528222084045	carbon	0.07	ecoli-sulphur-absolute
918	YAL010C	0.11410113474457	1.355	0.0223	5.0933	15.2738	493	0.24824999272823	5.4528222084045	carbon	0.07	ecoli-sulphur-relative
1018	YAL010C	6.2941176470588	1.355	0.0223	5.0933	15.2738	493	0.24824999272823	5.4528222084045	carbon	0.07	wagner-fermentative
1118	YAL010C	27.051724137931	1.355	0.0223	5.0933	15.2738	493	0.24824999272823	5.4528222084045	carbon	0.07	wagner-respiratory
1218	YAL010C	132.08458324378	1.355	0.0223	5.0933	15.2738	493	0.24824999272823	5.4528222084045	carbon	0.07	weight
1318	YAL010C	0.99548433863125	1.355	0.0223	5.0933	15.2738	493	0.24824999272823	5.4528222084045	carbon	0.07	yeast-carbon-absolute
1418	YAL010C	0.18585370785914	1.355	0.0223	5.0933	15.2738	493	0.24824999272823	5.4528222084045	carbon	0.07	yeast-carbon-relative
1518	YAL010C	1.3549687810408	1.355	0.0223	5.0933	15.2738	493	0.24824999272823	5.4528222084045	carbon	0.07	yeast-nitrogen-absolute
1618	YAL010C	0.46121230080316	1.355	0.0223	5.0933	15.2738	493	0.24824999272823	5.4528222084045	carbon	0.07	yeast-nitrogen-relative
1718	YAL010C	0.022312373225259	1.355	0.0223	5.0933	15.2738	493	0.24824999272823	5.4528222084045	carbon	0.07	yeast-sulphur-absolute
1818	YAL010C	0.088483242999065	1.355	0.0223	5.0933	15.2738	493	0.24824999272823	5.4528222084045	carbon	0.07	yeast-sulphur-relative
1918	YAL010C	24.061865883957	1.355	0.0223	5.0933	15.2738	493	0.24824999272823	5.5700454711914	carbon	0.2	akashi
2018	YAL010C	20.894523326572	1.355	0.0223	5.0933	15.2738	493	0.24824999272823	5.5700454711914	carbon	0.2	craig-energy
2117	YAL010C	5.2920892494929	1.355	0.0223	5.0933	15.2738	493	0.24824999272823	5.5700454711914	carbon	0.2	craig-steps
227	YAL010C	0.95473330052339	1.355	0.0223	5.0933	15.2738	493	0.24824999272823	5.5700454711914	carbon	0.2	ecoli-carbon-absolute
235	YAL010C	0.17476233719087	1.355	0.0223	5.0933	15.2738	493	0.24824999272823	5.5700454711914	carbon	0.2	ecoli-carbon-relative
245	YAL010C	1.3549695740365	1.355	0.0223	5.0933	15.2738	493	0.24824999272823	5.5700454711914	carbon	0.2	ecoli-nitrogen-absolute
255	YAL010C	0.33494044361262	1.355	0.0223	5.0933	15.2738	493	0.24824999272823	5.5700454711914	carbon	0.2	ecoli-nitrogen-relative
265	YAL010C	0.022312373224885	1.355	0.0223	5.0933	15.2738	493	0.24824999272823	5.5700454711914	carbon	0.2	ecoli-sulphur-absolute
275	YAL010C	0.11410113474457	1.355	0.0223	5.0933	15.2738	493	0.24824999272823	5.5700454711914	carbon	0.2	ecoli-sulphur-relative
285	YAL010C	6.2941176470588	1.355	0.0223	5.0933	15.2738	493	0.24824999272823	5.5700454711914	carbon	0.2	wagner-fermentative
295	YAL010C	27.051724137931	1.355	0.0223	5.0933	15.2738	493	0.24824999272823	5.5700454711914	carbon	0.2	wagner-respiratory
305	YAL010C	132.08458324378	1.355	0.0223	5.0933	15.2738	493	0.24824999272823	5.5700454711914	carbon	0.2	weight
319	YAL010C	0.99548433863125	1.355	0.0223	5.0933	15.2738	493	0.24824999272823	5.5700454711914	carbon	0.2	yeast-carbon-absolute
325	YAL010C	0.18585370785914	1.355	0.0223	5.0933	15.2738	493	0.24824999272823	5.5700454711914	carbon	0.2	yeast-carbon-relative
335	YAL010C	1.3549687810408	1.355	0.0223	5.0933	15.2738	493	0.24824999272823	5.5700454711914	carbon	0.2	yeast-nitrogen-absolute
345	YAL010C	0.46121230080316	1.355	0.0223	5.0933	15.2738	493	0.24824999272823	5.5700454711914	carbon	0.2	yeast-nitrogen-relative
355	YAL010C	0.022312373225259	1.355	0.0223	5.0933	15.2738	493	0.24824999272823	5.5700454711914	carbon	0.2	yeast-sulphur-absolute
365	YAL010C	0.088483242999065	1.355	0.0223	5.0933	15.2738	493	0.24824999272823	5.5700454711914	carbon	0.2	yeast-sulphur-relative
375	YAL010C	24.061865883957	1.355	0.0223	5.0933	15.2738	493	0.24824999272823	5.5554008483887	carbon	0.1	akashi
385	YAL010C	20.894523326572	1.355	0.0223	5.0933	15.2738	493	0.24824999272823	5.5554008483887	carbon	0.1	craig-energy
395	YAL010C	5.2920892494929	1.355	0.0223	5.0933	15.2738	493	0.24824999272823	5.5554008483887	carbon	0.1	craig-steps
405	YAL010C	0.95473330052339	1.355	0.0223	5.0933	15.2738	493	0.24824999272823	5.5554008483887	carbon	0.1	ecoli-carbon-absolute
419	YAL010C	0.17476233719087	1.355	0.0223	5.0933	15.2738	493	0.24824999272823	5.5554008483887	carbon	0.1	ecoli-carbon-relative
425	YAL010C	1.3549695740365	1.355	0.0223	5.0933	15.2738	493	0.24824999272823	5.5554008483887	carbon	0.1	ecoli-nitrogen-absolute
435	YAL010C	0.33494044361262	1.355	0.0223	5.0933	15.2738	493	0.24824999272823	5.5554008483887	carbon	0.1	ecoli-nitrogen-relative
445	YAL010C	0.022312373224885	1.355	0.0223	5.0933	15.2738	493	0.24824999272823	5.5554008483887	carbon	0.1	ecoli-sulphur-absolute
455	YAL010C	0.11410113474457	1.355	0.0223	5.0933	15.2738	493	0.24824999272823	5.5554008483887	carbon	0.1	ecoli-sulphur-relative
465	YAL010C	6.2941176470588	1.355	0.0223	5.0933	15.2738	493	0.24824999272823	5.5554008483887	carbon	0.1	wagner-fermentative
475	YAL010C	27.051724137931	1.355	0.0223	5.0933	15.2738	493	0.24824999272823	5.5554008483887	carbon	0.1	wagner-respiratory
485	YAL010C	132.08458324378	1.355	0.0223	5.0933	15.2738	493	0.24824999272823	5.5554008483887	carbon	0.1	weight
495	YAL010C	0.99548433863125	1.355	0.0223	5.0933	15.2738	493	0.24824999272823	5.5554008483887	carbon	0.1	yeast-carbon-absolute
505	YAL010C	0.18585370785914	1.355	0.0223	5.0933	15.2738	493	0.24824999272823	5.5554008483887	carbon	0.1	yeast-carbon-relative
519	YAL010C	1.3549687810408	1.355	0.0223	5.0933	15.2738	493	0.24824999272823	5.5554008483887	carbon	0.1	yeast-nitrogen-absolute
525	YAL010C	0.46121230080316	1.355	0.0223	5.0933	15.2738	493	0.24824999272823	5.5554008483887	carbon	0.1	yeast-nitrogen-relative
535	YAL010C	0.022312373225259	1.355	0.0223	5.0933	15.2738	493	0.24824999272823	5.5554008483887	carbon	0.1	yeast-sulphur-absolute
545	YAL010C	0.088483242999065	1.355	0.0223	5.0933	15.2738	493	0.24824999272823	5.5554008483887	carbon	0.1	yeast-sulphur-relative
555	YAL010C	24.061865883957	1.355	0.0223	5.0933	15.2738	493	0.24824999272823	5.8975653648376	sulphur	0.07	akashi
565	YAL010C	20.894523326572	1.355	0.0223	5.0933	15.2738	493	0.24824999272823	5.8975653648376	sulphur	0.07	craig-energy
575	YAL010C	5.2920892494929	1.355	0.0223	5.0933	15.2738	493	0.24824999272823	5.8975653648376	sulphur	0.07	craig-steps
585	YAL010C	0.95473330052339	1.355	0.0223	5.0933	15.2738	493	0.24824999272823	5.8975653648376	sulphur	0.07	ecoli-carbon-absolute
595	YAL010C	0.17476233719087	1.355	0.0223	5.0933	15.2738	493	0.24824999272823	5.8975653648376	sulphur	0.07	ecoli-carbon-relative
605	YAL010C	1.3549695740365	1.355	0.0223	5.0933	15.2738	493	0.24824999272823	5.8975653648376	sulphur	0.07	ecoli-nitrogen-absolute
619	YAL010C	0.33494044361262	1.355	0.0223	5.0933	15.2738	493	0.24824999272823	5.8975653648376	sulphur	0.07	ecoli-nitrogen-relative
625	YAL010C	0.022312373224885	1.355	0.0223	5.0933	15.2738	493	0.24824999272823	5.8975653648376	sulphur	0.07	ecoli-sulphur-absolute
635	YAL010C	0.11410113474457	1.355	0.0223	5.0933	15.2738	493	0.24824999272823	5.8975653648376	sulphur	0.07	ecoli-sulphur-relative
645	YAL010C	6.2941176470588	1.355	0.0223	5.0933	15.2738	493	0.24824999272823	5.8975653648376	sulphur	0.07	wagner-fermentative
655	YAL010C	27.051724137931	1.355	0.0223	5.0933	15.2738	493	0.24824999272823	5.8975653648376	sulphur	0.07	wagner-respiratory
665	YAL010C	132.08458324378	1.355	0.0223	5.0933	15.2738	493	0.24824999272823	5.8975653648376	sulphur	0.07	weight
675	YAL010C	0.99548433863125	1.355	0.0223	5.0933	15.2738	493	0.24824999272823	5.8975653648376	sulphur	0.07	yeast-carbon-absolute
685	YAL010C	0.18585370785914	1.355	0.0223	5.0933	15.2738	493	0.24824999272823	5.8975653648376	sulphur	0.07	yeast-carbon-relative
695	YAL010C	1.3549687810408	1.355	0.0223	5.0933	15.2738	493	0.24824999272823	5.8975653648376	sulphur	0.07	yeast-nitrogen-absolute
705	YAL010C	0.46121230080316	1.355	0.0223	5.0933	15.2738	493	0.24824999272823	5.8975653648376	sulphur	0.07	yeast-nitrogen-relative
719	YAL010C	0.022312373225259	1.355	0.0223	5.0933	15.2738	493	0.24824999272823	5.8975653648376	sulphur	0.07	yeast-sulphur-absolute
725	YAL010C	0.088483242999065	1.355	0.0223	5.0933	15.2738	493	0.24824999272823	5.8975653648376	sulphur	0.07	yeast-sulphur-relative
735	YAL010C	24.061865883957	1.355	0.0223	5.0933	15.2738	493	0.24824999272823	5.5777082443237	sulphur	0.2	akashi
745	YAL010C	20.894523326572	1.355	0.0223	5.0933	15.2738	493	0.24824999272823	5.5777082443237	sulphur	0.2	craig-energy
755	YAL010C	5.2920892494929	1.355	0.0223	5.0933	15.2738	493	0.24824999272823	5.5777082443237	sulphur	0.2	craig-steps
765	YAL010C	0.95473330052339	1.355	0.0223	5.0933	15.2738	493	0.24824999272823	5.5777082443237	sulphur	0.2	ecoli-carbon-absolute
775	YAL010C	0.17476233719087	1.355	0.0223	5.0933	15.2738	493	0.24824999272823	5.5777082443237	sulphur	0.2	ecoli-carbon-relative
785	YAL010C	1.3549695740365	1.355	0.0223	5.0933	15.2738	493	0.24824999272823	5.5777082443237	sulphur	0.2	ecoli-nitrogen-absolute
795	YAL010C	0.33494044361262	1.355	0.0223	5.0933	15.2738	493	0.24824999272823	5.5777082443237	sulphur	0.2	ecoli-nitrogen-relative
805	YAL010C	0.022312373224885	1.355	0.0223	5.0933	15.2738	493	0.24824999272823	5.5777082443237	sulphur	0.2	ecoli-sulphur-absolute
819	YAL010C	0.11410113474457	1.355	0.0223	5.0933	15.2738	493	0.24824999272823	5.5777082443237	sulphur	0.2	ecoli-sulphur-relative
825	YAL010C	6.2941176470588	1.355	0.0223	5.0933	15.2738	493	0.24824999272823	5.5777082443237	sulphur	0.2	wagner-fermentative
835	YAL010C	27.051724137931	1.355	0.0223	5.0933	15.2738	493	0.24824999272823	5.5777082443237	sulphur	0.2	wagner-respiratory
845	YAL010C	132.08458324378	1.355	0.0223	5.0933	15.2738	493	0.24824999272823	5.5777082443237	sulphur	0.2	weight
855	YAL010C	0.99548433863125	1.355	0.0223	5.0933	15.2738	493	0.24824999272823	5.5777082443237	sulphur	0.2	yeast-carbon-absolute
865	YAL010C	0.18585370785914	1.355	0.0223	5.0933	15.2738	493	0.24824999272823	5.5777082443237	sulphur	0.2	yeast-carbon-relative
875	YAL010C	1.3549687810408	1.355	0.0223	5.0933	15.2738	493	0.24824999272823	5.5777082443237	sulphur	0.2	yeast-nitrogen-absolute
885	YAL010C	0.46121230080316	1.355	0.0223	5.0933	15.2738	493	0.24824999272823	5.5777082443237	sulphur	0.2	yeast-nitrogen-relative
895	YAL010C	0.022312373225259	1.355	0.0223	5.0933	15.2738	493	0.24824999272823	5.5777082443237	sulphur	0.2	yeast-sulphur-absolute
905	YAL010C	0.088483242999065	1.355	0.0223	5.0933	15.2738	493	0.24824999272823	5.5777082443237	sulphur	0.2	yeast-sulphur-relative
919	YAL010C	24.061865883957	1.355	0.0223	5.0933	15.2738	493	0.24824999272823	5.5847158432007	sulphur	0.1	akashi
925	YAL010C	20.894523326572	1.355	0.0223	5.0933	15.2738	493	0.24824999272823	5.5847158432007	sulphur	0.1	craig-energy
935	YAL010C	5.2920892494929	1.355	0.0223	5.0933	15.2738	493	0.24824999272823	5.5847158432007	sulphur	0.1	craig-steps
945	YAL010C	0.95473330052339	1.355	0.0223	5.0933	15.2738	493	0.24824999272823	5.5847158432007	sulphur	0.1	ecoli-carbon-absolute
955	YAL010C	0.17476233719087	1.355	0.0223	5.0933	15.2738	493	0.24824999272823	5.5847158432007	sulphur	0.1	ecoli-carbon-relative
965	YAL010C	1.3549695740365	1.355	0.0223	5.0933	15.2738	493	0.24824999272823	5.5847158432007	sulphur	0.1	ecoli-nitrogen-absolute
975	YAL010C	0.33494044361262	1.355	0.0223	5.0933	15.2738	493	0.24824999272823	5.5847158432007	sulphur	0.1	ecoli-nitrogen-relative
985	YAL010C	0.022312373224885	1.355	0.0223	5.0933	15.2738	493	0.24824999272823	5.5847158432007	sulphur	0.1	ecoli-sulphur-absolute
995	YAL010C	0.11410113474457	1.355	0.0223	5.0933	15.2738	493	0.24824999272823	5.5847158432007	sulphur	0.1	ecoli-sulphur-relative
1005	YAL010C	6.2941176470588	1.355	0.0223	5.0933	15.2738	493	0.24824999272823	5.5847158432007	sulphur	0.1	wagner-fermentative
1019	YAL010C	27.051724137931	1.355	0.0223	5.0933	15.2738	493	0.24824999272823	5.5847158432007	sulphur	0.1	wagner-respiratory
1025	YAL010C	132.08458324378	1.355	0.0223	5.0933	15.2738	493	0.24824999272823	5.5847158432007	sulphur	0.1	weight
1035	YAL010C	0.99548433863125	1.355	0.0223	5.0933	15.2738	493	0.24824999272823	5.5847158432007	sulphur	0.1	yeast-carbon-absolute
1045	YAL010C	0.18585370785914	1.355	0.0223	5.0933	15.2738	493	0.24824999272823	5.5847158432007	sulphur	0.1	yeast-carbon-relative
1055	YAL010C	1.3549687810408	1.355	0.0223	5.0933	15.2738	493	0.24824999272823	5.5847158432007	sulphur	0.1	yeast-nitrogen-absolute
1065	YAL010C	0.46121230080316	1.355	0.0223	5.0933	15.2738	493	0.24824999272823	5.5847158432007	sulphur	0.1	yeast-nitrogen-relative
1075	YAL010C	0.022312373225259	1.355	0.0223	5.0933	15.2738	493	0.24824999272823	5.5847158432007	sulphur	0.1	yeast-sulphur-absolute
1085	YAL010C	0.088483242999065	1.355	0.0223	5.0933	15.2738	493	0.24824999272823	5.5847158432007	sulphur	0.1	yeast-sulphur-relative
1095	YAL010C	24.061865883957	1.355	0.0223	5.0933	15.2738	493	0.24824999272823	5.5862154960632	phosphorus	0.07	akashi
1109	YAL010C	20.894523326572	1.355	0.0223	5.0933	15.2738	493	0.24824999272823	5.5862154960632	phosphorus	0.07	craig-energy
1119	YAL010C	5.2920892494929	1.355	0.0223	5.0933	15.2738	493	0.24824999272823	5.5862154960632	phosphorus	0.07	craig-steps
1125	YAL010C	0.95473330052339	1.355	0.0223	5.0933	15.2738	493	0.24824999272823	5.5862154960632	phosphorus	0.07	ecoli-carbon-absolute
1135	YAL010C	0.17476233719087	1.355	0.0223	5.0933	15.2738	493	0.24824999272823	5.5862154960632	phosphorus	0.07	ecoli-carbon-relative
1145	YAL010C	1.3549695740365	1.355	0.0223	5.0933	15.2738	493	0.24824999272823	5.5862154960632	phosphorus	0.07	ecoli-nitrogen-absolute
1155	YAL010C	0.33494044361262	1.355	0.0223	5.0933	15.2738	493	0.24824999272823	5.5862154960632	phosphorus	0.07	ecoli-nitrogen-relative
1165	YAL010C	0.022312373224885	1.355	0.0223	5.0933	15.2738	493	0.24824999272823	5.5862154960632	phosphorus	0.07	ecoli-sulphur-absolute
1175	YAL010C	0.11410113474457	1.355	0.0223	5.0933	15.2738	493	0.24824999272823	5.5862154960632	phosphorus	0.07	ecoli-sulphur-relative
1185	YAL010C	6.2941176470588	1.355	0.0223	5.0933	15.2738	493	0.24824999272823	5.5862154960632	phosphorus	0.07	wagner-fermentative
1195	YAL010C	27.051724137931	1.355	0.0223	5.0933	15.2738	493	0.24824999272823	5.5862154960632	phosphorus	0.07	wagner-respiratory
1205	YAL010C	132.08458324378	1.355	0.0223	5.0933	15.2738	493	0.24824999272823	5.5862154960632	phosphorus	0.07	weight
1219	YAL010C	0.99548433863125	1.355	0.0223	5.0933	15.2738	493	0.24824999272823	5.5862154960632	phosphorus	0.07	yeast-carbon-absolute
1225	YAL010C	0.18585370785914	1.355	0.0223	5.0933	15.2738	493	0.24824999272823	5.5862154960632	phosphorus	0.07	yeast-carbon-relative
1235	YAL010C	1.3549687810408	1.355	0.0223	5.0933	15.2738	493	0.24824999272823	5.5862154960632	phosphorus	0.07	yeast-nitrogen-absolute
1245	YAL010C	0.46121230080316	1.355	0.0223	5.0933	15.2738	493	0.24824999272823	5.5862154960632	phosphorus	0.07	yeast-nitrogen-relative
1255	YAL010C	0.022312373225259	1.355	0.0223	5.0933	15.2738	493	0.24824999272823	5.5862154960632	phosphorus	0.07	yeast-sulphur-absolute
1265	YAL010C	0.088483242999065	1.355	0.0223	5.0933	15.2738	493	0.24824999272823	5.5862154960632	phosphorus	0.07	yeast-sulphur-relative
1275	YAL010C	24.061865883957	1.355	0.0223	5.0933	15.2738	493	0.24824999272823	5.2965989112854	phosphorus	0.2	akashi
1285	YAL010C	20.894523326572	1.355	0.0223	5.0933	15.2738	493	0.24824999272823	5.2965989112854	phosphorus	0.2	craig-energy
1295	YAL010C	5.2920892494929	1.355	0.0223	5.0933	15.2738	493	0.24824999272823	5.2965989112854	phosphorus	0.2	craig-steps
1305	YAL010C	0.95473330052339	1.355	0.0223	5.0933	15.2738	493	0.24824999272823	5.2965989112854	phosphorus	0.2	ecoli-carbon-absolute
1319	YAL010C	0.17476233719087	1.355	0.0223	5.0933	15.2738	493	0.24824999272823	5.2965989112854	phosphorus	0.2	ecoli-carbon-relative
1325	YAL010C	1.3549695740365	1.355	0.0223	5.0933	15.2738	493	0.24824999272823	5.2965989112854	phosphorus	0.2	ecoli-nitrogen-absolute
1335	YAL010C	0.33494044361262	1.355	0.0223	5.0933	15.2738	493	0.24824999272823	5.2965989112854	phosphorus	0.2	ecoli-nitrogen-relative
1345	YAL010C	0.022312373224885	1.355	0.0223	5.0933	15.2738	493	0.24824999272823	5.2965989112854	phosphorus	0.2	ecoli-sulphur-absolute
1355	YAL010C	0.11410113474457	1.355	0.0223	5.0933	15.2738	493	0.24824999272823	5.2965989112854	phosphorus	0.2	ecoli-sulphur-relative
1365	YAL010C	6.2941176470588	1.355	0.0223	5.0933	15.2738	493	0.24824999272823	5.2965989112854	phosphorus	0.2	wagner-fermentative
1375	YAL010C	27.051724137931	1.355	0.0223	5.0933	15.2738	493	0.24824999272823	5.2965989112854	phosphorus	0.2	wagner-respiratory
1385	YAL010C	132.08458324378	1.355	0.0223	5.0933	15.2738	493	0.24824999272823	5.2965989112854	phosphorus	0.2	weight
1395	YAL010C	0.99548433863125	1.355	0.0223	5.0933	15.2738	493	0.24824999272823	5.2965989112854	phosphorus	0.2	yeast-carbon-absolute
1405	YAL010C	0.18585370785914	1.355	0.0223	5.0933	15.2738	493	0.24824999272823	5.2965989112854	phosphorus	0.2	yeast-carbon-relative
1419	YAL010C	1.3549687810408	1.355	0.0223	5.0933	15.2738	493	0.24824999272823	5.2965989112854	phosphorus	0.2	yeast-nitrogen-absolute
1425	YAL010C	0.46121230080316	1.355	0.0223	5.0933	15.2738	493	0.24824999272823	5.2965989112854	phosphorus	0.2	yeast-nitrogen-relative
1435	YAL010C	0.022312373225259	1.355	0.0223	5.0933	15.2738	493	0.24824999272823	5.2965989112854	phosphorus	0.2	yeast-sulphur-absolute
1445	YAL010C	0.088483242999065	1.355	0.0223	5.0933	15.2738	493	0.24824999272823	5.2965989112854	phosphorus	0.2	yeast-sulphur-relative
1455	YAL010C	24.061865883957	1.355	0.0223	5.0933	15.2738	493	0.24824999272823	5.6660680770874	phosphorus	0.1	akashi
1465	YAL010C	20.894523326572	1.355	0.0223	5.0933	15.2738	493	0.24824999272823	5.6660680770874	phosphorus	0.1	craig-energy
1475	YAL010C	5.2920892494929	1.355	0.0223	5.0933	15.2738	493	0.24824999272823	5.6660680770874	phosphorus	0.1	craig-steps
1485	YAL010C	0.95473330052339	1.355	0.0223	5.0933	15.2738	493	0.24824999272823	5.6660680770874	phosphorus	0.1	ecoli-carbon-absolute
1495	YAL010C	0.17476233719087	1.355	0.0223	5.0933	15.2738	493	0.24824999272823	5.6660680770874	phosphorus	0.1	ecoli-carbon-relative
1505	YAL010C	1.3549695740365	1.355	0.0223	5.0933	15.2738	493	0.24824999272823	5.6660680770874	phosphorus	0.1	ecoli-nitrogen-absolute
1519	YAL010C	0.33494044361262	1.355	0.0223	5.0933	15.2738	493	0.24824999272823	5.6660680770874	phosphorus	0.1	ecoli-nitrogen-relative
1525	YAL010C	0.022312373224885	1.355	0.0223	5.0933	15.2738	493	0.24824999272823	5.6660680770874	phosphorus	0.1	ecoli-sulphur-absolute
1535	YAL010C	0.11410113474457	1.355	0.0223	5.0933	15.2738	493	0.24824999272823	5.6660680770874	phosphorus	0.1	ecoli-sulphur-relative
1545	YAL010C	6.2941176470588	1.355	0.0223	5.0933	15.2738	493	0.24824999272823	5.6660680770874	phosphorus	0.1	wagner-fermentative
1555	YAL010C	27.051724137931	1.355	0.0223	5.0933	15.2738	493	0.24824999272823	5.6660680770874	phosphorus	0.1	wagner-respiratory
1565	YAL010C	132.08458324378	1.355	0.0223	5.0933	15.2738	493	0.24824999272823	5.6660680770874	phosphorus	0.1	weight
1575	YAL010C	0.99548433863125	1.355	0.0223	5.0933	15.2738	493	0.24824999272823	5.6660680770874	phosphorus	0.1	yeast-carbon-absolute
1585	YAL010C	0.18585370785914	1.355	0.0223	5.0933	15.2738	493	0.24824999272823	5.6660680770874	phosphorus	0.1	yeast-carbon-relative
1595	YAL010C	1.3549687810408	1.355	0.0223	5.0933	15.2738	493	0.24824999272823	5.6660680770874	phosphorus	0.1	yeast-nitrogen-absolute
1605	YAL010C	0.46121230080316	1.355	0.0223	5.0933	15.2738	493	0.24824999272823	5.6660680770874	phosphorus	0.1	yeast-nitrogen-relative
1619	YAL010C	0.022312373225259	1.355	0.0223	5.0933	15.2738	493	0.24824999272823	5.6660680770874	phosphorus	0.1	yeast-sulphur-absolute
1625	YAL010C	0.088483242999065	1.355	0.0223	5.0933	15.2738	493	0.24824999272823	5.6660680770874	phosphorus	0.1	yeast-sulphur-relative
1635	YAL010C	24.061865883957	1.355	0.0223	5.0933	15.2738	493	0.24824999272823	5.554398059845	nitrogen	0.07	akashi
1645	YAL010C	20.894523326572	1.355	0.0223	5.0933	15.2738	493	0.24824999272823	5.554398059845	nitrogen	0.07	craig-energy
1655	YAL010C	5.2920892494929	1.355	0.0223	5.0933	15.2738	493	0.24824999272823	5.554398059845	nitrogen	0.07	craig-steps
1665	YAL010C	0.95473330052339	1.355	0.0223	5.0933	15.2738	493	0.24824999272823	5.554398059845	nitrogen	0.07	ecoli-carbon-absolute
1675	YAL010C	0.17476233719087	1.355	0.0223	5.0933	15.2738	493	0.24824999272823	5.554398059845	nitrogen	0.07	ecoli-carbon-relative
1685	YAL010C	1.3549695740365	1.355	0.0223	5.0933	15.2738	493	0.24824999272823	5.554398059845	nitrogen	0.07	ecoli-nitrogen-absolute
1695	YAL010C	0.33494044361262	1.355	0.0223	5.0933	15.2738	493	0.24824999272823	5.554398059845	nitrogen	0.07	ecoli-nitrogen-relative
1705	YAL010C	0.022312373224885	1.355	0.0223	5.0933	15.2738	493	0.24824999272823	5.554398059845	nitrogen	0.07	ecoli-sulphur-absolute
1719	YAL010C	0.11410113474457	1.355	0.0223	5.0933	15.2738	493	0.24824999272823	5.554398059845	nitrogen	0.07	ecoli-sulphur-relative
1725	YAL010C	6.2941176470588	1.355	0.0223	5.0933	15.2738	493	0.24824999272823	5.554398059845	nitrogen	0.07	wagner-fermentative
1735	YAL010C	27.051724137931	1.355	0.0223	5.0933	15.2738	493	0.24824999272823	5.554398059845	nitrogen	0.07	wagner-respiratory
1745	YAL010C	132.08458324378	1.355	0.0223	5.0933	15.2738	493	0.24824999272823	5.554398059845	nitrogen	0.07	weight
1755	YAL010C	0.99548433863125	1.355	0.0223	5.0933	15.2738	493	0.24824999272823	5.554398059845	nitrogen	0.07	yeast-carbon-absolute
1765	YAL010C	0.18585370785914	1.355	0.0223	5.0933	15.2738	493	0.24824999272823	5.554398059845	nitrogen	0.07	yeast-carbon-relative
1775	YAL010C	1.3549687810408	1.355	0.0223	5.0933	15.2738	493	0.24824999272823	5.554398059845	nitrogen	0.07	yeast-nitrogen-absolute
1785	YAL010C	0.46121230080316	1.355	0.0223	5.0933	15.2738	493	0.24824999272823	5.554398059845	nitrogen	0.07	yeast-nitrogen-relative
1795	YAL010C	0.022312373225259	1.355	0.0223	5.0933	15.2738	493	0.24824999272823	5.554398059845	nitrogen	0.07	yeast-sulphur-absolute
1805	YAL010C	0.088483242999065	1.355	0.0223	5.0933	15.2738	493	0.24824999272823	5.554398059845	nitrogen	0.07	yeast-sulphur-relative
1819	YAL010C	24.061865883957	1.355	0.0223	5.0933	15.2738	493	0.24824999272823	5.4810981750488	nitrogen	0.2	akashi
1825	YAL010C	20.894523326572	1.355	0.0223	5.0933	15.2738	493	0.24824999272823	5.4810981750488	nitrogen	0.2	craig-energy
1835	YAL010C	5.2920892494929	1.355	0.0223	5.0933	15.2738	493	0.24824999272823	5.4810981750488	nitrogen	0.2	craig-steps
1845	YAL010C	0.95473330052339	1.355	0.0223	5.0933	15.2738	493	0.24824999272823	5.4810981750488	nitrogen	0.2	ecoli-carbon-absolute
1855	YAL010C	0.17476233719087	1.355	0.0223	5.0933	15.2738	493	0.24824999272823	5.4810981750488	nitrogen	0.2	ecoli-carbon-relative
1865	YAL010C	1.3549695740365	1.355	0.0223	5.0933	15.2738	493	0.24824999272823	5.4810981750488	nitrogen	0.2	ecoli-nitrogen-absolute
1875	YAL010C	0.33494044361262	1.355	0.0223	5.0933	15.2738	493	0.24824999272823	5.4810981750488	nitrogen	0.2	ecoli-nitrogen-relative
1885	YAL010C	0.022312373224885	1.355	0.0223	5.0933	15.2738	493	0.24824999272823	5.4810981750488	nitrogen	0.2	ecoli-sulphur-absolute
1895	YAL010C	0.11410113474457	1.355	0.0223	5.0933	15.2738	493	0.24824999272823	5.4810981750488	nitrogen	0.2	ecoli-sulphur-relative
1905	YAL010C	6.2941176470588	1.355	0.0223	5.0933	15.2738	493	0.24824999272823	5.4810981750488	nitrogen	0.2	wagner-fermentative
1919	YAL010C	27.051724137931	1.355	0.0223	5.0933	15.2738	493	0.24824999272823	5.4810981750488	nitrogen	0.2	wagner-respiratory
1925	YAL010C	132.08458324378	1.355	0.0223	5.0933	15.2738	493	0.24824999272823	5.4810981750488	nitrogen	0.2	weight
1935	YAL010C	0.99548433863125	1.355	0.0223	5.0933	15.2738	493	0.24824999272823	5.4810981750488	nitrogen	0.2	yeast-carbon-absolute
1945	YAL010C	0.18585370785914	1.355	0.0223	5.0933	15.2738	493	0.24824999272823	5.4810981750488	nitrogen	0.2	yeast-carbon-relative
1955	YAL010C	1.3549687810408	1.355	0.0223	5.0933	15.2738	493	0.24824999272823	5.4810981750488	nitrogen	0.2	yeast-nitrogen-absolute
1965	YAL010C	0.46121230080316	1.355	0.0223	5.0933	15.2738	493	0.24824999272823	5.4810981750488	nitrogen	0.2	yeast-nitrogen-relative
1975	YAL010C	0.022312373225259	1.355	0.0223	5.0933	15.2738	493	0.24824999272823	5.4810981750488	nitrogen	0.2	yeast-sulphur-absolute
1985	YAL010C	0.088483242999065	1.355	0.0223	5.0933	15.2738	493	0.24824999272823	5.4810981750488	nitrogen	0.2	yeast-sulphur-relative
1995	YAL010C	24.061865883957	1.355	0.0223	5.0933	15.2738	493	0.24824999272823	5.651930809021	nitrogen	0.1	akashi
2005	YAL010C	20.894523326572	1.355	0.0223	5.0933	15.2738	493	0.24824999272823	5.651930809021	nitrogen	0.1	craig-energy
2019	YAL010C	5.2920892494929	1.355	0.0223	5.0933	15.2738	493	0.24824999272823	5.651930809021	nitrogen	0.1	craig-steps
2025	YAL010C	0.95473330052339	1.355	0.0223	5.0933	15.2738	493	0.24824999272823	5.651930809021	nitrogen	0.1	ecoli-carbon-absolute
2035	YAL010C	0.17476233719087	1.355	0.0223	5.0933	15.2738	493	0.24824999272823	5.651930809021	nitrogen	0.1	ecoli-carbon-relative
2045	YAL010C	1.3549695740365	1.355	0.0223	5.0933	15.2738	493	0.24824999272823	5.651930809021	nitrogen	0.1	ecoli-nitrogen-absolute
2055	YAL010C	0.33494044361262	1.355	0.0223	5.0933	15.2738	493	0.24824999272823	5.651930809021	nitrogen	0.1	ecoli-nitrogen-relative
2065	YAL010C	0.022312373224885	1.355	0.0223	5.0933	15.2738	493	0.24824999272823	5.651930809021	nitrogen	0.1	ecoli-sulphur-absolute
2075	YAL010C	0.11410113474457	1.355	0.0223	5.0933	15.2738	493	0.24824999272823	5.651930809021	nitrogen	0.1	ecoli-sulphur-relative
2085	YAL010C	6.2941176470588	1.355	0.0223	5.0933	15.2738	493	0.24824999272823	5.651930809021	nitrogen	0.1	wagner-fermentative
2095	YAL010C	27.051724137931	1.355	0.0223	5.0933	15.2738	493	0.24824999272823	5.651930809021	nitrogen	0.1	wagner-respiratory
2105	YAL010C	132.08458324378	1.355	0.0223	5.0933	15.2738	493	0.24824999272823	5.651930809021	nitrogen	0.1	weight
2118	YAL010C	0.99548433863125	1.355	0.0223	5.0933	15.2738	493	0.24824999272823	5.651930809021	nitrogen	0.1	yeast-carbon-absolute
2125	YAL010C	0.18585370785914	1.355	0.0223	5.0933	15.2738	493	0.24824999272823	5.651930809021	nitrogen	0.1	yeast-carbon-relative
2135	YAL010C	1.3549687810408	1.355	0.0223	5.0933	15.2738	493	0.24824999272823	5.651930809021	nitrogen	0.1	yeast-nitrogen-absolute
2145	YAL010C	0.46121230080316	1.355	0.0223	5.0933	15.2738	493	0.24824999272823	5.651930809021	nitrogen	0.1	yeast-nitrogen-relative
2155	YAL010C	0.022312373225259	1.355	0.0223	5.0933	15.2738	493	0.24824999272823	5.651930809021	nitrogen	0.1	yeast-sulphur-absolute
2165	YAL010C	0.088483242999065	1.355	0.0223	5.0933	15.2738	493	0.24824999272823	5.651930809021	nitrogen	0.1	yeast-sulphur-relative
1120	YAL011W	22.927519651794	1.4624	0.0352	5.0464	15.5312	625	0.27799999713898	6.6074247360229	carbon	0.07	akashi
228	YAL011W	17.6416	1.4624	0.0352	5.0464	15.5312	625	0.27799999713898	6.6074247360229	carbon	0.07	craig-energy
320	YAL011W	5.2544	1.4624	0.0352	5.0464	15.5312	625	0.27799999713898	6.6074247360229	carbon	0.07	craig-steps
420	YAL011W	0.95105264120102	1.4624	0.0352	5.0464	15.5312	625	0.27799999713898	6.6074247360229	carbon	0.07	ecoli-carbon-absolute
520	YAL011W	0.18477576309443	1.4624	0.0352	5.0464	15.5312	625	0.27799999713898	6.6074247360229	carbon	0.07	ecoli-carbon-relative
620	YAL011W	1.4624	1.4624	0.0352	5.0464	15.5312	625	0.27799999713898	6.6074247360229	carbon	0.07	ecoli-nitrogen-absolute
720	YAL011W	0.3852005312562	1.4624	0.0352	5.0464	15.5312	625	0.27799999713898	6.6074247360229	carbon	0.07	ecoli-nitrogen-relative
820	YAL011W	0.035200000000171	1.4624	0.0352	5.0464	15.5312	625	0.27799999713898	6.6074247360229	carbon	0.07	ecoli-sulphur-absolute
920	YAL011W	0.2083593099746	1.4624	0.0352	5.0464	15.5312	625	0.27799999713898	6.6074247360229	carbon	0.07	ecoli-sulphur-relative
1020	YAL011W	6.808	1.4624	0.0352	5.0464	15.5312	625	0.27799999713898	6.6074247360229	carbon	0.07	wagner-fermentative
1126	YAL011W	24.6056	1.4624	0.0352	5.0464	15.5312	625	0.27799999713898	6.6074247360229	carbon	0.07	wagner-respiratory
1220	YAL011W	134.01455935059	1.4624	0.0352	5.0464	15.5312	625	0.27799999713898	6.6074247360229	carbon	0.07	weight
1320	YAL011W	0.99598106803894	1.4624	0.0352	5.0464	15.5312	625	0.27799999713898	6.6074247360229	carbon	0.07	yeast-carbon-absolute
1420	YAL011W	0.20838934881985	1.4624	0.0352	5.0464	15.5312	625	0.27799999713898	6.6074247360229	carbon	0.07	yeast-carbon-relative
1520	YAL011W	1.4623989385605	1.4624	0.0352	5.0464	15.5312	625	0.27799999713898	6.6074247360229	carbon	0.07	yeast-nitrogen-absolute
1620	YAL011W	0.556579038468	1.4624	0.0352	5.0464	15.5312	625	0.27799999713898	6.6074247360229	carbon	0.07	yeast-nitrogen-relative
1720	YAL011W	0.03520000000011	1.4624	0.0352	5.0464	15.5312	625	0.27799999713898	6.6074247360229	carbon	0.07	yeast-sulphur-absolute
1820	YAL011W	0.20348765532094	1.4624	0.0352	5.0464	15.5312	625	0.27799999713898	6.6074247360229	carbon	0.07	yeast-sulphur-relative
1920	YAL011W	22.927519651794	1.4624	0.0352	5.0464	15.5312	625	0.27799999713898	6.3746762275696	carbon	0.2	akashi
2020	YAL011W	17.6416	1.4624	0.0352	5.0464	15.5312	625	0.27799999713898	6.3746762275696	carbon	0.2	craig-energy
2119	YAL011W	5.2544	1.4624	0.0352	5.0464	15.5312	625	0.27799999713898	6.3746762275696	carbon	0.2	craig-steps
229	YAL011W	0.95105264120102	1.4624	0.0352	5.0464	15.5312	625	0.27799999713898	6.3746762275696	carbon	0.2	ecoli-carbon-absolute
236	YAL011W	0.18477576309443	1.4624	0.0352	5.0464	15.5312	625	0.27799999713898	6.3746762275696	carbon	0.2	ecoli-carbon-relative
246	YAL011W	1.4624	1.4624	0.0352	5.0464	15.5312	625	0.27799999713898	6.3746762275696	carbon	0.2	ecoli-nitrogen-absolute
256	YAL011W	0.3852005312562	1.4624	0.0352	5.0464	15.5312	625	0.27799999713898	6.3746762275696	carbon	0.2	ecoli-nitrogen-relative
266	YAL011W	0.035200000000171	1.4624	0.0352	5.0464	15.5312	625	0.27799999713898	6.3746762275696	carbon	0.2	ecoli-sulphur-absolute
276	YAL011W	0.2083593099746	1.4624	0.0352	5.0464	15.5312	625	0.27799999713898	6.3746762275696	carbon	0.2	ecoli-sulphur-relative
286	YAL011W	6.808	1.4624	0.0352	5.0464	15.5312	625	0.27799999713898	6.3746762275696	carbon	0.2	wagner-fermentative
296	YAL011W	24.6056	1.4624	0.0352	5.0464	15.5312	625	0.27799999713898	6.3746762275696	carbon	0.2	wagner-respiratory
306	YAL011W	134.01455935059	1.4624	0.0352	5.0464	15.5312	625	0.27799999713898	6.3746762275696	carbon	0.2	weight
3110	YAL011W	0.99598106803894	1.4624	0.0352	5.0464	15.5312	625	0.27799999713898	6.3746762275696	carbon	0.2	yeast-carbon-absolute
326	YAL011W	0.20838934881985	1.4624	0.0352	5.0464	15.5312	625	0.27799999713898	6.3746762275696	carbon	0.2	yeast-carbon-relative
336	YAL011W	1.4623989385605	1.4624	0.0352	5.0464	15.5312	625	0.27799999713898	6.3746762275696	carbon	0.2	yeast-nitrogen-absolute
346	YAL011W	0.556579038468	1.4624	0.0352	5.0464	15.5312	625	0.27799999713898	6.3746762275696	carbon	0.2	yeast-nitrogen-relative
356	YAL011W	0.03520000000011	1.4624	0.0352	5.0464	15.5312	625	0.27799999713898	6.3746762275696	carbon	0.2	yeast-sulphur-absolute
366	YAL011W	0.20348765532094	1.4624	0.0352	5.0464	15.5312	625	0.27799999713898	6.3746762275696	carbon	0.2	yeast-sulphur-relative
376	YAL011W	22.927519651794	1.4624	0.0352	5.0464	15.5312	625	0.27799999713898	6.5637559890747	carbon	0.1	akashi
386	YAL011W	17.6416	1.4624	0.0352	5.0464	15.5312	625	0.27799999713898	6.5637559890747	carbon	0.1	craig-energy
396	YAL011W	5.2544	1.4624	0.0352	5.0464	15.5312	625	0.27799999713898	6.5637559890747	carbon	0.1	craig-steps
406	YAL011W	0.95105264120102	1.4624	0.0352	5.0464	15.5312	625	0.27799999713898	6.5637559890747	carbon	0.1	ecoli-carbon-absolute
4110	YAL011W	0.18477576309443	1.4624	0.0352	5.0464	15.5312	625	0.27799999713898	6.5637559890747	carbon	0.1	ecoli-carbon-relative
426	YAL011W	1.4624	1.4624	0.0352	5.0464	15.5312	625	0.27799999713898	6.5637559890747	carbon	0.1	ecoli-nitrogen-absolute
436	YAL011W	0.3852005312562	1.4624	0.0352	5.0464	15.5312	625	0.27799999713898	6.5637559890747	carbon	0.1	ecoli-nitrogen-relative
446	YAL011W	0.035200000000171	1.4624	0.0352	5.0464	15.5312	625	0.27799999713898	6.5637559890747	carbon	0.1	ecoli-sulphur-absolute
456	YAL011W	0.2083593099746	1.4624	0.0352	5.0464	15.5312	625	0.27799999713898	6.5637559890747	carbon	0.1	ecoli-sulphur-relative
466	YAL011W	6.808	1.4624	0.0352	5.0464	15.5312	625	0.27799999713898	6.5637559890747	carbon	0.1	wagner-fermentative
476	YAL011W	24.6056	1.4624	0.0352	5.0464	15.5312	625	0.27799999713898	6.5637559890747	carbon	0.1	wagner-respiratory
486	YAL011W	134.01455935059	1.4624	0.0352	5.0464	15.5312	625	0.27799999713898	6.5637559890747	carbon	0.1	weight
496	YAL011W	0.99598106803894	1.4624	0.0352	5.0464	15.5312	625	0.27799999713898	6.5637559890747	carbon	0.1	yeast-carbon-absolute
506	YAL011W	0.20838934881985	1.4624	0.0352	5.0464	15.5312	625	0.27799999713898	6.5637559890747	carbon	0.1	yeast-carbon-relative
5110	YAL011W	1.4623989385605	1.4624	0.0352	5.0464	15.5312	625	0.27799999713898	6.5637559890747	carbon	0.1	yeast-nitrogen-absolute
526	YAL011W	0.556579038468	1.4624	0.0352	5.0464	15.5312	625	0.27799999713898	6.5637559890747	carbon	0.1	yeast-nitrogen-relative
536	YAL011W	0.03520000000011	1.4624	0.0352	5.0464	15.5312	625	0.27799999713898	6.5637559890747	carbon	0.1	yeast-sulphur-absolute
546	YAL011W	0.20348765532094	1.4624	0.0352	5.0464	15.5312	625	0.27799999713898	6.5637559890747	carbon	0.1	yeast-sulphur-relative
556	YAL011W	22.927519651794	1.4624	0.0352	5.0464	15.5312	625	0.27799999713898	6.9062948226929	sulphur	0.07	akashi
566	YAL011W	17.6416	1.4624	0.0352	5.0464	15.5312	625	0.27799999713898	6.9062948226929	sulphur	0.07	craig-energy
576	YAL011W	5.2544	1.4624	0.0352	5.0464	15.5312	625	0.27799999713898	6.9062948226929	sulphur	0.07	craig-steps
586	YAL011W	0.95105264120102	1.4624	0.0352	5.0464	15.5312	625	0.27799999713898	6.9062948226929	sulphur	0.07	ecoli-carbon-absolute
596	YAL011W	0.18477576309443	1.4624	0.0352	5.0464	15.5312	625	0.27799999713898	6.9062948226929	sulphur	0.07	ecoli-carbon-relative
606	YAL011W	1.4624	1.4624	0.0352	5.0464	15.5312	625	0.27799999713898	6.9062948226929	sulphur	0.07	ecoli-nitrogen-absolute
6110	YAL011W	0.3852005312562	1.4624	0.0352	5.0464	15.5312	625	0.27799999713898	6.9062948226929	sulphur	0.07	ecoli-nitrogen-relative
626	YAL011W	0.035200000000171	1.4624	0.0352	5.0464	15.5312	625	0.27799999713898	6.9062948226929	sulphur	0.07	ecoli-sulphur-absolute
636	YAL011W	0.2083593099746	1.4624	0.0352	5.0464	15.5312	625	0.27799999713898	6.9062948226929	sulphur	0.07	ecoli-sulphur-relative
646	YAL011W	6.808	1.4624	0.0352	5.0464	15.5312	625	0.27799999713898	6.9062948226929	sulphur	0.07	wagner-fermentative
656	YAL011W	24.6056	1.4624	0.0352	5.0464	15.5312	625	0.27799999713898	6.9062948226929	sulphur	0.07	wagner-respiratory
666	YAL011W	134.01455935059	1.4624	0.0352	5.0464	15.5312	625	0.27799999713898	6.9062948226929	sulphur	0.07	weight
676	YAL011W	0.99598106803894	1.4624	0.0352	5.0464	15.5312	625	0.27799999713898	6.9062948226929	sulphur	0.07	yeast-carbon-absolute
686	YAL011W	0.20838934881985	1.4624	0.0352	5.0464	15.5312	625	0.27799999713898	6.9062948226929	sulphur	0.07	yeast-carbon-relative
696	YAL011W	1.4623989385605	1.4624	0.0352	5.0464	15.5312	625	0.27799999713898	6.9062948226929	sulphur	0.07	yeast-nitrogen-absolute
706	YAL011W	0.556579038468	1.4624	0.0352	5.0464	15.5312	625	0.27799999713898	6.9062948226929	sulphur	0.07	yeast-nitrogen-relative
7110	YAL011W	0.03520000000011	1.4624	0.0352	5.0464	15.5312	625	0.27799999713898	6.9062948226929	sulphur	0.07	yeast-sulphur-absolute
726	YAL011W	0.20348765532094	1.4624	0.0352	5.0464	15.5312	625	0.27799999713898	6.9062948226929	sulphur	0.07	yeast-sulphur-relative
736	YAL011W	22.927519651794	1.4624	0.0352	5.0464	15.5312	625	0.27799999713898	6.7574157714844	sulphur	0.2	akashi
746	YAL011W	17.6416	1.4624	0.0352	5.0464	15.5312	625	0.27799999713898	6.7574157714844	sulphur	0.2	craig-energy
756	YAL011W	5.2544	1.4624	0.0352	5.0464	15.5312	625	0.27799999713898	6.7574157714844	sulphur	0.2	craig-steps
766	YAL011W	0.95105264120102	1.4624	0.0352	5.0464	15.5312	625	0.27799999713898	6.7574157714844	sulphur	0.2	ecoli-carbon-absolute
776	YAL011W	0.18477576309443	1.4624	0.0352	5.0464	15.5312	625	0.27799999713898	6.7574157714844	sulphur	0.2	ecoli-carbon-relative
786	YAL011W	1.4624	1.4624	0.0352	5.0464	15.5312	625	0.27799999713898	6.7574157714844	sulphur	0.2	ecoli-nitrogen-absolute
796	YAL011W	0.3852005312562	1.4624	0.0352	5.0464	15.5312	625	0.27799999713898	6.7574157714844	sulphur	0.2	ecoli-nitrogen-relative
806	YAL011W	0.035200000000171	1.4624	0.0352	5.0464	15.5312	625	0.27799999713898	6.7574157714844	sulphur	0.2	ecoli-sulphur-absolute
8110	YAL011W	0.2083593099746	1.4624	0.0352	5.0464	15.5312	625	0.27799999713898	6.7574157714844	sulphur	0.2	ecoli-sulphur-relative
826	YAL011W	6.808	1.4624	0.0352	5.0464	15.5312	625	0.27799999713898	6.7574157714844	sulphur	0.2	wagner-fermentative
836	YAL011W	24.6056	1.4624	0.0352	5.0464	15.5312	625	0.27799999713898	6.7574157714844	sulphur	0.2	wagner-respiratory
846	YAL011W	134.01455935059	1.4624	0.0352	5.0464	15.5312	625	0.27799999713898	6.7574157714844	sulphur	0.2	weight
856	YAL011W	0.99598106803894	1.4624	0.0352	5.0464	15.5312	625	0.27799999713898	6.7574157714844	sulphur	0.2	yeast-carbon-absolute
866	YAL011W	0.20838934881985	1.4624	0.0352	5.0464	15.5312	625	0.27799999713898	6.7574157714844	sulphur	0.2	yeast-carbon-relative
876	YAL011W	1.4623989385605	1.4624	0.0352	5.0464	15.5312	625	0.27799999713898	6.7574157714844	sulphur	0.2	yeast-nitrogen-absolute
886	YAL011W	0.556579038468	1.4624	0.0352	5.0464	15.5312	625	0.27799999713898	6.7574157714844	sulphur	0.2	yeast-nitrogen-relative
896	YAL011W	0.03520000000011	1.4624	0.0352	5.0464	15.5312	625	0.27799999713898	6.7574157714844	sulphur	0.2	yeast-sulphur-absolute
906	YAL011W	0.20348765532094	1.4624	0.0352	5.0464	15.5312	625	0.27799999713898	6.7574157714844	sulphur	0.2	yeast-sulphur-relative
9110	YAL011W	22.927519651794	1.4624	0.0352	5.0464	15.5312	625	0.27799999713898	6.6652183532715	sulphur	0.1	akashi
926	YAL011W	17.6416	1.4624	0.0352	5.0464	15.5312	625	0.27799999713898	6.6652183532715	sulphur	0.1	craig-energy
936	YAL011W	5.2544	1.4624	0.0352	5.0464	15.5312	625	0.27799999713898	6.6652183532715	sulphur	0.1	craig-steps
946	YAL011W	0.95105264120102	1.4624	0.0352	5.0464	15.5312	625	0.27799999713898	6.6652183532715	sulphur	0.1	ecoli-carbon-absolute
956	YAL011W	0.18477576309443	1.4624	0.0352	5.0464	15.5312	625	0.27799999713898	6.6652183532715	sulphur	0.1	ecoli-carbon-relative
966	YAL011W	1.4624	1.4624	0.0352	5.0464	15.5312	625	0.27799999713898	6.6652183532715	sulphur	0.1	ecoli-nitrogen-absolute
976	YAL011W	0.3852005312562	1.4624	0.0352	5.0464	15.5312	625	0.27799999713898	6.6652183532715	sulphur	0.1	ecoli-nitrogen-relative
986	YAL011W	0.035200000000171	1.4624	0.0352	5.0464	15.5312	625	0.27799999713898	6.6652183532715	sulphur	0.1	ecoli-sulphur-absolute
996	YAL011W	0.2083593099746	1.4624	0.0352	5.0464	15.5312	625	0.27799999713898	6.6652183532715	sulphur	0.1	ecoli-sulphur-relative
1006	YAL011W	6.808	1.4624	0.0352	5.0464	15.5312	625	0.27799999713898	6.6652183532715	sulphur	0.1	wagner-fermentative
10110	YAL011W	24.6056	1.4624	0.0352	5.0464	15.5312	625	0.27799999713898	6.6652183532715	sulphur	0.1	wagner-respiratory
1026	YAL011W	134.01455935059	1.4624	0.0352	5.0464	15.5312	625	0.27799999713898	6.6652183532715	sulphur	0.1	weight
1036	YAL011W	0.99598106803894	1.4624	0.0352	5.0464	15.5312	625	0.27799999713898	6.6652183532715	sulphur	0.1	yeast-carbon-absolute
1046	YAL011W	0.20838934881985	1.4624	0.0352	5.0464	15.5312	625	0.27799999713898	6.6652183532715	sulphur	0.1	yeast-carbon-relative
1056	YAL011W	1.4623989385605	1.4624	0.0352	5.0464	15.5312	625	0.27799999713898	6.6652183532715	sulphur	0.1	yeast-nitrogen-absolute
1066	YAL011W	0.556579038468	1.4624	0.0352	5.0464	15.5312	625	0.27799999713898	6.6652183532715	sulphur	0.1	yeast-nitrogen-relative
1076	YAL011W	0.03520000000011	1.4624	0.0352	5.0464	15.5312	625	0.27799999713898	6.6652183532715	sulphur	0.1	yeast-sulphur-absolute
1086	YAL011W	0.20348765532094	1.4624	0.0352	5.0464	15.5312	625	0.27799999713898	6.6652183532715	sulphur	0.1	yeast-sulphur-relative
1096	YAL011W	22.927519651794	1.4624	0.0352	5.0464	15.5312	625	0.27799999713898	6.3880209922791	phosphorus	0.07	akashi
11010	YAL011W	17.6416	1.4624	0.0352	5.0464	15.5312	625	0.27799999713898	6.3880209922791	phosphorus	0.07	craig-energy
11110	YAL011W	5.2544	1.4624	0.0352	5.0464	15.5312	625	0.27799999713898	6.3880209922791	phosphorus	0.07	craig-steps
1127	YAL011W	0.95105264120102	1.4624	0.0352	5.0464	15.5312	625	0.27799999713898	6.3880209922791	phosphorus	0.07	ecoli-carbon-absolute
1136	YAL011W	0.18477576309443	1.4624	0.0352	5.0464	15.5312	625	0.27799999713898	6.3880209922791	phosphorus	0.07	ecoli-carbon-relative
1146	YAL011W	1.4624	1.4624	0.0352	5.0464	15.5312	625	0.27799999713898	6.3880209922791	phosphorus	0.07	ecoli-nitrogen-absolute
1156	YAL011W	0.3852005312562	1.4624	0.0352	5.0464	15.5312	625	0.27799999713898	6.3880209922791	phosphorus	0.07	ecoli-nitrogen-relative
1166	YAL011W	0.035200000000171	1.4624	0.0352	5.0464	15.5312	625	0.27799999713898	6.3880209922791	phosphorus	0.07	ecoli-sulphur-absolute
1176	YAL011W	0.2083593099746	1.4624	0.0352	5.0464	15.5312	625	0.27799999713898	6.3880209922791	phosphorus	0.07	ecoli-sulphur-relative
1186	YAL011W	6.808	1.4624	0.0352	5.0464	15.5312	625	0.27799999713898	6.3880209922791	phosphorus	0.07	wagner-fermentative
1196	YAL011W	24.6056	1.4624	0.0352	5.0464	15.5312	625	0.27799999713898	6.3880209922791	phosphorus	0.07	wagner-respiratory
1206	YAL011W	134.01455935059	1.4624	0.0352	5.0464	15.5312	625	0.27799999713898	6.3880209922791	phosphorus	0.07	weight
12110	YAL011W	0.99598106803894	1.4624	0.0352	5.0464	15.5312	625	0.27799999713898	6.3880209922791	phosphorus	0.07	yeast-carbon-absolute
1226	YAL011W	0.20838934881985	1.4624	0.0352	5.0464	15.5312	625	0.27799999713898	6.3880209922791	phosphorus	0.07	yeast-carbon-relative
1236	YAL011W	1.4623989385605	1.4624	0.0352	5.0464	15.5312	625	0.27799999713898	6.3880209922791	phosphorus	0.07	yeast-nitrogen-absolute
1246	YAL011W	0.556579038468	1.4624	0.0352	5.0464	15.5312	625	0.27799999713898	6.3880209922791	phosphorus	0.07	yeast-nitrogen-relative
1256	YAL011W	0.03520000000011	1.4624	0.0352	5.0464	15.5312	625	0.27799999713898	6.3880209922791	phosphorus	0.07	yeast-sulphur-absolute
1266	YAL011W	0.20348765532094	1.4624	0.0352	5.0464	15.5312	625	0.27799999713898	6.3880209922791	phosphorus	0.07	yeast-sulphur-relative
1276	YAL011W	22.927519651794	1.4624	0.0352	5.0464	15.5312	625	0.27799999713898	6.4063425064087	phosphorus	0.2	akashi
1286	YAL011W	17.6416	1.4624	0.0352	5.0464	15.5312	625	0.27799999713898	6.4063425064087	phosphorus	0.2	craig-energy
1296	YAL011W	5.2544	1.4624	0.0352	5.0464	15.5312	625	0.27799999713898	6.4063425064087	phosphorus	0.2	craig-steps
1306	YAL011W	0.95105264120102	1.4624	0.0352	5.0464	15.5312	625	0.27799999713898	6.4063425064087	phosphorus	0.2	ecoli-carbon-absolute
13110	YAL011W	0.18477576309443	1.4624	0.0352	5.0464	15.5312	625	0.27799999713898	6.4063425064087	phosphorus	0.2	ecoli-carbon-relative
1326	YAL011W	1.4624	1.4624	0.0352	5.0464	15.5312	625	0.27799999713898	6.4063425064087	phosphorus	0.2	ecoli-nitrogen-absolute
1336	YAL011W	0.3852005312562	1.4624	0.0352	5.0464	15.5312	625	0.27799999713898	6.4063425064087	phosphorus	0.2	ecoli-nitrogen-relative
1346	YAL011W	0.035200000000171	1.4624	0.0352	5.0464	15.5312	625	0.27799999713898	6.4063425064087	phosphorus	0.2	ecoli-sulphur-absolute
1356	YAL011W	0.2083593099746	1.4624	0.0352	5.0464	15.5312	625	0.27799999713898	6.4063425064087	phosphorus	0.2	ecoli-sulphur-relative
1366	YAL011W	6.808	1.4624	0.0352	5.0464	15.5312	625	0.27799999713898	6.4063425064087	phosphorus	0.2	wagner-fermentative
1376	YAL011W	24.6056	1.4624	0.0352	5.0464	15.5312	625	0.27799999713898	6.4063425064087	phosphorus	0.2	wagner-respiratory
1386	YAL011W	134.01455935059	1.4624	0.0352	5.0464	15.5312	625	0.27799999713898	6.4063425064087	phosphorus	0.2	weight
1396	YAL011W	0.99598106803894	1.4624	0.0352	5.0464	15.5312	625	0.27799999713898	6.4063425064087	phosphorus	0.2	yeast-carbon-absolute
1406	YAL011W	0.20838934881985	1.4624	0.0352	5.0464	15.5312	625	0.27799999713898	6.4063425064087	phosphorus	0.2	yeast-carbon-relative
14110	YAL011W	1.4623989385605	1.4624	0.0352	5.0464	15.5312	625	0.27799999713898	6.4063425064087	phosphorus	0.2	yeast-nitrogen-absolute
1426	YAL011W	0.556579038468	1.4624	0.0352	5.0464	15.5312	625	0.27799999713898	6.4063425064087	phosphorus	0.2	yeast-nitrogen-relative
1436	YAL011W	0.03520000000011	1.4624	0.0352	5.0464	15.5312	625	0.27799999713898	6.4063425064087	phosphorus	0.2	yeast-sulphur-absolute
1446	YAL011W	0.20348765532094	1.4624	0.0352	5.0464	15.5312	625	0.27799999713898	6.4063425064087	phosphorus	0.2	yeast-sulphur-relative
1456	YAL011W	22.927519651794	1.4624	0.0352	5.0464	15.5312	625	0.27799999713898	6.6057143211365	phosphorus	0.1	akashi
1466	YAL011W	17.6416	1.4624	0.0352	5.0464	15.5312	625	0.27799999713898	6.6057143211365	phosphorus	0.1	craig-energy
1476	YAL011W	5.2544	1.4624	0.0352	5.0464	15.5312	625	0.27799999713898	6.6057143211365	phosphorus	0.1	craig-steps
1486	YAL011W	0.95105264120102	1.4624	0.0352	5.0464	15.5312	625	0.27799999713898	6.6057143211365	phosphorus	0.1	ecoli-carbon-absolute
1496	YAL011W	0.18477576309443	1.4624	0.0352	5.0464	15.5312	625	0.27799999713898	6.6057143211365	phosphorus	0.1	ecoli-carbon-relative
1506	YAL011W	1.4624	1.4624	0.0352	5.0464	15.5312	625	0.27799999713898	6.6057143211365	phosphorus	0.1	ecoli-nitrogen-absolute
15110	YAL011W	0.3852005312562	1.4624	0.0352	5.0464	15.5312	625	0.27799999713898	6.6057143211365	phosphorus	0.1	ecoli-nitrogen-relative
1526	YAL011W	0.035200000000171	1.4624	0.0352	5.0464	15.5312	625	0.27799999713898	6.6057143211365	phosphorus	0.1	ecoli-sulphur-absolute
1536	YAL011W	0.2083593099746	1.4624	0.0352	5.0464	15.5312	625	0.27799999713898	6.6057143211365	phosphorus	0.1	ecoli-sulphur-relative
1546	YAL011W	6.808	1.4624	0.0352	5.0464	15.5312	625	0.27799999713898	6.6057143211365	phosphorus	0.1	wagner-fermentative
1556	YAL011W	24.6056	1.4624	0.0352	5.0464	15.5312	625	0.27799999713898	6.6057143211365	phosphorus	0.1	wagner-respiratory
1566	YAL011W	134.01455935059	1.4624	0.0352	5.0464	15.5312	625	0.27799999713898	6.6057143211365	phosphorus	0.1	weight
1576	YAL011W	0.99598106803894	1.4624	0.0352	5.0464	15.5312	625	0.27799999713898	6.6057143211365	phosphorus	0.1	yeast-carbon-absolute
1586	YAL011W	0.20838934881985	1.4624	0.0352	5.0464	15.5312	625	0.27799999713898	6.6057143211365	phosphorus	0.1	yeast-carbon-relative
1596	YAL011W	1.4623989385605	1.4624	0.0352	5.0464	15.5312	625	0.27799999713898	6.6057143211365	phosphorus	0.1	yeast-nitrogen-absolute
1606	YAL011W	0.556579038468	1.4624	0.0352	5.0464	15.5312	625	0.27799999713898	6.6057143211365	phosphorus	0.1	yeast-nitrogen-relative
16110	YAL011W	0.03520000000011	1.4624	0.0352	5.0464	15.5312	625	0.27799999713898	6.6057143211365	phosphorus	0.1	yeast-sulphur-absolute
1626	YAL011W	0.20348765532094	1.4624	0.0352	5.0464	15.5312	625	0.27799999713898	6.6057143211365	phosphorus	0.1	yeast-sulphur-relative
1636	YAL011W	22.927519651794	1.4624	0.0352	5.0464	15.5312	625	0.27799999713898	6.6340436935425	nitrogen	0.07	akashi
1646	YAL011W	17.6416	1.4624	0.0352	5.0464	15.5312	625	0.27799999713898	6.6340436935425	nitrogen	0.07	craig-energy
1656	YAL011W	5.2544	1.4624	0.0352	5.0464	15.5312	625	0.27799999713898	6.6340436935425	nitrogen	0.07	craig-steps
1666	YAL011W	0.95105264120102	1.4624	0.0352	5.0464	15.5312	625	0.27799999713898	6.6340436935425	nitrogen	0.07	ecoli-carbon-absolute
1676	YAL011W	0.18477576309443	1.4624	0.0352	5.0464	15.5312	625	0.27799999713898	6.6340436935425	nitrogen	0.07	ecoli-carbon-relative
1686	YAL011W	1.4624	1.4624	0.0352	5.0464	15.5312	625	0.27799999713898	6.6340436935425	nitrogen	0.07	ecoli-nitrogen-absolute
1696	YAL011W	0.3852005312562	1.4624	0.0352	5.0464	15.5312	625	0.27799999713898	6.6340436935425	nitrogen	0.07	ecoli-nitrogen-relative
1706	YAL011W	0.035200000000171	1.4624	0.0352	5.0464	15.5312	625	0.27799999713898	6.6340436935425	nitrogen	0.07	ecoli-sulphur-absolute
17110	YAL011W	0.2083593099746	1.4624	0.0352	5.0464	15.5312	625	0.27799999713898	6.6340436935425	nitrogen	0.07	ecoli-sulphur-relative
1726	YAL011W	6.808	1.4624	0.0352	5.0464	15.5312	625	0.27799999713898	6.6340436935425	nitrogen	0.07	wagner-fermentative
1736	YAL011W	24.6056	1.4624	0.0352	5.0464	15.5312	625	0.27799999713898	6.6340436935425	nitrogen	0.07	wagner-respiratory
1746	YAL011W	134.01455935059	1.4624	0.0352	5.0464	15.5312	625	0.27799999713898	6.6340436935425	nitrogen	0.07	weight
1756	YAL011W	0.99598106803894	1.4624	0.0352	5.0464	15.5312	625	0.27799999713898	6.6340436935425	nitrogen	0.07	yeast-carbon-absolute
1766	YAL011W	0.20838934881985	1.4624	0.0352	5.0464	15.5312	625	0.27799999713898	6.6340436935425	nitrogen	0.07	yeast-carbon-relative
1776	YAL011W	1.4623989385605	1.4624	0.0352	5.0464	15.5312	625	0.27799999713898	6.6340436935425	nitrogen	0.07	yeast-nitrogen-absolute
1786	YAL011W	0.556579038468	1.4624	0.0352	5.0464	15.5312	625	0.27799999713898	6.6340436935425	nitrogen	0.07	yeast-nitrogen-relative
1796	YAL011W	0.03520000000011	1.4624	0.0352	5.0464	15.5312	625	0.27799999713898	6.6340436935425	nitrogen	0.07	yeast-sulphur-absolute
1806	YAL011W	0.20348765532094	1.4624	0.0352	5.0464	15.5312	625	0.27799999713898	6.6340436935425	nitrogen	0.07	yeast-sulphur-relative
18110	YAL011W	22.927519651794	1.4624	0.0352	5.0464	15.5312	625	0.27799999713898	6.4823126792908	nitrogen	0.2	akashi
1826	YAL011W	17.6416	1.4624	0.0352	5.0464	15.5312	625	0.27799999713898	6.4823126792908	nitrogen	0.2	craig-energy
1836	YAL011W	5.2544	1.4624	0.0352	5.0464	15.5312	625	0.27799999713898	6.4823126792908	nitrogen	0.2	craig-steps
1846	YAL011W	0.95105264120102	1.4624	0.0352	5.0464	15.5312	625	0.27799999713898	6.4823126792908	nitrogen	0.2	ecoli-carbon-absolute
1856	YAL011W	0.18477576309443	1.4624	0.0352	5.0464	15.5312	625	0.27799999713898	6.4823126792908	nitrogen	0.2	ecoli-carbon-relative
1866	YAL011W	1.4624	1.4624	0.0352	5.0464	15.5312	625	0.27799999713898	6.4823126792908	nitrogen	0.2	ecoli-nitrogen-absolute
1876	YAL011W	0.3852005312562	1.4624	0.0352	5.0464	15.5312	625	0.27799999713898	6.4823126792908	nitrogen	0.2	ecoli-nitrogen-relative
1886	YAL011W	0.035200000000171	1.4624	0.0352	5.0464	15.5312	625	0.27799999713898	6.4823126792908	nitrogen	0.2	ecoli-sulphur-absolute
1896	YAL011W	0.2083593099746	1.4624	0.0352	5.0464	15.5312	625	0.27799999713898	6.4823126792908	nitrogen	0.2	ecoli-sulphur-relative
1906	YAL011W	6.808	1.4624	0.0352	5.0464	15.5312	625	0.27799999713898	6.4823126792908	nitrogen	0.2	wagner-fermentative
19110	YAL011W	24.6056	1.4624	0.0352	5.0464	15.5312	625	0.27799999713898	6.4823126792908	nitrogen	0.2	wagner-respiratory
1926	YAL011W	134.01455935059	1.4624	0.0352	5.0464	15.5312	625	0.27799999713898	6.4823126792908	nitrogen	0.2	weight
1936	YAL011W	0.99598106803894	1.4624	0.0352	5.0464	15.5312	625	0.27799999713898	6.4823126792908	nitrogen	0.2	yeast-carbon-absolute
1946	YAL011W	0.20838934881985	1.4624	0.0352	5.0464	15.5312	625	0.27799999713898	6.4823126792908	nitrogen	0.2	yeast-carbon-relative
1956	YAL011W	1.4623989385605	1.4624	0.0352	5.0464	15.5312	625	0.27799999713898	6.4823126792908	nitrogen	0.2	yeast-nitrogen-absolute
1966	YAL011W	0.556579038468	1.4624	0.0352	5.0464	15.5312	625	0.27799999713898	6.4823126792908	nitrogen	0.2	yeast-nitrogen-relative
1976	YAL011W	0.03520000000011	1.4624	0.0352	5.0464	15.5312	625	0.27799999713898	6.4823126792908	nitrogen	0.2	yeast-sulphur-absolute
1986	YAL011W	0.20348765532094	1.4624	0.0352	5.0464	15.5312	625	0.27799999713898	6.4823126792908	nitrogen	0.2	yeast-sulphur-relative
1996	YAL011W	22.927519651794	1.4624	0.0352	5.0464	15.5312	625	0.27799999713898	6.6035542488098	nitrogen	0.1	akashi
2006	YAL011W	17.6416	1.4624	0.0352	5.0464	15.5312	625	0.27799999713898	6.6035542488098	nitrogen	0.1	craig-energy
20110	YAL011W	5.2544	1.4624	0.0352	5.0464	15.5312	625	0.27799999713898	6.6035542488098	nitrogen	0.1	craig-steps
2026	YAL011W	0.95105264120102	1.4624	0.0352	5.0464	15.5312	625	0.27799999713898	6.6035542488098	nitrogen	0.1	ecoli-carbon-absolute
2036	YAL011W	0.18477576309443	1.4624	0.0352	5.0464	15.5312	625	0.27799999713898	6.6035542488098	nitrogen	0.1	ecoli-carbon-relative
2046	YAL011W	1.4624	1.4624	0.0352	5.0464	15.5312	625	0.27799999713898	6.6035542488098	nitrogen	0.1	ecoli-nitrogen-absolute
2056	YAL011W	0.3852005312562	1.4624	0.0352	5.0464	15.5312	625	0.27799999713898	6.6035542488098	nitrogen	0.1	ecoli-nitrogen-relative
2066	YAL011W	0.035200000000171	1.4624	0.0352	5.0464	15.5312	625	0.27799999713898	6.6035542488098	nitrogen	0.1	ecoli-sulphur-absolute
2076	YAL011W	0.2083593099746	1.4624	0.0352	5.0464	15.5312	625	0.27799999713898	6.6035542488098	nitrogen	0.1	ecoli-sulphur-relative
2086	YAL011W	6.808	1.4624	0.0352	5.0464	15.5312	625	0.27799999713898	6.6035542488098	nitrogen	0.1	wagner-fermentative
2096	YAL011W	24.6056	1.4624	0.0352	5.0464	15.5312	625	0.27799999713898	6.6035542488098	nitrogen	0.1	wagner-respiratory
2106	YAL011W	134.01455935059	1.4624	0.0352	5.0464	15.5312	625	0.27799999713898	6.6035542488098	nitrogen	0.1	weight
21110	YAL011W	0.99598106803894	1.4624	0.0352	5.0464	15.5312	625	0.27799999713898	6.6035542488098	nitrogen	0.1	yeast-carbon-absolute
2126	YAL011W	0.20838934881985	1.4624	0.0352	5.0464	15.5312	625	0.27799999713898	6.6035542488098	nitrogen	0.1	yeast-carbon-relative
2136	YAL011W	1.4623989385605	1.4624	0.0352	5.0464	15.5312	625	0.27799999713898	6.6035542488098	nitrogen	0.1	yeast-nitrogen-absolute
2146	YAL011W	0.556579038468	1.4624	0.0352	5.0464	15.5312	625	0.27799999713898	6.6035542488098	nitrogen	0.1	yeast-nitrogen-relative
2156	YAL011W	0.03520000000011	1.4624	0.0352	5.0464	15.5312	625	0.27799999713898	6.6035542488098	nitrogen	0.1	yeast-sulphur-absolute
2166	YAL011W	0.20348765532094	1.4624	0.0352	5.0464	15.5312	625	0.27799999713898	6.6035542488098	nitrogen	0.1	yeast-sulphur-relative
1128	YAL012W	22.270558042575	1.3249	0.0076	4.8122	15.6701	394	0.52799999713898	10.999381065369	carbon	0.07	akashi
230	YAL012W	18.992385786802	1.3249	0.0076	4.8122	15.6701	394	0.52799999713898	10.999381065369	carbon	0.07	craig-energy
327	YAL012W	4.7335025380711	1.3249	0.0076	4.8122	15.6701	394	0.52799999713898	10.999381065369	carbon	0.07	craig-steps
427	YAL012W	0.89081972913089	1.3249	0.0076	4.8122	15.6701	394	0.52799999713898	10.999381065369	carbon	0.07	ecoli-carbon-absolute
527	YAL012W	0.18212453584154	1.3249	0.0076	4.8122	15.6701	394	0.52799999713898	10.999381065369	carbon	0.07	ecoli-carbon-relative
627	YAL012W	1.3248730964467	1.3249	0.0076	4.8122	15.6701	394	0.52799999713898	10.999381065369	carbon	0.07	ecoli-nitrogen-absolute
727	YAL012W	0.36385182790496	1.3249	0.0076	4.8122	15.6701	394	0.52799999713898	10.999381065369	carbon	0.07	ecoli-nitrogen-relative
827	YAL012W	0.007614213197948	1.3249	0.0076	4.8122	15.6701	394	0.52799999713898	10.999381065369	carbon	0.07	ecoli-sulphur-absolute
927	YAL012W	0.047699313147732	1.3249	0.0076	4.8122	15.6701	394	0.52799999713898	10.999381065369	carbon	0.07	ecoli-sulphur-relative
1027	YAL012W	5.6624365482233	1.3249	0.0076	4.8122	15.6701	394	0.52799999713898	10.999381065369	carbon	0.07	wagner-fermentative
1129	YAL012W	24.847715736041	1.3249	0.0076	4.8122	15.6701	394	0.52799999713898	10.999381065369	carbon	0.07	wagner-respiratory
1227	YAL012W	125.95456751712	1.3249	0.0076	4.8122	15.6701	394	0.52799999713898	10.999381065369	carbon	0.07	weight
1327	YAL012W	0.93171357064683	1.3249	0.0076	4.8122	15.6701	394	0.52799999713898	10.999381065369	carbon	0.07	yeast-carbon-absolute
1427	YAL012W	0.19551916074405	1.3249	0.0076	4.8122	15.6701	394	0.52799999713898	10.999381065369	carbon	0.07	yeast-carbon-relative
1527	YAL012W	1.3248719340048	1.3249	0.0076	4.8122	15.6701	394	0.52799999713898	10.999381065369	carbon	0.07	yeast-nitrogen-absolute
1627	YAL012W	0.50835244658257	1.3249	0.0076	4.8122	15.6701	394	0.52799999713898	10.999381065369	carbon	0.07	yeast-nitrogen-relative
1727	YAL012W	0.0076142131981659	1.3249	0.0076	4.8122	15.6701	394	0.52799999713898	10.999381065369	carbon	0.07	yeast-sulphur-absolute
1827	YAL012W	0.049940557010627	1.3249	0.0076	4.8122	15.6701	394	0.52799999713898	10.999381065369	carbon	0.07	yeast-sulphur-relative
1927	YAL012W	22.270558042575	1.3249	0.0076	4.8122	15.6701	394	0.52799999713898	11.689475059509	carbon	0.2	akashi
2027	YAL012W	18.992385786802	1.3249	0.0076	4.8122	15.6701	394	0.52799999713898	11.689475059509	carbon	0.2	craig-energy
2120	YAL012W	4.7335025380711	1.3249	0.0076	4.8122	15.6701	394	0.52799999713898	11.689475059509	carbon	0.2	craig-steps
2210	YAL012W	0.89081972913089	1.3249	0.0076	4.8122	15.6701	394	0.52799999713898	11.689475059509	carbon	0.2	ecoli-carbon-absolute
237	YAL012W	0.18212453584154	1.3249	0.0076	4.8122	15.6701	394	0.52799999713898	11.689475059509	carbon	0.2	ecoli-carbon-relative
247	YAL012W	1.3248730964467	1.3249	0.0076	4.8122	15.6701	394	0.52799999713898	11.689475059509	carbon	0.2	ecoli-nitrogen-absolute
257	YAL012W	0.36385182790496	1.3249	0.0076	4.8122	15.6701	394	0.52799999713898	11.689475059509	carbon	0.2	ecoli-nitrogen-relative
267	YAL012W	0.007614213197948	1.3249	0.0076	4.8122	15.6701	394	0.52799999713898	11.689475059509	carbon	0.2	ecoli-sulphur-absolute
277	YAL012W	0.047699313147732	1.3249	0.0076	4.8122	15.6701	394	0.52799999713898	11.689475059509	carbon	0.2	ecoli-sulphur-relative
287	YAL012W	5.6624365482233	1.3249	0.0076	4.8122	15.6701	394	0.52799999713898	11.689475059509	carbon	0.2	wagner-fermentative
297	YAL012W	24.847715736041	1.3249	0.0076	4.8122	15.6701	394	0.52799999713898	11.689475059509	carbon	0.2	wagner-respiratory
307	YAL012W	125.95456751712	1.3249	0.0076	4.8122	15.6701	394	0.52799999713898	11.689475059509	carbon	0.2	weight
3111	YAL012W	0.93171357064683	1.3249	0.0076	4.8122	15.6701	394	0.52799999713898	11.689475059509	carbon	0.2	yeast-carbon-absolute
328	YAL012W	0.19551916074405	1.3249	0.0076	4.8122	15.6701	394	0.52799999713898	11.689475059509	carbon	0.2	yeast-carbon-relative
337	YAL012W	1.3248719340048	1.3249	0.0076	4.8122	15.6701	394	0.52799999713898	11.689475059509	carbon	0.2	yeast-nitrogen-absolute
347	YAL012W	0.50835244658257	1.3249	0.0076	4.8122	15.6701	394	0.52799999713898	11.689475059509	carbon	0.2	yeast-nitrogen-relative
357	YAL012W	0.0076142131981659	1.3249	0.0076	4.8122	15.6701	394	0.52799999713898	11.689475059509	carbon	0.2	yeast-sulphur-absolute
367	YAL012W	0.049940557010627	1.3249	0.0076	4.8122	15.6701	394	0.52799999713898	11.689475059509	carbon	0.2	yeast-sulphur-relative
377	YAL012W	22.270558042575	1.3249	0.0076	4.8122	15.6701	394	0.52799999713898	11.519065856934	carbon	0.1	akashi
387	YAL012W	18.992385786802	1.3249	0.0076	4.8122	15.6701	394	0.52799999713898	11.519065856934	carbon	0.1	craig-energy
397	YAL012W	4.7335025380711	1.3249	0.0076	4.8122	15.6701	394	0.52799999713898	11.519065856934	carbon	0.1	craig-steps
407	YAL012W	0.89081972913089	1.3249	0.0076	4.8122	15.6701	394	0.52799999713898	11.519065856934	carbon	0.1	ecoli-carbon-absolute
4111	YAL012W	0.18212453584154	1.3249	0.0076	4.8122	15.6701	394	0.52799999713898	11.519065856934	carbon	0.1	ecoli-carbon-relative
428	YAL012W	1.3248730964467	1.3249	0.0076	4.8122	15.6701	394	0.52799999713898	11.519065856934	carbon	0.1	ecoli-nitrogen-absolute
437	YAL012W	0.36385182790496	1.3249	0.0076	4.8122	15.6701	394	0.52799999713898	11.519065856934	carbon	0.1	ecoli-nitrogen-relative
447	YAL012W	0.007614213197948	1.3249	0.0076	4.8122	15.6701	394	0.52799999713898	11.519065856934	carbon	0.1	ecoli-sulphur-absolute
457	YAL012W	0.047699313147732	1.3249	0.0076	4.8122	15.6701	394	0.52799999713898	11.519065856934	carbon	0.1	ecoli-sulphur-relative
467	YAL012W	5.6624365482233	1.3249	0.0076	4.8122	15.6701	394	0.52799999713898	11.519065856934	carbon	0.1	wagner-fermentative
477	YAL012W	24.847715736041	1.3249	0.0076	4.8122	15.6701	394	0.52799999713898	11.519065856934	carbon	0.1	wagner-respiratory
487	YAL012W	125.95456751712	1.3249	0.0076	4.8122	15.6701	394	0.52799999713898	11.519065856934	carbon	0.1	weight
497	YAL012W	0.93171357064683	1.3249	0.0076	4.8122	15.6701	394	0.52799999713898	11.519065856934	carbon	0.1	yeast-carbon-absolute
507	YAL012W	0.19551916074405	1.3249	0.0076	4.8122	15.6701	394	0.52799999713898	11.519065856934	carbon	0.1	yeast-carbon-relative
5111	YAL012W	1.3248719340048	1.3249	0.0076	4.8122	15.6701	394	0.52799999713898	11.519065856934	carbon	0.1	yeast-nitrogen-absolute
528	YAL012W	0.50835244658257	1.3249	0.0076	4.8122	15.6701	394	0.52799999713898	11.519065856934	carbon	0.1	yeast-nitrogen-relative
537	YAL012W	0.0076142131981659	1.3249	0.0076	4.8122	15.6701	394	0.52799999713898	11.519065856934	carbon	0.1	yeast-sulphur-absolute
547	YAL012W	0.049940557010627	1.3249	0.0076	4.8122	15.6701	394	0.52799999713898	11.519065856934	carbon	0.1	yeast-sulphur-relative
557	YAL012W	22.270558042575	1.3249	0.0076	4.8122	15.6701	394	0.52799999713898	12.387577056885	sulphur	0.07	akashi
567	YAL012W	18.992385786802	1.3249	0.0076	4.8122	15.6701	394	0.52799999713898	12.387577056885	sulphur	0.07	craig-energy
577	YAL012W	4.7335025380711	1.3249	0.0076	4.8122	15.6701	394	0.52799999713898	12.387577056885	sulphur	0.07	craig-steps
587	YAL012W	0.89081972913089	1.3249	0.0076	4.8122	15.6701	394	0.52799999713898	12.387577056885	sulphur	0.07	ecoli-carbon-absolute
597	YAL012W	0.18212453584154	1.3249	0.0076	4.8122	15.6701	394	0.52799999713898	12.387577056885	sulphur	0.07	ecoli-carbon-relative
607	YAL012W	1.3248730964467	1.3249	0.0076	4.8122	15.6701	394	0.52799999713898	12.387577056885	sulphur	0.07	ecoli-nitrogen-absolute
6111	YAL012W	0.36385182790496	1.3249	0.0076	4.8122	15.6701	394	0.52799999713898	12.387577056885	sulphur	0.07	ecoli-nitrogen-relative
628	YAL012W	0.007614213197948	1.3249	0.0076	4.8122	15.6701	394	0.52799999713898	12.387577056885	sulphur	0.07	ecoli-sulphur-absolute
637	YAL012W	0.047699313147732	1.3249	0.0076	4.8122	15.6701	394	0.52799999713898	12.387577056885	sulphur	0.07	ecoli-sulphur-relative
647	YAL012W	5.6624365482233	1.3249	0.0076	4.8122	15.6701	394	0.52799999713898	12.387577056885	sulphur	0.07	wagner-fermentative
657	YAL012W	24.847715736041	1.3249	0.0076	4.8122	15.6701	394	0.52799999713898	12.387577056885	sulphur	0.07	wagner-respiratory
667	YAL012W	125.95456751712	1.3249	0.0076	4.8122	15.6701	394	0.52799999713898	12.387577056885	sulphur	0.07	weight
677	YAL012W	0.93171357064683	1.3249	0.0076	4.8122	15.6701	394	0.52799999713898	12.387577056885	sulphur	0.07	yeast-carbon-absolute
687	YAL012W	0.19551916074405	1.3249	0.0076	4.8122	15.6701	394	0.52799999713898	12.387577056885	sulphur	0.07	yeast-carbon-relative
697	YAL012W	1.3248719340048	1.3249	0.0076	4.8122	15.6701	394	0.52799999713898	12.387577056885	sulphur	0.07	yeast-nitrogen-absolute
707	YAL012W	0.50835244658257	1.3249	0.0076	4.8122	15.6701	394	0.52799999713898	12.387577056885	sulphur	0.07	yeast-nitrogen-relative
7111	YAL012W	0.0076142131981659	1.3249	0.0076	4.8122	15.6701	394	0.52799999713898	12.387577056885	sulphur	0.07	yeast-sulphur-absolute
728	YAL012W	0.049940557010627	1.3249	0.0076	4.8122	15.6701	394	0.52799999713898	12.387577056885	sulphur	0.07	yeast-sulphur-relative
737	YAL012W	22.270558042575	1.3249	0.0076	4.8122	15.6701	394	0.52799999713898	11.933453559875	sulphur	0.2	akashi
747	YAL012W	18.992385786802	1.3249	0.0076	4.8122	15.6701	394	0.52799999713898	11.933453559875	sulphur	0.2	craig-energy
757	YAL012W	4.7335025380711	1.3249	0.0076	4.8122	15.6701	394	0.52799999713898	11.933453559875	sulphur	0.2	craig-steps
767	YAL012W	0.89081972913089	1.3249	0.0076	4.8122	15.6701	394	0.52799999713898	11.933453559875	sulphur	0.2	ecoli-carbon-absolute
777	YAL012W	0.18212453584154	1.3249	0.0076	4.8122	15.6701	394	0.52799999713898	11.933453559875	sulphur	0.2	ecoli-carbon-relative
787	YAL012W	1.3248730964467	1.3249	0.0076	4.8122	15.6701	394	0.52799999713898	11.933453559875	sulphur	0.2	ecoli-nitrogen-absolute
797	YAL012W	0.36385182790496	1.3249	0.0076	4.8122	15.6701	394	0.52799999713898	11.933453559875	sulphur	0.2	ecoli-nitrogen-relative
807	YAL012W	0.007614213197948	1.3249	0.0076	4.8122	15.6701	394	0.52799999713898	11.933453559875	sulphur	0.2	ecoli-sulphur-absolute
8111	YAL012W	0.047699313147732	1.3249	0.0076	4.8122	15.6701	394	0.52799999713898	11.933453559875	sulphur	0.2	ecoli-sulphur-relative
828	YAL012W	5.6624365482233	1.3249	0.0076	4.8122	15.6701	394	0.52799999713898	11.933453559875	sulphur	0.2	wagner-fermentative
837	YAL012W	24.847715736041	1.3249	0.0076	4.8122	15.6701	394	0.52799999713898	11.933453559875	sulphur	0.2	wagner-respiratory
847	YAL012W	125.95456751712	1.3249	0.0076	4.8122	15.6701	394	0.52799999713898	11.933453559875	sulphur	0.2	weight
857	YAL012W	0.93171357064683	1.3249	0.0076	4.8122	15.6701	394	0.52799999713898	11.933453559875	sulphur	0.2	yeast-carbon-absolute
867	YAL012W	0.19551916074405	1.3249	0.0076	4.8122	15.6701	394	0.52799999713898	11.933453559875	sulphur	0.2	yeast-carbon-relative
877	YAL012W	1.3248719340048	1.3249	0.0076	4.8122	15.6701	394	0.52799999713898	11.933453559875	sulphur	0.2	yeast-nitrogen-absolute
887	YAL012W	0.50835244658257	1.3249	0.0076	4.8122	15.6701	394	0.52799999713898	11.933453559875	sulphur	0.2	yeast-nitrogen-relative
897	YAL012W	0.0076142131981659	1.3249	0.0076	4.8122	15.6701	394	0.52799999713898	11.933453559875	sulphur	0.2	yeast-sulphur-absolute
907	YAL012W	0.049940557010627	1.3249	0.0076	4.8122	15.6701	394	0.52799999713898	11.933453559875	sulphur	0.2	yeast-sulphur-relative
9111	YAL012W	22.270558042575	1.3249	0.0076	4.8122	15.6701	394	0.52799999713898	11.944136619568	sulphur	0.1	akashi
928	YAL012W	18.992385786802	1.3249	0.0076	4.8122	15.6701	394	0.52799999713898	11.944136619568	sulphur	0.1	craig-energy
937	YAL012W	4.7335025380711	1.3249	0.0076	4.8122	15.6701	394	0.52799999713898	11.944136619568	sulphur	0.1	craig-steps
947	YAL012W	0.89081972913089	1.3249	0.0076	4.8122	15.6701	394	0.52799999713898	11.944136619568	sulphur	0.1	ecoli-carbon-absolute
957	YAL012W	0.18212453584154	1.3249	0.0076	4.8122	15.6701	394	0.52799999713898	11.944136619568	sulphur	0.1	ecoli-carbon-relative
967	YAL012W	1.3248730964467	1.3249	0.0076	4.8122	15.6701	394	0.52799999713898	11.944136619568	sulphur	0.1	ecoli-nitrogen-absolute
977	YAL012W	0.36385182790496	1.3249	0.0076	4.8122	15.6701	394	0.52799999713898	11.944136619568	sulphur	0.1	ecoli-nitrogen-relative
987	YAL012W	0.007614213197948	1.3249	0.0076	4.8122	15.6701	394	0.52799999713898	11.944136619568	sulphur	0.1	ecoli-sulphur-absolute
997	YAL012W	0.047699313147732	1.3249	0.0076	4.8122	15.6701	394	0.52799999713898	11.944136619568	sulphur	0.1	ecoli-sulphur-relative
1007	YAL012W	5.6624365482233	1.3249	0.0076	4.8122	15.6701	394	0.52799999713898	11.944136619568	sulphur	0.1	wagner-fermentative
10111	YAL012W	24.847715736041	1.3249	0.0076	4.8122	15.6701	394	0.52799999713898	11.944136619568	sulphur	0.1	wagner-respiratory
1028	YAL012W	125.95456751712	1.3249	0.0076	4.8122	15.6701	394	0.52799999713898	11.944136619568	sulphur	0.1	weight
1037	YAL012W	0.93171357064683	1.3249	0.0076	4.8122	15.6701	394	0.52799999713898	11.944136619568	sulphur	0.1	yeast-carbon-absolute
1047	YAL012W	0.19551916074405	1.3249	0.0076	4.8122	15.6701	394	0.52799999713898	11.944136619568	sulphur	0.1	yeast-carbon-relative
1057	YAL012W	1.3248719340048	1.3249	0.0076	4.8122	15.6701	394	0.52799999713898	11.944136619568	sulphur	0.1	yeast-nitrogen-absolute
1067	YAL012W	0.50835244658257	1.3249	0.0076	4.8122	15.6701	394	0.52799999713898	11.944136619568	sulphur	0.1	yeast-nitrogen-relative
1077	YAL012W	0.0076142131981659	1.3249	0.0076	4.8122	15.6701	394	0.52799999713898	11.944136619568	sulphur	0.1	yeast-sulphur-absolute
1087	YAL012W	0.049940557010627	1.3249	0.0076	4.8122	15.6701	394	0.52799999713898	11.944136619568	sulphur	0.1	yeast-sulphur-relative
1097	YAL012W	22.270558042575	1.3249	0.0076	4.8122	15.6701	394	0.52799999713898	11.895081520081	phosphorus	0.07	akashi
11011	YAL012W	18.992385786802	1.3249	0.0076	4.8122	15.6701	394	0.52799999713898	11.895081520081	phosphorus	0.07	craig-energy
11111	YAL012W	4.7335025380711	1.3249	0.0076	4.8122	15.6701	394	0.52799999713898	11.895081520081	phosphorus	0.07	craig-steps
11210	YAL012W	0.89081972913089	1.3249	0.0076	4.8122	15.6701	394	0.52799999713898	11.895081520081	phosphorus	0.07	ecoli-carbon-absolute
1137	YAL012W	0.18212453584154	1.3249	0.0076	4.8122	15.6701	394	0.52799999713898	11.895081520081	phosphorus	0.07	ecoli-carbon-relative
1147	YAL012W	1.3248730964467	1.3249	0.0076	4.8122	15.6701	394	0.52799999713898	11.895081520081	phosphorus	0.07	ecoli-nitrogen-absolute
1157	YAL012W	0.36385182790496	1.3249	0.0076	4.8122	15.6701	394	0.52799999713898	11.895081520081	phosphorus	0.07	ecoli-nitrogen-relative
1167	YAL012W	0.007614213197948	1.3249	0.0076	4.8122	15.6701	394	0.52799999713898	11.895081520081	phosphorus	0.07	ecoli-sulphur-absolute
1177	YAL012W	0.047699313147732	1.3249	0.0076	4.8122	15.6701	394	0.52799999713898	11.895081520081	phosphorus	0.07	ecoli-sulphur-relative
1187	YAL012W	5.6624365482233	1.3249	0.0076	4.8122	15.6701	394	0.52799999713898	11.895081520081	phosphorus	0.07	wagner-fermentative
1197	YAL012W	24.847715736041	1.3249	0.0076	4.8122	15.6701	394	0.52799999713898	11.895081520081	phosphorus	0.07	wagner-respiratory
1207	YAL012W	125.95456751712	1.3249	0.0076	4.8122	15.6701	394	0.52799999713898	11.895081520081	phosphorus	0.07	weight
12111	YAL012W	0.93171357064683	1.3249	0.0076	4.8122	15.6701	394	0.52799999713898	11.895081520081	phosphorus	0.07	yeast-carbon-absolute
1228	YAL012W	0.19551916074405	1.3249	0.0076	4.8122	15.6701	394	0.52799999713898	11.895081520081	phosphorus	0.07	yeast-carbon-relative
1237	YAL012W	1.3248719340048	1.3249	0.0076	4.8122	15.6701	394	0.52799999713898	11.895081520081	phosphorus	0.07	yeast-nitrogen-absolute
1247	YAL012W	0.50835244658257	1.3249	0.0076	4.8122	15.6701	394	0.52799999713898	11.895081520081	phosphorus	0.07	yeast-nitrogen-relative
1257	YAL012W	0.0076142131981659	1.3249	0.0076	4.8122	15.6701	394	0.52799999713898	11.895081520081	phosphorus	0.07	yeast-sulphur-absolute
1267	YAL012W	0.049940557010627	1.3249	0.0076	4.8122	15.6701	394	0.52799999713898	11.895081520081	phosphorus	0.07	yeast-sulphur-relative
1277	YAL012W	22.270558042575	1.3249	0.0076	4.8122	15.6701	394	0.52799999713898	11.655981063843	phosphorus	0.2	akashi
1287	YAL012W	18.992385786802	1.3249	0.0076	4.8122	15.6701	394	0.52799999713898	11.655981063843	phosphorus	0.2	craig-energy
1297	YAL012W	4.7335025380711	1.3249	0.0076	4.8122	15.6701	394	0.52799999713898	11.655981063843	phosphorus	0.2	craig-steps
1307	YAL012W	0.89081972913089	1.3249	0.0076	4.8122	15.6701	394	0.52799999713898	11.655981063843	phosphorus	0.2	ecoli-carbon-absolute
13111	YAL012W	0.18212453584154	1.3249	0.0076	4.8122	15.6701	394	0.52799999713898	11.655981063843	phosphorus	0.2	ecoli-carbon-relative
1328	YAL012W	1.3248730964467	1.3249	0.0076	4.8122	15.6701	394	0.52799999713898	11.655981063843	phosphorus	0.2	ecoli-nitrogen-absolute
1337	YAL012W	0.36385182790496	1.3249	0.0076	4.8122	15.6701	394	0.52799999713898	11.655981063843	phosphorus	0.2	ecoli-nitrogen-relative
1347	YAL012W	0.007614213197948	1.3249	0.0076	4.8122	15.6701	394	0.52799999713898	11.655981063843	phosphorus	0.2	ecoli-sulphur-absolute
1357	YAL012W	0.047699313147732	1.3249	0.0076	4.8122	15.6701	394	0.52799999713898	11.655981063843	phosphorus	0.2	ecoli-sulphur-relative
1367	YAL012W	5.6624365482233	1.3249	0.0076	4.8122	15.6701	394	0.52799999713898	11.655981063843	phosphorus	0.2	wagner-fermentative
1377	YAL012W	24.847715736041	1.3249	0.0076	4.8122	15.6701	394	0.52799999713898	11.655981063843	phosphorus	0.2	wagner-respiratory
1387	YAL012W	125.95456751712	1.3249	0.0076	4.8122	15.6701	394	0.52799999713898	11.655981063843	phosphorus	0.2	weight
1397	YAL012W	0.93171357064683	1.3249	0.0076	4.8122	15.6701	394	0.52799999713898	11.655981063843	phosphorus	0.2	yeast-carbon-absolute
1407	YAL012W	0.19551916074405	1.3249	0.0076	4.8122	15.6701	394	0.52799999713898	11.655981063843	phosphorus	0.2	yeast-carbon-relative
14111	YAL012W	1.3248719340048	1.3249	0.0076	4.8122	15.6701	394	0.52799999713898	11.655981063843	phosphorus	0.2	yeast-nitrogen-absolute
1428	YAL012W	0.50835244658257	1.3249	0.0076	4.8122	15.6701	394	0.52799999713898	11.655981063843	phosphorus	0.2	yeast-nitrogen-relative
1437	YAL012W	0.0076142131981659	1.3249	0.0076	4.8122	15.6701	394	0.52799999713898	11.655981063843	phosphorus	0.2	yeast-sulphur-absolute
1447	YAL012W	0.049940557010627	1.3249	0.0076	4.8122	15.6701	394	0.52799999713898	11.655981063843	phosphorus	0.2	yeast-sulphur-relative
1457	YAL012W	22.270558042575	1.3249	0.0076	4.8122	15.6701	394	0.52799999713898	12.00430393219	phosphorus	0.1	akashi
1467	YAL012W	18.992385786802	1.3249	0.0076	4.8122	15.6701	394	0.52799999713898	12.00430393219	phosphorus	0.1	craig-energy
1477	YAL012W	4.7335025380711	1.3249	0.0076	4.8122	15.6701	394	0.52799999713898	12.00430393219	phosphorus	0.1	craig-steps
1487	YAL012W	0.89081972913089	1.3249	0.0076	4.8122	15.6701	394	0.52799999713898	12.00430393219	phosphorus	0.1	ecoli-carbon-absolute
1497	YAL012W	0.18212453584154	1.3249	0.0076	4.8122	15.6701	394	0.52799999713898	12.00430393219	phosphorus	0.1	ecoli-carbon-relative
1507	YAL012W	1.3248730964467	1.3249	0.0076	4.8122	15.6701	394	0.52799999713898	12.00430393219	phosphorus	0.1	ecoli-nitrogen-absolute
15111	YAL012W	0.36385182790496	1.3249	0.0076	4.8122	15.6701	394	0.52799999713898	12.00430393219	phosphorus	0.1	ecoli-nitrogen-relative
1528	YAL012W	0.007614213197948	1.3249	0.0076	4.8122	15.6701	394	0.52799999713898	12.00430393219	phosphorus	0.1	ecoli-sulphur-absolute
1537	YAL012W	0.047699313147732	1.3249	0.0076	4.8122	15.6701	394	0.52799999713898	12.00430393219	phosphorus	0.1	ecoli-sulphur-relative
1547	YAL012W	5.6624365482233	1.3249	0.0076	4.8122	15.6701	394	0.52799999713898	12.00430393219	phosphorus	0.1	wagner-fermentative
1557	YAL012W	24.847715736041	1.3249	0.0076	4.8122	15.6701	394	0.52799999713898	12.00430393219	phosphorus	0.1	wagner-respiratory
1567	YAL012W	125.95456751712	1.3249	0.0076	4.8122	15.6701	394	0.52799999713898	12.00430393219	phosphorus	0.1	weight
1577	YAL012W	0.93171357064683	1.3249	0.0076	4.8122	15.6701	394	0.52799999713898	12.00430393219	phosphorus	0.1	yeast-carbon-absolute
1587	YAL012W	0.19551916074405	1.3249	0.0076	4.8122	15.6701	394	0.52799999713898	12.00430393219	phosphorus	0.1	yeast-carbon-relative
1597	YAL012W	1.3248719340048	1.3249	0.0076	4.8122	15.6701	394	0.52799999713898	12.00430393219	phosphorus	0.1	yeast-nitrogen-absolute
1607	YAL012W	0.50835244658257	1.3249	0.0076	4.8122	15.6701	394	0.52799999713898	12.00430393219	phosphorus	0.1	yeast-nitrogen-relative
16111	YAL012W	0.0076142131981659	1.3249	0.0076	4.8122	15.6701	394	0.52799999713898	12.00430393219	phosphorus	0.1	yeast-sulphur-absolute
1628	YAL012W	0.049940557010627	1.3249	0.0076	4.8122	15.6701	394	0.52799999713898	12.00430393219	phosphorus	0.1	yeast-sulphur-relative
1637	YAL012W	22.270558042575	1.3249	0.0076	4.8122	15.6701	394	0.52799999713898	11.496838569641	nitrogen	0.07	akashi
1647	YAL012W	18.992385786802	1.3249	0.0076	4.8122	15.6701	394	0.52799999713898	11.496838569641	nitrogen	0.07	craig-energy
1657	YAL012W	4.7335025380711	1.3249	0.0076	4.8122	15.6701	394	0.52799999713898	11.496838569641	nitrogen	0.07	craig-steps
1667	YAL012W	0.89081972913089	1.3249	0.0076	4.8122	15.6701	394	0.52799999713898	11.496838569641	nitrogen	0.07	ecoli-carbon-absolute
1677	YAL012W	0.18212453584154	1.3249	0.0076	4.8122	15.6701	394	0.52799999713898	11.496838569641	nitrogen	0.07	ecoli-carbon-relative
1687	YAL012W	1.3248730964467	1.3249	0.0076	4.8122	15.6701	394	0.52799999713898	11.496838569641	nitrogen	0.07	ecoli-nitrogen-absolute
1697	YAL012W	0.36385182790496	1.3249	0.0076	4.8122	15.6701	394	0.52799999713898	11.496838569641	nitrogen	0.07	ecoli-nitrogen-relative
1707	YAL012W	0.007614213197948	1.3249	0.0076	4.8122	15.6701	394	0.52799999713898	11.496838569641	nitrogen	0.07	ecoli-sulphur-absolute
17111	YAL012W	0.047699313147732	1.3249	0.0076	4.8122	15.6701	394	0.52799999713898	11.496838569641	nitrogen	0.07	ecoli-sulphur-relative
1728	YAL012W	5.6624365482233	1.3249	0.0076	4.8122	15.6701	394	0.52799999713898	11.496838569641	nitrogen	0.07	wagner-fermentative
1737	YAL012W	24.847715736041	1.3249	0.0076	4.8122	15.6701	394	0.52799999713898	11.496838569641	nitrogen	0.07	wagner-respiratory
1747	YAL012W	125.95456751712	1.3249	0.0076	4.8122	15.6701	394	0.52799999713898	11.496838569641	nitrogen	0.07	weight
1757	YAL012W	0.93171357064683	1.3249	0.0076	4.8122	15.6701	394	0.52799999713898	11.496838569641	nitrogen	0.07	yeast-carbon-absolute
1767	YAL012W	0.19551916074405	1.3249	0.0076	4.8122	15.6701	394	0.52799999713898	11.496838569641	nitrogen	0.07	yeast-carbon-relative
1777	YAL012W	1.3248719340048	1.3249	0.0076	4.8122	15.6701	394	0.52799999713898	11.496838569641	nitrogen	0.07	yeast-nitrogen-absolute
1787	YAL012W	0.50835244658257	1.3249	0.0076	4.8122	15.6701	394	0.52799999713898	11.496838569641	nitrogen	0.07	yeast-nitrogen-relative
1797	YAL012W	0.0076142131981659	1.3249	0.0076	4.8122	15.6701	394	0.52799999713898	11.496838569641	nitrogen	0.07	yeast-sulphur-absolute
1807	YAL012W	0.049940557010627	1.3249	0.0076	4.8122	15.6701	394	0.52799999713898	11.496838569641	nitrogen	0.07	yeast-sulphur-relative
18111	YAL012W	22.270558042575	1.3249	0.0076	4.8122	15.6701	394	0.52799999713898	11.738884925842	nitrogen	0.2	akashi
1828	YAL012W	18.992385786802	1.3249	0.0076	4.8122	15.6701	394	0.52799999713898	11.738884925842	nitrogen	0.2	craig-energy
1837	YAL012W	4.7335025380711	1.3249	0.0076	4.8122	15.6701	394	0.52799999713898	11.738884925842	nitrogen	0.2	craig-steps
1847	YAL012W	0.89081972913089	1.3249	0.0076	4.8122	15.6701	394	0.52799999713898	11.738884925842	nitrogen	0.2	ecoli-carbon-absolute
1857	YAL012W	0.18212453584154	1.3249	0.0076	4.8122	15.6701	394	0.52799999713898	11.738884925842	nitrogen	0.2	ecoli-carbon-relative
1867	YAL012W	1.3248730964467	1.3249	0.0076	4.8122	15.6701	394	0.52799999713898	11.738884925842	nitrogen	0.2	ecoli-nitrogen-absolute
1877	YAL012W	0.36385182790496	1.3249	0.0076	4.8122	15.6701	394	0.52799999713898	11.738884925842	nitrogen	0.2	ecoli-nitrogen-relative
1887	YAL012W	0.007614213197948	1.3249	0.0076	4.8122	15.6701	394	0.52799999713898	11.738884925842	nitrogen	0.2	ecoli-sulphur-absolute
1897	YAL012W	0.047699313147732	1.3249	0.0076	4.8122	15.6701	394	0.52799999713898	11.738884925842	nitrogen	0.2	ecoli-sulphur-relative
1907	YAL012W	5.6624365482233	1.3249	0.0076	4.8122	15.6701	394	0.52799999713898	11.738884925842	nitrogen	0.2	wagner-fermentative
19111	YAL012W	24.847715736041	1.3249	0.0076	4.8122	15.6701	394	0.52799999713898	11.738884925842	nitrogen	0.2	wagner-respiratory
1928	YAL012W	125.95456751712	1.3249	0.0076	4.8122	15.6701	394	0.52799999713898	11.738884925842	nitrogen	0.2	weight
1937	YAL012W	0.93171357064683	1.3249	0.0076	4.8122	15.6701	394	0.52799999713898	11.738884925842	nitrogen	0.2	yeast-carbon-absolute
1947	YAL012W	0.19551916074405	1.3249	0.0076	4.8122	15.6701	394	0.52799999713898	11.738884925842	nitrogen	0.2	yeast-carbon-relative
1957	YAL012W	1.3248719340048	1.3249	0.0076	4.8122	15.6701	394	0.52799999713898	11.738884925842	nitrogen	0.2	yeast-nitrogen-absolute
1967	YAL012W	0.50835244658257	1.3249	0.0076	4.8122	15.6701	394	0.52799999713898	11.738884925842	nitrogen	0.2	yeast-nitrogen-relative
1977	YAL012W	0.0076142131981659	1.3249	0.0076	4.8122	15.6701	394	0.52799999713898	11.738884925842	nitrogen	0.2	yeast-sulphur-absolute
1987	YAL012W	0.049940557010627	1.3249	0.0076	4.8122	15.6701	394	0.52799999713898	11.738884925842	nitrogen	0.2	yeast-sulphur-relative
1997	YAL012W	22.270558042575	1.3249	0.0076	4.8122	15.6701	394	0.52799999713898	11.975031852722	nitrogen	0.1	akashi
2007	YAL012W	18.992385786802	1.3249	0.0076	4.8122	15.6701	394	0.52799999713898	11.975031852722	nitrogen	0.1	craig-energy
20111	YAL012W	4.7335025380711	1.3249	0.0076	4.8122	15.6701	394	0.52799999713898	11.975031852722	nitrogen	0.1	craig-steps
2028	YAL012W	0.89081972913089	1.3249	0.0076	4.8122	15.6701	394	0.52799999713898	11.975031852722	nitrogen	0.1	ecoli-carbon-absolute
2037	YAL012W	0.18212453584154	1.3249	0.0076	4.8122	15.6701	394	0.52799999713898	11.975031852722	nitrogen	0.1	ecoli-carbon-relative
2047	YAL012W	1.3248730964467	1.3249	0.0076	4.8122	15.6701	394	0.52799999713898	11.975031852722	nitrogen	0.1	ecoli-nitrogen-absolute
2057	YAL012W	0.36385182790496	1.3249	0.0076	4.8122	15.6701	394	0.52799999713898	11.975031852722	nitrogen	0.1	ecoli-nitrogen-relative
2067	YAL012W	0.007614213197948	1.3249	0.0076	4.8122	15.6701	394	0.52799999713898	11.975031852722	nitrogen	0.1	ecoli-sulphur-absolute
2077	YAL012W	0.047699313147732	1.3249	0.0076	4.8122	15.6701	394	0.52799999713898	11.975031852722	nitrogen	0.1	ecoli-sulphur-relative
2087	YAL012W	5.6624365482233	1.3249	0.0076	4.8122	15.6701	394	0.52799999713898	11.975031852722	nitrogen	0.1	wagner-fermentative
2097	YAL012W	24.847715736041	1.3249	0.0076	4.8122	15.6701	394	0.52799999713898	11.975031852722	nitrogen	0.1	wagner-respiratory
2107	YAL012W	125.95456751712	1.3249	0.0076	4.8122	15.6701	394	0.52799999713898	11.975031852722	nitrogen	0.1	weight
21111	YAL012W	0.93171357064683	1.3249	0.0076	4.8122	15.6701	394	0.52799999713898	11.975031852722	nitrogen	0.1	yeast-carbon-absolute
2127	YAL012W	0.19551916074405	1.3249	0.0076	4.8122	15.6701	394	0.52799999713898	11.975031852722	nitrogen	0.1	yeast-carbon-relative
2137	YAL012W	1.3248719340048	1.3249	0.0076	4.8122	15.6701	394	0.52799999713898	11.975031852722	nitrogen	0.1	yeast-nitrogen-absolute
2147	YAL012W	0.50835244658257	1.3249	0.0076	4.8122	15.6701	394	0.52799999713898	11.975031852722	nitrogen	0.1	yeast-nitrogen-relative
2157	YAL012W	0.0076142131981659	1.3249	0.0076	4.8122	15.6701	394	0.52799999713898	11.975031852722	nitrogen	0.1	yeast-sulphur-absolute
2167	YAL012W	0.049940557010627	1.3249	0.0076	4.8122	15.6701	394	0.52799999713898	11.975031852722	nitrogen	0.1	yeast-sulphur-relative
1130	YAL014C	21.762744675431	1.3882	0.0235	4.9569	14.9608	255	0.23825000226498	7.7409391403198	carbon	0.07	akashi
238	YAL014C	17.849019607843	1.3882	0.0235	4.9569	14.9608	255	0.23825000226498	7.7409391403198	carbon	0.07	craig-energy
329	YAL014C	4.721568627451	1.3882	0.0235	4.9569	14.9608	255	0.23825000226498	7.7409391403198	carbon	0.07	craig-steps
429	YAL014C	0.9118404017944	1.3882	0.0235	4.9569	14.9608	255	0.23825000226498	7.7409391403198	carbon	0.07	ecoli-carbon-absolute
529	YAL014C	0.18882232407729	1.3882	0.0235	4.9569	14.9608	255	0.23825000226498	7.7409391403198	carbon	0.07	ecoli-carbon-relative
629	YAL014C	1.3882352941176	1.3882	0.0235	4.9569	14.9608	255	0.23825000226498	7.7409391403198	carbon	0.07	ecoli-nitrogen-absolute
729	YAL014C	0.36619029790163	1.3882	0.0235	4.9569	14.9608	255	0.23825000226498	7.7409391403198	carbon	0.07	ecoli-nitrogen-relative
829	YAL014C	0.023529411764344	1.3882	0.0235	4.9569	14.9608	255	0.23825000226498	7.7409391403198	carbon	0.07	ecoli-sulphur-absolute
929	YAL014C	0.1275449409778	1.3882	0.0235	4.9569	14.9608	255	0.23825000226498	7.7409391403198	carbon	0.07	ecoli-sulphur-relative
1029	YAL014C	5.6823529411765	1.3882	0.0235	4.9569	14.9608	255	0.23825000226498	7.7409391403198	carbon	0.07	wagner-fermentative
1138	YAL014C	24.164705882353	1.3882	0.0235	4.9569	14.9608	255	0.23825000226498	7.7409391403198	carbon	0.07	wagner-respiratory
1229	YAL014C	131.87215630026	1.3882	0.0235	4.9569	14.9608	255	0.23825000226498	7.7409391403198	carbon	0.07	weight
1329	YAL014C	0.96156817160401	1.3882	0.0235	4.9569	14.9608	255	0.23825000226498	7.7409391403198	carbon	0.07	yeast-carbon-absolute
1429	YAL014C	0.19935776388236	1.3882	0.0235	4.9569	14.9608	255	0.23825000226498	7.7409391403198	carbon	0.07	yeast-carbon-relative
1529	YAL014C	1.3882342261427	1.3882	0.0235	4.9569	14.9608	255	0.23825000226498	7.7409391403198	carbon	0.07	yeast-nitrogen-absolute
1629	YAL014C	0.4918259663763	1.3882	0.0235	4.9569	14.9608	255	0.23825000226498	7.7409391403198	carbon	0.07	yeast-nitrogen-relative
1729	YAL014C	0.023529411764825	1.3882	0.0235	4.9569	14.9608	255	0.23825000226498	7.7409391403198	carbon	0.07	yeast-sulphur-absolute
1829	YAL014C	0.10958067152051	1.3882	0.0235	4.9569	14.9608	255	0.23825000226498	7.7409391403198	carbon	0.07	yeast-sulphur-relative
1929	YAL014C	21.762744675431	1.3882	0.0235	4.9569	14.9608	255	0.23825000226498	7.6625714302063	carbon	0.2	akashi
2029	YAL014C	17.849019607843	1.3882	0.0235	4.9569	14.9608	255	0.23825000226498	7.6625714302063	carbon	0.2	craig-energy
2128	YAL014C	4.721568627451	1.3882	0.0235	4.9569	14.9608	255	0.23825000226498	7.6625714302063	carbon	0.2	craig-steps
2211	YAL014C	0.9118404017944	1.3882	0.0235	4.9569	14.9608	255	0.23825000226498	7.6625714302063	carbon	0.2	ecoli-carbon-absolute
239	YAL014C	0.18882232407729	1.3882	0.0235	4.9569	14.9608	255	0.23825000226498	7.6625714302063	carbon	0.2	ecoli-carbon-relative
248	YAL014C	1.3882352941176	1.3882	0.0235	4.9569	14.9608	255	0.23825000226498	7.6625714302063	carbon	0.2	ecoli-nitrogen-absolute
258	YAL014C	0.36619029790163	1.3882	0.0235	4.9569	14.9608	255	0.23825000226498	7.6625714302063	carbon	0.2	ecoli-nitrogen-relative
268	YAL014C	0.023529411764344	1.3882	0.0235	4.9569	14.9608	255	0.23825000226498	7.6625714302063	carbon	0.2	ecoli-sulphur-absolute
278	YAL014C	0.1275449409778	1.3882	0.0235	4.9569	14.9608	255	0.23825000226498	7.6625714302063	carbon	0.2	ecoli-sulphur-relative
288	YAL014C	5.6823529411765	1.3882	0.0235	4.9569	14.9608	255	0.23825000226498	7.6625714302063	carbon	0.2	wagner-fermentative
298	YAL014C	24.164705882353	1.3882	0.0235	4.9569	14.9608	255	0.23825000226498	7.6625714302063	carbon	0.2	wagner-respiratory
308	YAL014C	131.87215630026	1.3882	0.0235	4.9569	14.9608	255	0.23825000226498	7.6625714302063	carbon	0.2	weight
3112	YAL014C	0.96156817160401	1.3882	0.0235	4.9569	14.9608	255	0.23825000226498	7.6625714302063	carbon	0.2	yeast-carbon-absolute
3210	YAL014C	0.19935776388236	1.3882	0.0235	4.9569	14.9608	255	0.23825000226498	7.6625714302063	carbon	0.2	yeast-carbon-relative
338	YAL014C	1.3882342261427	1.3882	0.0235	4.9569	14.9608	255	0.23825000226498	7.6625714302063	carbon	0.2	yeast-nitrogen-absolute
348	YAL014C	0.4918259663763	1.3882	0.0235	4.9569	14.9608	255	0.23825000226498	7.6625714302063	carbon	0.2	yeast-nitrogen-relative
358	YAL014C	0.023529411764825	1.3882	0.0235	4.9569	14.9608	255	0.23825000226498	7.6625714302063	carbon	0.2	yeast-sulphur-absolute
368	YAL014C	0.10958067152051	1.3882	0.0235	4.9569	14.9608	255	0.23825000226498	7.6625714302063	carbon	0.2	yeast-sulphur-relative
378	YAL014C	21.762744675431	1.3882	0.0235	4.9569	14.9608	255	0.23825000226498	7.7788643836975	carbon	0.1	akashi
388	YAL014C	17.849019607843	1.3882	0.0235	4.9569	14.9608	255	0.23825000226498	7.7788643836975	carbon	0.1	craig-energy
398	YAL014C	4.721568627451	1.3882	0.0235	4.9569	14.9608	255	0.23825000226498	7.7788643836975	carbon	0.1	craig-steps
408	YAL014C	0.9118404017944	1.3882	0.0235	4.9569	14.9608	255	0.23825000226498	7.7788643836975	carbon	0.1	ecoli-carbon-absolute
4112	YAL014C	0.18882232407729	1.3882	0.0235	4.9569	14.9608	255	0.23825000226498	7.7788643836975	carbon	0.1	ecoli-carbon-relative
4210	YAL014C	1.3882352941176	1.3882	0.0235	4.9569	14.9608	255	0.23825000226498	7.7788643836975	carbon	0.1	ecoli-nitrogen-absolute
438	YAL014C	0.36619029790163	1.3882	0.0235	4.9569	14.9608	255	0.23825000226498	7.7788643836975	carbon	0.1	ecoli-nitrogen-relative
448	YAL014C	0.023529411764344	1.3882	0.0235	4.9569	14.9608	255	0.23825000226498	7.7788643836975	carbon	0.1	ecoli-sulphur-absolute
458	YAL014C	0.1275449409778	1.3882	0.0235	4.9569	14.9608	255	0.23825000226498	7.7788643836975	carbon	0.1	ecoli-sulphur-relative
468	YAL014C	5.6823529411765	1.3882	0.0235	4.9569	14.9608	255	0.23825000226498	7.7788643836975	carbon	0.1	wagner-fermentative
478	YAL014C	24.164705882353	1.3882	0.0235	4.9569	14.9608	255	0.23825000226498	7.7788643836975	carbon	0.1	wagner-respiratory
488	YAL014C	131.87215630026	1.3882	0.0235	4.9569	14.9608	255	0.23825000226498	7.7788643836975	carbon	0.1	weight
498	YAL014C	0.96156817160401	1.3882	0.0235	4.9569	14.9608	255	0.23825000226498	7.7788643836975	carbon	0.1	yeast-carbon-absolute
508	YAL014C	0.19935776388236	1.3882	0.0235	4.9569	14.9608	255	0.23825000226498	7.7788643836975	carbon	0.1	yeast-carbon-relative
5112	YAL014C	1.3882342261427	1.3882	0.0235	4.9569	14.9608	255	0.23825000226498	7.7788643836975	carbon	0.1	yeast-nitrogen-absolute
5210	YAL014C	0.4918259663763	1.3882	0.0235	4.9569	14.9608	255	0.23825000226498	7.7788643836975	carbon	0.1	yeast-nitrogen-relative
538	YAL014C	0.023529411764825	1.3882	0.0235	4.9569	14.9608	255	0.23825000226498	7.7788643836975	carbon	0.1	yeast-sulphur-absolute
548	YAL014C	0.10958067152051	1.3882	0.0235	4.9569	14.9608	255	0.23825000226498	7.7788643836975	carbon	0.1	yeast-sulphur-relative
558	YAL014C	21.762744675431	1.3882	0.0235	4.9569	14.9608	255	0.23825000226498	8.494122505188	sulphur	0.07	akashi
568	YAL014C	17.849019607843	1.3882	0.0235	4.9569	14.9608	255	0.23825000226498	8.494122505188	sulphur	0.07	craig-energy
578	YAL014C	4.721568627451	1.3882	0.0235	4.9569	14.9608	255	0.23825000226498	8.494122505188	sulphur	0.07	craig-steps
588	YAL014C	0.9118404017944	1.3882	0.0235	4.9569	14.9608	255	0.23825000226498	8.494122505188	sulphur	0.07	ecoli-carbon-absolute
598	YAL014C	0.18882232407729	1.3882	0.0235	4.9569	14.9608	255	0.23825000226498	8.494122505188	sulphur	0.07	ecoli-carbon-relative
608	YAL014C	1.3882352941176	1.3882	0.0235	4.9569	14.9608	255	0.23825000226498	8.494122505188	sulphur	0.07	ecoli-nitrogen-absolute
6112	YAL014C	0.36619029790163	1.3882	0.0235	4.9569	14.9608	255	0.23825000226498	8.494122505188	sulphur	0.07	ecoli-nitrogen-relative
6210	YAL014C	0.023529411764344	1.3882	0.0235	4.9569	14.9608	255	0.23825000226498	8.494122505188	sulphur	0.07	ecoli-sulphur-absolute
638	YAL014C	0.1275449409778	1.3882	0.0235	4.9569	14.9608	255	0.23825000226498	8.494122505188	sulphur	0.07	ecoli-sulphur-relative
648	YAL014C	5.6823529411765	1.3882	0.0235	4.9569	14.9608	255	0.23825000226498	8.494122505188	sulphur	0.07	wagner-fermentative
658	YAL014C	24.164705882353	1.3882	0.0235	4.9569	14.9608	255	0.23825000226498	8.494122505188	sulphur	0.07	wagner-respiratory
668	YAL014C	131.87215630026	1.3882	0.0235	4.9569	14.9608	255	0.23825000226498	8.494122505188	sulphur	0.07	weight
678	YAL014C	0.96156817160401	1.3882	0.0235	4.9569	14.9608	255	0.23825000226498	8.494122505188	sulphur	0.07	yeast-carbon-absolute
688	YAL014C	0.19935776388236	1.3882	0.0235	4.9569	14.9608	255	0.23825000226498	8.494122505188	sulphur	0.07	yeast-carbon-relative
698	YAL014C	1.3882342261427	1.3882	0.0235	4.9569	14.9608	255	0.23825000226498	8.494122505188	sulphur	0.07	yeast-nitrogen-absolute
708	YAL014C	0.4918259663763	1.3882	0.0235	4.9569	14.9608	255	0.23825000226498	8.494122505188	sulphur	0.07	yeast-nitrogen-relative
7112	YAL014C	0.023529411764825	1.3882	0.0235	4.9569	14.9608	255	0.23825000226498	8.494122505188	sulphur	0.07	yeast-sulphur-absolute
7210	YAL014C	0.10958067152051	1.3882	0.0235	4.9569	14.9608	255	0.23825000226498	8.494122505188	sulphur	0.07	yeast-sulphur-relative
738	YAL014C	21.762744675431	1.3882	0.0235	4.9569	14.9608	255	0.23825000226498	7.7047896385193	sulphur	0.2	akashi
748	YAL014C	17.849019607843	1.3882	0.0235	4.9569	14.9608	255	0.23825000226498	7.7047896385193	sulphur	0.2	craig-energy
758	YAL014C	4.721568627451	1.3882	0.0235	4.9569	14.9608	255	0.23825000226498	7.7047896385193	sulphur	0.2	craig-steps
768	YAL014C	0.9118404017944	1.3882	0.0235	4.9569	14.9608	255	0.23825000226498	7.7047896385193	sulphur	0.2	ecoli-carbon-absolute
778	YAL014C	0.18882232407729	1.3882	0.0235	4.9569	14.9608	255	0.23825000226498	7.7047896385193	sulphur	0.2	ecoli-carbon-relative
788	YAL014C	1.3882352941176	1.3882	0.0235	4.9569	14.9608	255	0.23825000226498	7.7047896385193	sulphur	0.2	ecoli-nitrogen-absolute
798	YAL014C	0.36619029790163	1.3882	0.0235	4.9569	14.9608	255	0.23825000226498	7.7047896385193	sulphur	0.2	ecoli-nitrogen-relative
808	YAL014C	0.023529411764344	1.3882	0.0235	4.9569	14.9608	255	0.23825000226498	7.7047896385193	sulphur	0.2	ecoli-sulphur-absolute
8112	YAL014C	0.1275449409778	1.3882	0.0235	4.9569	14.9608	255	0.23825000226498	7.7047896385193	sulphur	0.2	ecoli-sulphur-relative
8210	YAL014C	5.6823529411765	1.3882	0.0235	4.9569	14.9608	255	0.23825000226498	7.7047896385193	sulphur	0.2	wagner-fermentative
838	YAL014C	24.164705882353	1.3882	0.0235	4.9569	14.9608	255	0.23825000226498	7.7047896385193	sulphur	0.2	wagner-respiratory
848	YAL014C	131.87215630026	1.3882	0.0235	4.9569	14.9608	255	0.23825000226498	7.7047896385193	sulphur	0.2	weight
858	YAL014C	0.96156817160401	1.3882	0.0235	4.9569	14.9608	255	0.23825000226498	7.7047896385193	sulphur	0.2	yeast-carbon-absolute
868	YAL014C	0.19935776388236	1.3882	0.0235	4.9569	14.9608	255	0.23825000226498	7.7047896385193	sulphur	0.2	yeast-carbon-relative
878	YAL014C	1.3882342261427	1.3882	0.0235	4.9569	14.9608	255	0.23825000226498	7.7047896385193	sulphur	0.2	yeast-nitrogen-absolute
888	YAL014C	0.4918259663763	1.3882	0.0235	4.9569	14.9608	255	0.23825000226498	7.7047896385193	sulphur	0.2	yeast-nitrogen-relative
898	YAL014C	0.023529411764825	1.3882	0.0235	4.9569	14.9608	255	0.23825000226498	7.7047896385193	sulphur	0.2	yeast-sulphur-absolute
908	YAL014C	0.10958067152051	1.3882	0.0235	4.9569	14.9608	255	0.23825000226498	7.7047896385193	sulphur	0.2	yeast-sulphur-relative
9112	YAL014C	21.762744675431	1.3882	0.0235	4.9569	14.9608	255	0.23825000226498	7.9788136482239	sulphur	0.1	akashi
9210	YAL014C	17.849019607843	1.3882	0.0235	4.9569	14.9608	255	0.23825000226498	7.9788136482239	sulphur	0.1	craig-energy
938	YAL014C	4.721568627451	1.3882	0.0235	4.9569	14.9608	255	0.23825000226498	7.9788136482239	sulphur	0.1	craig-steps
948	YAL014C	0.9118404017944	1.3882	0.0235	4.9569	14.9608	255	0.23825000226498	7.9788136482239	sulphur	0.1	ecoli-carbon-absolute
958	YAL014C	0.18882232407729	1.3882	0.0235	4.9569	14.9608	255	0.23825000226498	7.9788136482239	sulphur	0.1	ecoli-carbon-relative
968	YAL014C	1.3882352941176	1.3882	0.0235	4.9569	14.9608	255	0.23825000226498	7.9788136482239	sulphur	0.1	ecoli-nitrogen-absolute
978	YAL014C	0.36619029790163	1.3882	0.0235	4.9569	14.9608	255	0.23825000226498	7.9788136482239	sulphur	0.1	ecoli-nitrogen-relative
988	YAL014C	0.023529411764344	1.3882	0.0235	4.9569	14.9608	255	0.23825000226498	7.9788136482239	sulphur	0.1	ecoli-sulphur-absolute
998	YAL014C	0.1275449409778	1.3882	0.0235	4.9569	14.9608	255	0.23825000226498	7.9788136482239	sulphur	0.1	ecoli-sulphur-relative
1008	YAL014C	5.6823529411765	1.3882	0.0235	4.9569	14.9608	255	0.23825000226498	7.9788136482239	sulphur	0.1	wagner-fermentative
10112	YAL014C	24.164705882353	1.3882	0.0235	4.9569	14.9608	255	0.23825000226498	7.9788136482239	sulphur	0.1	wagner-respiratory
10210	YAL014C	131.87215630026	1.3882	0.0235	4.9569	14.9608	255	0.23825000226498	7.9788136482239	sulphur	0.1	weight
1038	YAL014C	0.96156817160401	1.3882	0.0235	4.9569	14.9608	255	0.23825000226498	7.9788136482239	sulphur	0.1	yeast-carbon-absolute
1048	YAL014C	0.19935776388236	1.3882	0.0235	4.9569	14.9608	255	0.23825000226498	7.9788136482239	sulphur	0.1	yeast-carbon-relative
1058	YAL014C	1.3882342261427	1.3882	0.0235	4.9569	14.9608	255	0.23825000226498	7.9788136482239	sulphur	0.1	yeast-nitrogen-absolute
1068	YAL014C	0.4918259663763	1.3882	0.0235	4.9569	14.9608	255	0.23825000226498	7.9788136482239	sulphur	0.1	yeast-nitrogen-relative
1078	YAL014C	0.023529411764825	1.3882	0.0235	4.9569	14.9608	255	0.23825000226498	7.9788136482239	sulphur	0.1	yeast-sulphur-absolute
1088	YAL014C	0.10958067152051	1.3882	0.0235	4.9569	14.9608	255	0.23825000226498	7.9788136482239	sulphur	0.1	yeast-sulphur-relative
1098	YAL014C	21.762744675431	1.3882	0.0235	4.9569	14.9608	255	0.23825000226498	7.7545294761658	phosphorus	0.07	akashi
11012	YAL014C	17.849019607843	1.3882	0.0235	4.9569	14.9608	255	0.23825000226498	7.7545294761658	phosphorus	0.07	craig-energy
11112	YAL014C	4.721568627451	1.3882	0.0235	4.9569	14.9608	255	0.23825000226498	7.7545294761658	phosphorus	0.07	craig-steps
11211	YAL014C	0.9118404017944	1.3882	0.0235	4.9569	14.9608	255	0.23825000226498	7.7545294761658	phosphorus	0.07	ecoli-carbon-absolute
1139	YAL014C	0.18882232407729	1.3882	0.0235	4.9569	14.9608	255	0.23825000226498	7.7545294761658	phosphorus	0.07	ecoli-carbon-relative
1148	YAL014C	1.3882352941176	1.3882	0.0235	4.9569	14.9608	255	0.23825000226498	7.7545294761658	phosphorus	0.07	ecoli-nitrogen-absolute
1158	YAL014C	0.36619029790163	1.3882	0.0235	4.9569	14.9608	255	0.23825000226498	7.7545294761658	phosphorus	0.07	ecoli-nitrogen-relative
1168	YAL014C	0.023529411764344	1.3882	0.0235	4.9569	14.9608	255	0.23825000226498	7.7545294761658	phosphorus	0.07	ecoli-sulphur-absolute
1178	YAL014C	0.1275449409778	1.3882	0.0235	4.9569	14.9608	255	0.23825000226498	7.7545294761658	phosphorus	0.07	ecoli-sulphur-relative
1188	YAL014C	5.6823529411765	1.3882	0.0235	4.9569	14.9608	255	0.23825000226498	7.7545294761658	phosphorus	0.07	wagner-fermentative
1198	YAL014C	24.164705882353	1.3882	0.0235	4.9569	14.9608	255	0.23825000226498	7.7545294761658	phosphorus	0.07	wagner-respiratory
1208	YAL014C	131.87215630026	1.3882	0.0235	4.9569	14.9608	255	0.23825000226498	7.7545294761658	phosphorus	0.07	weight
12112	YAL014C	0.96156817160401	1.3882	0.0235	4.9569	14.9608	255	0.23825000226498	7.7545294761658	phosphorus	0.07	yeast-carbon-absolute
12210	YAL014C	0.19935776388236	1.3882	0.0235	4.9569	14.9608	255	0.23825000226498	7.7545294761658	phosphorus	0.07	yeast-carbon-relative
1238	YAL014C	1.3882342261427	1.3882	0.0235	4.9569	14.9608	255	0.23825000226498	7.7545294761658	phosphorus	0.07	yeast-nitrogen-absolute
1248	YAL014C	0.4918259663763	1.3882	0.0235	4.9569	14.9608	255	0.23825000226498	7.7545294761658	phosphorus	0.07	yeast-nitrogen-relative
1258	YAL014C	0.023529411764825	1.3882	0.0235	4.9569	14.9608	255	0.23825000226498	7.7545294761658	phosphorus	0.07	yeast-sulphur-absolute
1268	YAL014C	0.10958067152051	1.3882	0.0235	4.9569	14.9608	255	0.23825000226498	7.7545294761658	phosphorus	0.07	yeast-sulphur-relative
1278	YAL014C	21.762744675431	1.3882	0.0235	4.9569	14.9608	255	0.23825000226498	7.1367797851562	phosphorus	0.2	akashi
1288	YAL014C	17.849019607843	1.3882	0.0235	4.9569	14.9608	255	0.23825000226498	7.1367797851562	phosphorus	0.2	craig-energy
1298	YAL014C	4.721568627451	1.3882	0.0235	4.9569	14.9608	255	0.23825000226498	7.1367797851562	phosphorus	0.2	craig-steps
1308	YAL014C	0.9118404017944	1.3882	0.0235	4.9569	14.9608	255	0.23825000226498	7.1367797851562	phosphorus	0.2	ecoli-carbon-absolute
13112	YAL014C	0.18882232407729	1.3882	0.0235	4.9569	14.9608	255	0.23825000226498	7.1367797851562	phosphorus	0.2	ecoli-carbon-relative
13210	YAL014C	1.3882352941176	1.3882	0.0235	4.9569	14.9608	255	0.23825000226498	7.1367797851562	phosphorus	0.2	ecoli-nitrogen-absolute
1338	YAL014C	0.36619029790163	1.3882	0.0235	4.9569	14.9608	255	0.23825000226498	7.1367797851562	phosphorus	0.2	ecoli-nitrogen-relative
1348	YAL014C	0.023529411764344	1.3882	0.0235	4.9569	14.9608	255	0.23825000226498	7.1367797851562	phosphorus	0.2	ecoli-sulphur-absolute
1358	YAL014C	0.1275449409778	1.3882	0.0235	4.9569	14.9608	255	0.23825000226498	7.1367797851562	phosphorus	0.2	ecoli-sulphur-relative
1368	YAL014C	5.6823529411765	1.3882	0.0235	4.9569	14.9608	255	0.23825000226498	7.1367797851562	phosphorus	0.2	wagner-fermentative
1378	YAL014C	24.164705882353	1.3882	0.0235	4.9569	14.9608	255	0.23825000226498	7.1367797851562	phosphorus	0.2	wagner-respiratory
1388	YAL014C	131.87215630026	1.3882	0.0235	4.9569	14.9608	255	0.23825000226498	7.1367797851562	phosphorus	0.2	weight
1398	YAL014C	0.96156817160401	1.3882	0.0235	4.9569	14.9608	255	0.23825000226498	7.1367797851562	phosphorus	0.2	yeast-carbon-absolute
1408	YAL014C	0.19935776388236	1.3882	0.0235	4.9569	14.9608	255	0.23825000226498	7.1367797851562	phosphorus	0.2	yeast-carbon-relative
14112	YAL014C	1.3882342261427	1.3882	0.0235	4.9569	14.9608	255	0.23825000226498	7.1367797851562	phosphorus	0.2	yeast-nitrogen-absolute
14210	YAL014C	0.4918259663763	1.3882	0.0235	4.9569	14.9608	255	0.23825000226498	7.1367797851562	phosphorus	0.2	yeast-nitrogen-relative
1438	YAL014C	0.023529411764825	1.3882	0.0235	4.9569	14.9608	255	0.23825000226498	7.1367797851562	phosphorus	0.2	yeast-sulphur-absolute
1448	YAL014C	0.10958067152051	1.3882	0.0235	4.9569	14.9608	255	0.23825000226498	7.1367797851562	phosphorus	0.2	yeast-sulphur-relative
1458	YAL014C	21.762744675431	1.3882	0.0235	4.9569	14.9608	255	0.23825000226498	7.8323845863342	phosphorus	0.1	akashi
1468	YAL014C	17.849019607843	1.3882	0.0235	4.9569	14.9608	255	0.23825000226498	7.8323845863342	phosphorus	0.1	craig-energy
1478	YAL014C	4.721568627451	1.3882	0.0235	4.9569	14.9608	255	0.23825000226498	7.8323845863342	phosphorus	0.1	craig-steps
1488	YAL014C	0.9118404017944	1.3882	0.0235	4.9569	14.9608	255	0.23825000226498	7.8323845863342	phosphorus	0.1	ecoli-carbon-absolute
1498	YAL014C	0.18882232407729	1.3882	0.0235	4.9569	14.9608	255	0.23825000226498	7.8323845863342	phosphorus	0.1	ecoli-carbon-relative
1508	YAL014C	1.3882352941176	1.3882	0.0235	4.9569	14.9608	255	0.23825000226498	7.8323845863342	phosphorus	0.1	ecoli-nitrogen-absolute
15112	YAL014C	0.36619029790163	1.3882	0.0235	4.9569	14.9608	255	0.23825000226498	7.8323845863342	phosphorus	0.1	ecoli-nitrogen-relative
15210	YAL014C	0.023529411764344	1.3882	0.0235	4.9569	14.9608	255	0.23825000226498	7.8323845863342	phosphorus	0.1	ecoli-sulphur-absolute
1538	YAL014C	0.1275449409778	1.3882	0.0235	4.9569	14.9608	255	0.23825000226498	7.8323845863342	phosphorus	0.1	ecoli-sulphur-relative
1548	YAL014C	5.6823529411765	1.3882	0.0235	4.9569	14.9608	255	0.23825000226498	7.8323845863342	phosphorus	0.1	wagner-fermentative
1558	YAL014C	24.164705882353	1.3882	0.0235	4.9569	14.9608	255	0.23825000226498	7.8323845863342	phosphorus	0.1	wagner-respiratory
1568	YAL014C	131.87215630026	1.3882	0.0235	4.9569	14.9608	255	0.23825000226498	7.8323845863342	phosphorus	0.1	weight
1578	YAL014C	0.96156817160401	1.3882	0.0235	4.9569	14.9608	255	0.23825000226498	7.8323845863342	phosphorus	0.1	yeast-carbon-absolute
1588	YAL014C	0.19935776388236	1.3882	0.0235	4.9569	14.9608	255	0.23825000226498	7.8323845863342	phosphorus	0.1	yeast-carbon-relative
1598	YAL014C	1.3882342261427	1.3882	0.0235	4.9569	14.9608	255	0.23825000226498	7.8323845863342	phosphorus	0.1	yeast-nitrogen-absolute
1608	YAL014C	0.4918259663763	1.3882	0.0235	4.9569	14.9608	255	0.23825000226498	7.8323845863342	phosphorus	0.1	yeast-nitrogen-relative
16112	YAL014C	0.023529411764825	1.3882	0.0235	4.9569	14.9608	255	0.23825000226498	7.8323845863342	phosphorus	0.1	yeast-sulphur-absolute
16210	YAL014C	0.10958067152051	1.3882	0.0235	4.9569	14.9608	255	0.23825000226498	7.8323845863342	phosphorus	0.1	yeast-sulphur-relative
1638	YAL014C	21.762744675431	1.3882	0.0235	4.9569	14.9608	255	0.23825000226498	7.8656449317932	nitrogen	0.07	akashi
1648	YAL014C	17.849019607843	1.3882	0.0235	4.9569	14.9608	255	0.23825000226498	7.8656449317932	nitrogen	0.07	craig-energy
1658	YAL014C	4.721568627451	1.3882	0.0235	4.9569	14.9608	255	0.23825000226498	7.8656449317932	nitrogen	0.07	craig-steps
1668	YAL014C	0.9118404017944	1.3882	0.0235	4.9569	14.9608	255	0.23825000226498	7.8656449317932	nitrogen	0.07	ecoli-carbon-absolute
1678	YAL014C	0.18882232407729	1.3882	0.0235	4.9569	14.9608	255	0.23825000226498	7.8656449317932	nitrogen	0.07	ecoli-carbon-relative
1688	YAL014C	1.3882352941176	1.3882	0.0235	4.9569	14.9608	255	0.23825000226498	7.8656449317932	nitrogen	0.07	ecoli-nitrogen-absolute
1698	YAL014C	0.36619029790163	1.3882	0.0235	4.9569	14.9608	255	0.23825000226498	7.8656449317932	nitrogen	0.07	ecoli-nitrogen-relative
1708	YAL014C	0.023529411764344	1.3882	0.0235	4.9569	14.9608	255	0.23825000226498	7.8656449317932	nitrogen	0.07	ecoli-sulphur-absolute
17112	YAL014C	0.1275449409778	1.3882	0.0235	4.9569	14.9608	255	0.23825000226498	7.8656449317932	nitrogen	0.07	ecoli-sulphur-relative
17210	YAL014C	5.6823529411765	1.3882	0.0235	4.9569	14.9608	255	0.23825000226498	7.8656449317932	nitrogen	0.07	wagner-fermentative
1738	YAL014C	24.164705882353	1.3882	0.0235	4.9569	14.9608	255	0.23825000226498	7.8656449317932	nitrogen	0.07	wagner-respiratory
1748	YAL014C	131.87215630026	1.3882	0.0235	4.9569	14.9608	255	0.23825000226498	7.8656449317932	nitrogen	0.07	weight
1758	YAL014C	0.96156817160401	1.3882	0.0235	4.9569	14.9608	255	0.23825000226498	7.8656449317932	nitrogen	0.07	yeast-carbon-absolute
1768	YAL014C	0.19935776388236	1.3882	0.0235	4.9569	14.9608	255	0.23825000226498	7.8656449317932	nitrogen	0.07	yeast-carbon-relative
1778	YAL014C	1.3882342261427	1.3882	0.0235	4.9569	14.9608	255	0.23825000226498	7.8656449317932	nitrogen	0.07	yeast-nitrogen-absolute
1788	YAL014C	0.4918259663763	1.3882	0.0235	4.9569	14.9608	255	0.23825000226498	7.8656449317932	nitrogen	0.07	yeast-nitrogen-relative
1798	YAL014C	0.023529411764825	1.3882	0.0235	4.9569	14.9608	255	0.23825000226498	7.8656449317932	nitrogen	0.07	yeast-sulphur-absolute
1808	YAL014C	0.10958067152051	1.3882	0.0235	4.9569	14.9608	255	0.23825000226498	7.8656449317932	nitrogen	0.07	yeast-sulphur-relative
18112	YAL014C	21.762744675431	1.3882	0.0235	4.9569	14.9608	255	0.23825000226498	7.59348487854	nitrogen	0.2	akashi
18210	YAL014C	17.849019607843	1.3882	0.0235	4.9569	14.9608	255	0.23825000226498	7.59348487854	nitrogen	0.2	craig-energy
1838	YAL014C	4.721568627451	1.3882	0.0235	4.9569	14.9608	255	0.23825000226498	7.59348487854	nitrogen	0.2	craig-steps
1848	YAL014C	0.9118404017944	1.3882	0.0235	4.9569	14.9608	255	0.23825000226498	7.59348487854	nitrogen	0.2	ecoli-carbon-absolute
1858	YAL014C	0.18882232407729	1.3882	0.0235	4.9569	14.9608	255	0.23825000226498	7.59348487854	nitrogen	0.2	ecoli-carbon-relative
1868	YAL014C	1.3882352941176	1.3882	0.0235	4.9569	14.9608	255	0.23825000226498	7.59348487854	nitrogen	0.2	ecoli-nitrogen-absolute
1878	YAL014C	0.36619029790163	1.3882	0.0235	4.9569	14.9608	255	0.23825000226498	7.59348487854	nitrogen	0.2	ecoli-nitrogen-relative
1888	YAL014C	0.023529411764344	1.3882	0.0235	4.9569	14.9608	255	0.23825000226498	7.59348487854	nitrogen	0.2	ecoli-sulphur-absolute
1898	YAL014C	0.1275449409778	1.3882	0.0235	4.9569	14.9608	255	0.23825000226498	7.59348487854	nitrogen	0.2	ecoli-sulphur-relative
1908	YAL014C	5.6823529411765	1.3882	0.0235	4.9569	14.9608	255	0.23825000226498	7.59348487854	nitrogen	0.2	wagner-fermentative
19112	YAL014C	24.164705882353	1.3882	0.0235	4.9569	14.9608	255	0.23825000226498	7.59348487854	nitrogen	0.2	wagner-respiratory
19210	YAL014C	131.87215630026	1.3882	0.0235	4.9569	14.9608	255	0.23825000226498	7.59348487854	nitrogen	0.2	weight
1938	YAL014C	0.96156817160401	1.3882	0.0235	4.9569	14.9608	255	0.23825000226498	7.59348487854	nitrogen	0.2	yeast-carbon-absolute
1948	YAL014C	0.19935776388236	1.3882	0.0235	4.9569	14.9608	255	0.23825000226498	7.59348487854	nitrogen	0.2	yeast-carbon-relative
1958	YAL014C	1.3882342261427	1.3882	0.0235	4.9569	14.9608	255	0.23825000226498	7.59348487854	nitrogen	0.2	yeast-nitrogen-absolute
1968	YAL014C	0.4918259663763	1.3882	0.0235	4.9569	14.9608	255	0.23825000226498	7.59348487854	nitrogen	0.2	yeast-nitrogen-relative
1978	YAL014C	0.023529411764825	1.3882	0.0235	4.9569	14.9608	255	0.23825000226498	7.59348487854	nitrogen	0.2	yeast-sulphur-absolute
1988	YAL014C	0.10958067152051	1.3882	0.0235	4.9569	14.9608	255	0.23825000226498	7.59348487854	nitrogen	0.2	yeast-sulphur-relative
1998	YAL014C	21.762744675431	1.3882	0.0235	4.9569	14.9608	255	0.23825000226498	8.1515769958496	nitrogen	0.1	akashi
2008	YAL014C	17.849019607843	1.3882	0.0235	4.9569	14.9608	255	0.23825000226498	8.1515769958496	nitrogen	0.1	craig-energy
20112	YAL014C	4.721568627451	1.3882	0.0235	4.9569	14.9608	255	0.23825000226498	8.1515769958496	nitrogen	0.1	craig-steps
20210	YAL014C	0.9118404017944	1.3882	0.0235	4.9569	14.9608	255	0.23825000226498	8.1515769958496	nitrogen	0.1	ecoli-carbon-absolute
2038	YAL014C	0.18882232407729	1.3882	0.0235	4.9569	14.9608	255	0.23825000226498	8.1515769958496	nitrogen	0.1	ecoli-carbon-relative
2048	YAL014C	1.3882352941176	1.3882	0.0235	4.9569	14.9608	255	0.23825000226498	8.1515769958496	nitrogen	0.1	ecoli-nitrogen-absolute
2058	YAL014C	0.36619029790163	1.3882	0.0235	4.9569	14.9608	255	0.23825000226498	8.1515769958496	nitrogen	0.1	ecoli-nitrogen-relative
2068	YAL014C	0.023529411764344	1.3882	0.0235	4.9569	14.9608	255	0.23825000226498	8.1515769958496	nitrogen	0.1	ecoli-sulphur-absolute
2078	YAL014C	0.1275449409778	1.3882	0.0235	4.9569	14.9608	255	0.23825000226498	8.1515769958496	nitrogen	0.1	ecoli-sulphur-relative
2088	YAL014C	5.6823529411765	1.3882	0.0235	4.9569	14.9608	255	0.23825000226498	8.1515769958496	nitrogen	0.1	wagner-fermentative
2098	YAL014C	24.164705882353	1.3882	0.0235	4.9569	14.9608	255	0.23825000226498	8.1515769958496	nitrogen	0.1	wagner-respiratory
2108	YAL014C	131.87215630026	1.3882	0.0235	4.9569	14.9608	255	0.23825000226498	8.1515769958496	nitrogen	0.1	weight
21112	YAL014C	0.96156817160401	1.3882	0.0235	4.9569	14.9608	255	0.23825000226498	8.1515769958496	nitrogen	0.1	yeast-carbon-absolute
2129	YAL014C	0.19935776388236	1.3882	0.0235	4.9569	14.9608	255	0.23825000226498	8.1515769958496	nitrogen	0.1	yeast-carbon-relative
2138	YAL014C	1.3882342261427	1.3882	0.0235	4.9569	14.9608	255	0.23825000226498	8.1515769958496	nitrogen	0.1	yeast-nitrogen-absolute
2148	YAL014C	0.4918259663763	1.3882	0.0235	4.9569	14.9608	255	0.23825000226498	8.1515769958496	nitrogen	0.1	yeast-nitrogen-relative
2158	YAL014C	0.023529411764825	1.3882	0.0235	4.9569	14.9608	255	0.23825000226498	8.1515769958496	nitrogen	0.1	yeast-sulphur-absolute
2168	YAL014C	0.10958067152051	1.3882	0.0235	4.9569	14.9608	255	0.23825000226498	8.1515769958496	nitrogen	0.1	yeast-sulphur-relative
1140	YAL015C	24.095739032392	1.3584	0.0426	5.1203	15.391	399	0.27099999785423	7.1614322662354	carbon	0.07	akashi
240	YAL015C	19.726817042607	1.3584	0.0426	5.1203	15.391	399	0.27099999785423	7.1614322662354	carbon	0.07	craig-energy
330	YAL015C	5.5363408521303	1.3584	0.0426	5.1203	15.391	399	0.27099999785423	7.1614322662354	carbon	0.07	craig-steps
430	YAL015C	0.98110599012901	1.3584	0.0426	5.1203	15.391	399	0.27099999785423	7.1614322662354	carbon	0.07	ecoli-carbon-absolute
530	YAL015C	0.18945081128662	1.3584	0.0426	5.1203	15.391	399	0.27099999785423	7.1614322662354	carbon	0.07	ecoli-carbon-relative
630	YAL015C	1.3583959899749	1.3584	0.0426	5.1203	15.391	399	0.27099999785423	7.1614322662354	carbon	0.07	ecoli-nitrogen-absolute
730	YAL015C	0.35820618477232	1.3584	0.0426	5.1203	15.391	399	0.27099999785423	7.1614322662354	carbon	0.07	ecoli-nitrogen-relative
830	YAL015C	0.042606516290819	1.3584	0.0426	5.1203	15.391	399	0.27099999785423	7.1614322662354	carbon	0.07	ecoli-sulphur-absolute
930	YAL015C	0.2351852632049	1.3584	0.0426	5.1203	15.391	399	0.27099999785423	7.1614322662354	carbon	0.07	ecoli-sulphur-relative
1030	YAL015C	6.8571428571429	1.3584	0.0426	5.1203	15.391	399	0.27099999785423	7.1614322662354	carbon	0.07	wagner-fermentative
1149	YAL015C	26.378446115288	1.3584	0.0426	5.1203	15.391	399	0.27099999785423	7.1614322662354	carbon	0.07	wagner-respiratory
1230	YAL015C	132.20701639276	1.3584	0.0426	5.1203	15.391	399	0.27099999785423	7.1614322662354	carbon	0.07	weight
1330	YAL015C	1.0104008205702	1.3584	0.0426	5.1203	15.391	399	0.27099999785423	7.1614322662354	carbon	0.07	yeast-carbon-absolute
1430	YAL015C	0.200017529262	1.3584	0.0426	5.1203	15.391	399	0.27099999785423	7.1614322662354	carbon	0.07	yeast-carbon-relative
1530	YAL015C	1.3583950729	1.3584	0.0426	5.1203	15.391	399	0.27099999785423	7.1614322662354	carbon	0.07	yeast-nitrogen-absolute
1630	YAL015C	0.4957761035854	1.3584	0.0426	5.1203	15.391	399	0.27099999785423	7.1614322662354	carbon	0.07	yeast-nitrogen-relative
1730	YAL015C	0.042606516290891	1.3584	0.0426	5.1203	15.391	399	0.27099999785423	7.1614322662354	carbon	0.07	yeast-sulphur-absolute
1830	YAL015C	0.20795839035771	1.3584	0.0426	5.1203	15.391	399	0.27099999785423	7.1614322662354	carbon	0.07	yeast-sulphur-relative
1930	YAL015C	24.095739032392	1.3584	0.0426	5.1203	15.391	399	0.27099999785423	7.1827187538147	carbon	0.2	akashi
2030	YAL015C	19.726817042607	1.3584	0.0426	5.1203	15.391	399	0.27099999785423	7.1827187538147	carbon	0.2	craig-energy
2130	YAL015C	5.5363408521303	1.3584	0.0426	5.1203	15.391	399	0.27099999785423	7.1827187538147	carbon	0.2	craig-steps
2212	YAL015C	0.98110599012901	1.3584	0.0426	5.1203	15.391	399	0.27099999785423	7.1827187538147	carbon	0.2	ecoli-carbon-absolute
2310	YAL015C	0.18945081128662	1.3584	0.0426	5.1203	15.391	399	0.27099999785423	7.1827187538147	carbon	0.2	ecoli-carbon-relative
249	YAL015C	1.3583959899749	1.3584	0.0426	5.1203	15.391	399	0.27099999785423	7.1827187538147	carbon	0.2	ecoli-nitrogen-absolute
259	YAL015C	0.35820618477232	1.3584	0.0426	5.1203	15.391	399	0.27099999785423	7.1827187538147	carbon	0.2	ecoli-nitrogen-relative
269	YAL015C	0.042606516290819	1.3584	0.0426	5.1203	15.391	399	0.27099999785423	7.1827187538147	carbon	0.2	ecoli-sulphur-absolute
279	YAL015C	0.2351852632049	1.3584	0.0426	5.1203	15.391	399	0.27099999785423	7.1827187538147	carbon	0.2	ecoli-sulphur-relative
289	YAL015C	6.8571428571429	1.3584	0.0426	5.1203	15.391	399	0.27099999785423	7.1827187538147	carbon	0.2	wagner-fermentative
299	YAL015C	26.378446115288	1.3584	0.0426	5.1203	15.391	399	0.27099999785423	7.1827187538147	carbon	0.2	wagner-respiratory
309	YAL015C	132.20701639276	1.3584	0.0426	5.1203	15.391	399	0.27099999785423	7.1827187538147	carbon	0.2	weight
3113	YAL015C	1.0104008205702	1.3584	0.0426	5.1203	15.391	399	0.27099999785423	7.1827187538147	carbon	0.2	yeast-carbon-absolute
3211	YAL015C	0.200017529262	1.3584	0.0426	5.1203	15.391	399	0.27099999785423	7.1827187538147	carbon	0.2	yeast-carbon-relative
339	YAL015C	1.3583950729	1.3584	0.0426	5.1203	15.391	399	0.27099999785423	7.1827187538147	carbon	0.2	yeast-nitrogen-absolute
349	YAL015C	0.4957761035854	1.3584	0.0426	5.1203	15.391	399	0.27099999785423	7.1827187538147	carbon	0.2	yeast-nitrogen-relative
359	YAL015C	0.042606516290891	1.3584	0.0426	5.1203	15.391	399	0.27099999785423	7.1827187538147	carbon	0.2	yeast-sulphur-absolute
369	YAL015C	0.20795839035771	1.3584	0.0426	5.1203	15.391	399	0.27099999785423	7.1827187538147	carbon	0.2	yeast-sulphur-relative
379	YAL015C	24.095739032392	1.3584	0.0426	5.1203	15.391	399	0.27099999785423	7.3338680267334	carbon	0.1	akashi
389	YAL015C	19.726817042607	1.3584	0.0426	5.1203	15.391	399	0.27099999785423	7.3338680267334	carbon	0.1	craig-energy
399	YAL015C	5.5363408521303	1.3584	0.0426	5.1203	15.391	399	0.27099999785423	7.3338680267334	carbon	0.1	craig-steps
409	YAL015C	0.98110599012901	1.3584	0.0426	5.1203	15.391	399	0.27099999785423	7.3338680267334	carbon	0.1	ecoli-carbon-absolute
4113	YAL015C	0.18945081128662	1.3584	0.0426	5.1203	15.391	399	0.27099999785423	7.3338680267334	carbon	0.1	ecoli-carbon-relative
4211	YAL015C	1.3583959899749	1.3584	0.0426	5.1203	15.391	399	0.27099999785423	7.3338680267334	carbon	0.1	ecoli-nitrogen-absolute
439	YAL015C	0.35820618477232	1.3584	0.0426	5.1203	15.391	399	0.27099999785423	7.3338680267334	carbon	0.1	ecoli-nitrogen-relative
449	YAL015C	0.042606516290819	1.3584	0.0426	5.1203	15.391	399	0.27099999785423	7.3338680267334	carbon	0.1	ecoli-sulphur-absolute
459	YAL015C	0.2351852632049	1.3584	0.0426	5.1203	15.391	399	0.27099999785423	7.3338680267334	carbon	0.1	ecoli-sulphur-relative
469	YAL015C	6.8571428571429	1.3584	0.0426	5.1203	15.391	399	0.27099999785423	7.3338680267334	carbon	0.1	wagner-fermentative
479	YAL015C	26.378446115288	1.3584	0.0426	5.1203	15.391	399	0.27099999785423	7.3338680267334	carbon	0.1	wagner-respiratory
489	YAL015C	132.20701639276	1.3584	0.0426	5.1203	15.391	399	0.27099999785423	7.3338680267334	carbon	0.1	weight
499	YAL015C	1.0104008205702	1.3584	0.0426	5.1203	15.391	399	0.27099999785423	7.3338680267334	carbon	0.1	yeast-carbon-absolute
509	YAL015C	0.200017529262	1.3584	0.0426	5.1203	15.391	399	0.27099999785423	7.3338680267334	carbon	0.1	yeast-carbon-relative
5113	YAL015C	1.3583950729	1.3584	0.0426	5.1203	15.391	399	0.27099999785423	7.3338680267334	carbon	0.1	yeast-nitrogen-absolute
5211	YAL015C	0.4957761035854	1.3584	0.0426	5.1203	15.391	399	0.27099999785423	7.3338680267334	carbon	0.1	yeast-nitrogen-relative
539	YAL015C	0.042606516290891	1.3584	0.0426	5.1203	15.391	399	0.27099999785423	7.3338680267334	carbon	0.1	yeast-sulphur-absolute
549	YAL015C	0.20795839035771	1.3584	0.0426	5.1203	15.391	399	0.27099999785423	7.3338680267334	carbon	0.1	yeast-sulphur-relative
559	YAL015C	24.095739032392	1.3584	0.0426	5.1203	15.391	399	0.27099999785423	7.7269825935364	sulphur	0.07	akashi
[truncated: 650,321 more rows]
