# Supplementary material for: Evolutionary Systems Biology of Amino Acid Biosynthetic Cost in Yeast
Source: PLoS One. 2010 Aug 17;5(8):e11935. doi: 10.1371/journal.pone.0011935 (PMC2923148; doi:10.1371/journal.pone.0011935)
Supplement: File S5 — Tabulated protein data set. The protein data from Ghaemmaghami et al. 2003 tabulated with cost, atomic composition, tRNA gene number and CAI. (0.68 MB ZIP) [file pone.0011935.s005.zip]

Archive with 1 entries (1 files):
- supplementary_file_5.csv
