# Supplementary material for: Evolutionary Systems Biology of Amino Acid Biosynthetic Cost in Yeast
Source: PLoS One. 2010 Aug 17;5(8):e11935. doi: 10.1371/journal.pone.0011935 (PMC2923148; doi:10.1371/journal.pone.0011935)
Supplement: File S5 — Tabulated protein data set. The protein data from Ghaemmaghami et al. 2003 tabulated with cost, atomic composition, tRNA gene number and CAI. (0.68 MB ZIP) [file pone.0011935.s005.zip › supplementary_file_5.csv]

	name	cost	nitrogen	sulphur	carbon	trna	cai	length	protein_level	cost_type
1	YDL220C	23.565908758155	1.3626	0.0368	5.0465	15.0108	0.23000000417233	924	319	akashi
2	YDL220C	19.958333333333	1.3626	0.0368	5.0465	15.0108	0.23000000417233	924	319	craig-energy
3	YDL220C	5.2575757575758	1.3626	0.0368	5.0465	15.0108	0.23000000417233	924	319	craig-steps
4	YDL220C	0.9540184056346	1.3626	0.0368	5.0465	15.0108	0.23000000417233	924	319	ecoli-carbon-absolute
5	YDL220C	0.17959209771029	1.3626	0.0368	5.0465	15.0108	0.23000000417233	924	319	ecoli-carbon-relative
6	YDL220C	1.3625541125541	1.3626	0.0368	5.0465	15.0108	0.23000000417233	924	319	ecoli-nitrogen-absolute
7	YDL220C	0.34697056826188	1.3626	0.0368	5.0465	15.0108	0.23000000417233	924	319	ecoli-nitrogen-relative
8	YDL220C	0.036796536796466	1.3626	0.0368	5.0465	15.0108	0.23000000417233	924	319	ecoli-sulphur-absolute
9	YDL220C	0.17571681691761	1.3626	0.0368	5.0465	15.0108	0.23000000417233	924	319	ecoli-sulphur-relative
10	YDL220C	6.4458874458874	1.3626	0.0368	5.0465	15.0108	0.23000000417233	924	319	wagner-fermentative
11	YDL220C	25.986471861472	1.3626	0.0368	5.0465	15.0108	0.23000000417233	924	319	wagner-respiratory
12	YDL220C	131.53690380245	1.3626	0.0368	5.0465	15.0108	0.23000000417233	924	319	weight
13	YDL220C	0.98995300917785	1.3626	0.0368	5.0465	15.0108	0.23000000417233	924	319	yeast-carbon-absolute
14	YDL220C	0.19316413645427	1.3626	0.0368	5.0465	15.0108	0.23000000417233	924	319	yeast-carbon-relative
15	YDL220C	1.3625533305979	1.3626	0.0368	5.0465	15.0108	0.23000000417233	924	319	yeast-nitrogen-absolute
16	YDL220C	0.48429583850845	1.3626	0.0368	5.0465	15.0108	0.23000000417233	924	319	yeast-nitrogen-relative
17	YDL220C	0.036796536796651	1.3626	0.0368	5.0465	15.0108	0.23000000417233	924	319	yeast-sulphur-absolute
18	YDL220C	0.11785752919686	1.3626	0.0368	5.0465	15.0108	0.23000000417233	924	319	yeast-sulphur-relative
19	YDL225W	22.446823627243	1.3975	0.0218	4.9601	15.2886	0.31525000929832	551	5620	akashi
20	YDL225W	18.087114337568	1.3975	0.0218	4.9601	15.2886	0.31525000929832	551	5620	craig-energy
21	YDL225W	5.0090744101633	1.3975	0.0218	4.9601	15.2886	0.31525000929832	551	5620	craig-steps
22	YDL225W	0.92214820032327	1.3975	0.0218	4.9601	15.2886	0.31525000929832	551	5620	ecoli-carbon-absolute
23	YDL225W	0.1781973903441	1.3975	0.0218	4.9601	15.2886	0.31525000929832	551	5620	ecoli-carbon-relative
24	YDL225W	1.3974591651543	1.3975	0.0218	4.9601	15.2886	0.31525000929832	551	5620	ecoli-nitrogen-absolute
25	YDL225W	0.36367890960833	1.3975	0.0218	4.9601	15.2886	0.31525000929832	551	5620	ecoli-nitrogen-relative
26	YDL225W	0.02177858439201	1.3975	0.0218	4.9601	15.2886	0.31525000929832	551	5620	ecoli-sulphur-absolute
27	YDL225W	0.12724322985516	1.3975	0.0218	4.9601	15.2886	0.31525000929832	551	5620	ecoli-sulphur-relative
28	YDL225W	6.2794918330309	1.3975	0.0218	4.9601	15.2886	0.31525000929832	551	5620	wagner-fermentative
29	YDL225W	24.4555353902	1.3975	0.0218	4.9601	15.2886	0.31525000929832	551	5620	wagner-respiratory
30	YDL225W	131.65408296118	1.3975	0.0218	4.9601	15.2886	0.31525000929832	551	5620	weight
31	YDL225W	0.96614367310668	1.3975	0.0218	4.9601	15.2886	0.31525000929832	551	5620	yeast-carbon-absolute
32	YDL225W	0.19434304092546	1.3975	0.0218	4.9601	15.2886	0.31525000929832	551	5620	yeast-carbon-relative
33	YDL225W	1.3974581240742	1.3975	0.0218	4.9601	15.2886	0.31525000929832	551	5620	yeast-nitrogen-absolute
34	YDL225W	0.50402593576838	1.3975	0.0218	4.9601	15.2886	0.31525000929832	551	5620	yeast-nitrogen-relative
35	YDL225W	0.021778584392101	1.3975	0.0218	4.9601	15.2886	0.31525000929832	551	5620	yeast-sulphur-absolute
36	YDL225W	0.12213471901767	1.3975	0.0218	4.9601	15.2886	0.31525000929832	551	5620	yeast-sulphur-relative
37	YDL226C	22.444317945025	1.3892	0.0284	4.8665	14.9347	0.29074999690056	352	9560	akashi
38	YDL226C	18.779829545455	1.3892	0.0284	4.8665	14.9347	0.29074999690056	352	9560	craig-energy
39	YDL226C	4.7443181818182	1.3892	0.0284	4.8665	14.9347	0.29074999690056	352	9560	craig-steps
40	YDL226C	0.89890722278506	1.3892	0.0284	4.8665	14.9347	0.29074999690056	352	9560	ecoli-carbon-absolute
41	YDL226C	0.16700320887718	1.3892	0.0284	4.8665	14.9347	0.29074999690056	352	9560	ecoli-carbon-relative
42	YDL226C	1.3892045454545	1.3892	0.0284	4.8665	14.9347	0.29074999690056	352	9560	ecoli-nitrogen-absolute
43	YDL226C	0.36173998627981	1.3892	0.0284	4.8665	14.9347	0.29074999690056	352	9560	ecoli-nitrogen-relative
44	YDL226C	0.028409090909107	1.3892	0.0284	4.8665	14.9347	0.29074999690056	352	9560	ecoli-sulphur-absolute
45	YDL226C	0.13481761124439	1.3892	0.0284	4.8665	14.9347	0.29074999690056	352	9560	ecoli-sulphur-relative
46	YDL226C	5.9090909090909	1.3892	0.0284	4.8665	14.9347	0.29074999690056	352	9560	wagner-fermentative
47	YDL226C	24.191761363636	1.3892	0.0284	4.8665	14.9347	0.29074999690056	352	9560	wagner-respiratory
48	YDL226C	129.60738572207	1.3892	0.0284	4.8665	14.9347	0.29074999690056	352	9560	weight
49	YDL226C	0.946212251078	1.3892	0.0284	4.8665	14.9347	0.29074999690056	352	9560	yeast-carbon-absolute
50	YDL226C	0.18439057457726	1.3892	0.0284	4.8665	14.9347	0.29074999690056	352	9560	yeast-carbon-relative
51	YDL226C	1.3892036590048	1.3892	0.0284	4.8665	14.9347	0.29074999690056	352	9560	yeast-nitrogen-absolute
52	YDL226C	0.50316600722726	1.3892	0.0284	4.8665	14.9347	0.29074999690056	352	9560	yeast-nitrogen-relative
53	YDL226C	0.028409090909192	1.3892	0.0284	4.8665	14.9347	0.29074999690056	352	9560	yeast-sulphur-absolute
54	YDL226C	0.089086179334681	1.3892	0.0284	4.8665	14.9347	0.29074999690056	352	9560	yeast-sulphur-relative
55	YDL229W	21.764110607191	1.3116	0.0212	4.7814	15.9103	0.79124999046326	613	170000	akashi
56	YDL229W	18.010603588907	1.3116	0.0212	4.7814	15.9103	0.79124999046326	613	170000	craig-energy
57	YDL229W	4.9298531810767	1.3116	0.0212	4.7814	15.9103	0.79124999046326	613	170000	craig-steps
58	YDL229W	0.88897323360451	1.3116	0.0212	4.7814	15.9103	0.79124999046326	613	170000	ecoli-carbon-absolute
59	YDL229W	0.18557161879141	1.3116	0.0212	4.7814	15.9103	0.79124999046326	613	170000	ecoli-carbon-relative
60	YDL229W	1.3115823817292	1.3116	0.0212	4.7814	15.9103	0.79124999046326	613	170000	ecoli-nitrogen-absolute
61	YDL229W	0.37559964949019	1.3116	0.0212	4.7814	15.9103	0.79124999046326	613	170000	ecoli-nitrogen-relative
62	YDL229W	0.021207177814154	1.3116	0.0212	4.7814	15.9103	0.79124999046326	613	170000	ecoli-sulphur-absolute
63	YDL229W	0.12046326132991	1.3116	0.0212	4.7814	15.9103	0.79124999046326	613	170000	ecoli-sulphur-relative
64	YDL229W	5.9722675367047	1.3116	0.0212	4.7814	15.9103	0.79124999046326	613	170000	wagner-fermentative
65	YDL229W	24.268352365416	1.3116	0.0212	4.7814	15.9103	0.79124999046326	613	170000	wagner-respiratory
66	YDL229W	126.64339226727	1.3116	0.0212	4.7814	15.9103	0.79124999046326	613	170000	weight
67	YDL229W	0.92131180684485	1.3116	0.0212	4.7814	15.9103	0.79124999046326	613	170000	yeast-carbon-absolute
68	YDL229W	0.20298873883829	1.3116	0.0212	4.7814	15.9103	0.79124999046326	613	170000	yeast-carbon-relative
69	YDL229W	1.3115812716048	1.3116	0.0212	4.7814	15.9103	0.79124999046326	613	170000	yeast-nitrogen-absolute
70	YDL229W	0.53476285606586	1.3116	0.0212	4.7814	15.9103	0.79124999046326	613	170000	yeast-nitrogen-relative
71	YDL229W	0.021207177814217	1.3116	0.0212	4.7814	15.9103	0.79124999046326	613	170000	yeast-sulphur-absolute
72	YDL229W	0.11117462667125	1.3116	0.0212	4.7814	15.9103	0.79124999046326	613	170000	yeast-sulphur-relative
73	YDL230W	24.883880304934	1.4507	0.0448	5.1701	14.6388	0.23825000226498	335	2690	akashi
74	YDL230W	20.637313432836	1.4507	0.0448	5.1701	14.6388	0.23825000226498	335	2690	craig-energy
75	YDL230W	5.3671641791045	1.4507	0.0448	5.1701	14.6388	0.23825000226498	335	2690	craig-steps
76	YDL230W	0.98951951211958	1.4507	0.0448	5.1701	14.6388	0.23825000226498	335	2690	ecoli-carbon-absolute
77	YDL230W	0.17675208031242	1.4507	0.0448	5.1701	14.6388	0.23825000226498	335	2690	ecoli-carbon-relative
78	YDL230W	1.4507462686567	1.4507	0.0448	5.1701	14.6388	0.23825000226498	335	2690	ecoli-nitrogen-absolute
79	YDL230W	0.3594782461871	1.4507	0.0448	5.1701	14.6388	0.23825000226498	335	2690	ecoli-nitrogen-relative
80	YDL230W	0.044776119403056	1.4507	0.0448	5.1701	14.6388	0.23825000226498	335	2690	ecoli-sulphur-absolute
81	YDL230W	0.24271612116126	1.4507	0.0448	5.1701	14.6388	0.23825000226498	335	2690	ecoli-sulphur-relative
82	YDL230W	6.9910447761194	1.4507	0.0448	5.1701	14.6388	0.23825000226498	335	2690	wagner-fermentative
83	YDL230W	26.938805970149	1.4507	0.0448	5.1701	14.6388	0.23825000226498	335	2690	wagner-respiratory
84	YDL230W	133.99462583172	1.4507	0.0448	5.1701	14.6388	0.23825000226498	335	2690	weight
85	YDL230W	1.0274272627795	1.4507	0.0448	5.1701	14.6388	0.23825000226498	335	2690	yeast-carbon-absolute
86	YDL230W	0.18329688056525	1.4507	0.0448	5.1701	14.6388	0.23825000226498	335	2690	yeast-carbon-relative
87	YDL230W	1.4507456231473	1.4507	0.0448	5.1701	14.6388	0.23825000226498	335	2690	yeast-nitrogen-absolute
88	YDL230W	0.47913528195402	1.4507	0.0448	5.1701	14.6388	0.23825000226498	335	2690	yeast-nitrogen-relative
89	YDL230W	0.044776119403188	1.4507	0.0448	5.1701	14.6388	0.23825000226498	335	2690	yeast-sulphur-absolute
90	YDL230W	0.20853038240165	1.4507	0.0448	5.1701	14.6388	0.23825000226498	335	2690	yeast-sulphur-relative
91	YDL235C	23.441317038622	1.3473	0.0299	5.0719	14.976	0.33899998664856	167	6330	akashi
92	YDL235C	18.535928143713	1.3473	0.0299	5.0719	14.976	0.33899998664856	167	6330	craig-energy
93	YDL235C	5.3652694610778	1.3473	0.0299	5.0719	14.976	0.33899998664856	167	6330	craig-steps
94	YDL235C	0.95626111176913	1.3473	0.0299	5.0719	14.976	0.33899998664856	167	6330	ecoli-carbon-absolute
95	YDL235C	0.18471949025542	1.3473	0.0299	5.0719	14.976	0.33899998664856	167	6330	ecoli-carbon-relative
96	YDL235C	1.3473053892216	1.3473	0.0299	5.0719	14.976	0.33899998664856	167	6330	ecoli-nitrogen-absolute
97	YDL235C	0.35042753556888	1.3473	0.0299	5.0719	14.976	0.33899998664856	167	6330	ecoli-nitrogen-relative
98	YDL235C	0.029940119760418	1.3473	0.0299	5.0719	14.976	0.33899998664856	167	6330	ecoli-sulphur-absolute
99	YDL235C	0.17240119798549	1.3473	0.0299	5.0719	14.976	0.33899998664856	167	6330	ecoli-sulphur-relative
100	YDL235C	6.7844311377246	1.3473	0.0299	5.0719	14.976	0.33899998664856	167	6330	wagner-fermentative
101	YDL235C	26.266467065868	1.3473	0.0299	5.0719	14.976	0.33899998664856	167	6330	wagner-respiratory
102	YDL235C	132.69820312683	1.3473	0.0299	5.0719	14.976	0.33899998664856	167	6330	weight
103	YDL235C	0.98822312940381	1.3473	0.0299	5.0719	14.976	0.33899998664856	167	6330	yeast-carbon-absolute
104	YDL235C	0.19728426170162	1.3473	0.0299	5.0719	14.976	0.33899998664856	167	6330	yeast-carbon-relative
105	YDL235C	1.3473044569621	1.3473	0.0299	5.0719	14.976	0.33899998664856	167	6330	yeast-nitrogen-absolute
106	YDL235C	0.48735163547099	1.3473	0.0299	5.0719	14.976	0.33899998664856	167	6330	yeast-nitrogen-relative
107	YDL235C	0.029940119760523	1.3473	0.0299	5.0719	14.976	0.33899998664856	167	6330	yeast-sulphur-absolute
108	YDL235C	0.16221110938842	1.3473	0.0299	5.0719	14.976	0.33899998664856	167	6330	yeast-sulphur-relative
109	YDL236W	23.734294561239	1.2853	0.0353	4.9968	15.5353	0.358000010252	312	2980	akashi
110	YDL236W	20.801282051282	1.2853	0.0353	4.9968	15.5353	0.358000010252	312	2980	craig-energy
111	YDL236W	5.4038461538462	1.2853	0.0353	4.9968	15.5353	0.358000010252	312	2980	craig-steps
112	YDL236W	0.94625978697187	1.2853	0.0353	4.9968	15.5353	0.358000010252	312	2980	ecoli-carbon-absolute
113	YDL236W	0.18607644777363	1.2853	0.0353	4.9968	15.5353	0.358000010252	312	2980	ecoli-carbon-relative
114	YDL236W	1.2852564102564	1.2853	0.0353	4.9968	15.5353	0.358000010252	312	2980	ecoli-nitrogen-absolute
115	YDL236W	0.35568344516632	1.2853	0.0353	4.9968	15.5353	0.358000010252	312	2980	ecoli-nitrogen-relative
116	YDL236W	0.035256410256378	1.2853	0.0353	4.9968	15.5353	0.358000010252	312	2980	ecoli-sulphur-absolute
117	YDL236W	0.18029442204484	1.2853	0.0353	4.9968	15.5353	0.358000010252	312	2980	ecoli-sulphur-relative
118	YDL236W	6.275641025641	1.2853	0.0353	4.9968	15.5353	0.358000010252	312	2980	wagner-fermentative
119	YDL236W	27.033653846154	1.2853	0.0353	4.9968	15.5353	0.358000010252	312	2980	wagner-respiratory
120	YDL236W	128.9442296884	1.2853	0.0353	4.9968	15.5353	0.358000010252	312	2980	weight
121	YDL236W	0.97384004610089	1.2853	0.0353	4.9968	15.5353	0.358000010252	312	2980	yeast-carbon-absolute
122	YDL236W	0.19636228930754	1.2853	0.0353	4.9968	15.5353	0.358000010252	312	2980	yeast-carbon-relative
123	YDL236W	1.2852556080772	1.2853	0.0353	4.9968	15.5353	0.358000010252	312	2980	yeast-nitrogen-absolute
124	YDL236W	0.48827965728915	1.2853	0.0353	4.9968	15.5353	0.358000010252	312	2980	yeast-nitrogen-relative
125	YDL236W	0.035256410256558	1.2853	0.0353	4.9968	15.5353	0.358000010252	312	2980	yeast-sulphur-absolute
126	YDL236W	0.13981486796364	1.2853	0.0353	4.9968	15.5353	0.358000010252	312	2980	yeast-sulphur-relative
127	YDL238C	23.665234889477	1.3558	0.0409	5.0041	15.092	0.25900000333786	489	279	akashi
128	YDL238C	19.922290388548	1.3558	0.0409	5.0041	15.092	0.25900000333786	489	279	craig-energy
129	YDL238C	5.1779141104294	1.3558	0.0409	5.0041	15.092	0.25900000333786	489	279	craig-steps
130	YDL238C	0.94751420019838	1.3558	0.0409	5.0041	15.092	0.25900000333786	489	279	ecoli-carbon-absolute
131	YDL238C	0.17994013920823	1.3558	0.0409	5.0041	15.092	0.25900000333786	489	279	ecoli-carbon-relative
132	YDL238C	1.3558282208589	1.3558	0.0409	5.0041	15.092	0.25900000333786	489	279	ecoli-nitrogen-absolute
133	YDL238C	0.35076998577954	1.3558	0.0409	5.0041	15.092	0.25900000333786	489	279	ecoli-nitrogen-relative
134	YDL238C	0.040899795501036	1.3558	0.0409	5.0041	15.092	0.25900000333786	489	279	ecoli-sulphur-absolute
135	YDL238C	0.1992702447069	1.3558	0.0409	5.0041	15.092	0.25900000333786	489	279	ecoli-sulphur-relative
136	YDL238C	6.3946830265849	1.3558	0.0409	5.0041	15.092	0.25900000333786	489	279	wagner-fermentative
137	YDL238C	26.163599182004	1.3558	0.0409	5.0041	15.092	0.25900000333786	489	279	wagner-respiratory
138	YDL238C	130.87975362766	1.3558	0.0409	5.0041	15.092	0.25900000333786	489	279	weight
139	YDL238C	0.98035833465054	1.3558	0.0409	5.0041	15.092	0.25900000333786	489	279	yeast-carbon-absolute
140	YDL238C	0.19016155696918	1.3558	0.0409	5.0041	15.092	0.25900000333786	489	279	yeast-carbon-relative
141	YDL238C	1.3558275666705	1.3558	0.0409	5.0041	15.092	0.25900000333786	489	279	yeast-nitrogen-absolute
142	YDL238C	0.48106409696546	1.3558	0.0409	5.0041	15.092	0.25900000333786	489	279	yeast-nitrogen-relative
143	YDL238C	0.04089979550121	1.3558	0.0409	5.0041	15.092	0.25900000333786	489	279	yeast-sulphur-absolute
144	YDL238C	0.1399217057489	1.3558	0.0409	5.0041	15.092	0.25900000333786	489	279	yeast-sulphur-relative
145	YDR001C	24.512250057073	1.3848	0.0306	5.1451	15.1864	0.30774998664856	751	1840	akashi
146	YDR001C	21.007989347537	1.3848	0.0306	5.1451	15.1864	0.30774998664856	751	1840	craig-energy
147	YDR001C	5.3661784287617	1.3848	0.0306	5.1451	15.1864	0.30774998664856	751	1840	craig-steps
148	YDR001C	0.97347151828352	1.3848	0.0306	5.1451	15.1864	0.30774998664856	751	1840	ecoli-carbon-absolute
149	YDR001C	0.17976413619582	1.3848	0.0306	5.1451	15.1864	0.30774998664856	751	1840	ecoli-carbon-relative
150	YDR001C	1.3848202396804	1.3848	0.0306	5.1451	15.1864	0.30774998664856	751	1840	ecoli-nitrogen-absolute
151	YDR001C	0.36224527821719	1.3848	0.0306	5.1451	15.1864	0.30774998664856	751	1840	ecoli-nitrogen-relative
152	YDR001C	0.030625832223747	1.3848	0.0306	5.1451	15.1864	0.30774998664856	751	1840	ecoli-sulphur-absolute
153	YDR001C	0.17163039958137	1.3848	0.0306	5.1451	15.1864	0.30774998664856	751	1840	ecoli-sulphur-relative
154	YDR001C	6.595206391478	1.3848	0.0306	5.1451	15.1864	0.30774998664856	751	1840	wagner-fermentative
155	YDR001C	26.88948069241	1.3848	0.0306	5.1451	15.1864	0.30774998664856	751	1840	wagner-respiratory
156	YDR001C	132.35113083475	1.3848	0.0306	5.1451	15.1864	0.30774998664856	751	1840	weight
157	YDR001C	1.0123613650964	1.3848	0.0306	5.1451	15.1864	0.30774998664856	751	1840	yeast-carbon-absolute
158	YDR001C	0.19286774234293	1.3848	0.0306	5.1451	15.1864	0.30774998664856	751	1840	yeast-carbon-relative
159	YDR001C	1.3848192821965	1.3848	0.0306	5.1451	15.1864	0.30774998664856	751	1840	yeast-nitrogen-absolute
160	YDR001C	0.49921137342024	1.3848	0.0306	5.1451	15.1864	0.30774998664856	751	1840	yeast-nitrogen-relative
161	YDR001C	0.030625832223862	1.3848	0.0306	5.1451	15.1864	0.30774998664856	751	1840	yeast-sulphur-absolute
162	YDR001C	0.15529096250267	1.3848	0.0306	5.1451	15.1864	0.30774998664856	751	1840	yeast-sulphur-relative
163	YDR003W	23.521428308033	1.4571	0.019	5.0905	14.8143	0.21224999427795	210	1230	akashi
164	YDR003W	19.607142857143	1.4571	0.019	5.0905	14.8143	0.21224999427795	210	1230	craig-energy
165	YDR003W	4.9857142857143	1.4571	0.019	5.0905	14.8143	0.21224999427795	210	1230	craig-steps
166	YDR003W	0.94399543730986	1.4571	0.019	5.0905	14.8143	0.21224999427795	210	1230	ecoli-carbon-absolute
167	YDR003W	0.17046536295896	1.4571	0.019	5.0905	14.8143	0.21224999427795	210	1230	ecoli-carbon-relative
168	YDR003W	1.4571428571429	1.4571	0.019	5.0905	14.8143	0.21224999427795	210	1230	ecoli-nitrogen-absolute
169	YDR003W	0.36723507596623	1.4571	0.019	5.0905	14.8143	0.21224999427795	210	1230	ecoli-nitrogen-relative
170	YDR003W	0.01904761904758	1.4571	0.019	5.0905	14.8143	0.21224999427795	210	1230	ecoli-sulphur-absolute
171	YDR003W	0.10726900072151	1.4571	0.019	5.0905	14.8143	0.21224999427795	210	1230	ecoli-sulphur-relative
172	YDR003W	6.4333333333333	1.4571	0.019	5.0905	14.8143	0.21224999427795	210	1230	wagner-fermentative
173	YDR003W	25.140476190476	1.4571	0.019	5.0905	14.8143	0.21224999427795	210	1230	wagner-respiratory
174	YDR003W	133.22285661243	1.4571	0.019	5.0905	14.8143	0.21224999427795	210	1230	weight
175	YDR003W	0.99667804212797	1.4571	0.019	5.0905	14.8143	0.21224999427795	210	1230	yeast-carbon-absolute
176	YDR003W	0.18302243368789	1.4571	0.019	5.0905	14.8143	0.21224999427795	210	1230	yeast-carbon-relative
177	YDR003W	1.4571419074422	1.4571	0.019	5.0905	14.8143	0.21224999427795	210	1230	yeast-nitrogen-absolute
178	YDR003W	0.49304816821324	1.4571	0.019	5.0905	14.8143	0.21224999427795	210	1230	yeast-nitrogen-relative
179	YDR003W	0.019047619047745	1.4571	0.019	5.0905	14.8143	0.21224999427795	210	1230	yeast-sulphur-absolute
180	YDR003W	0.097763787815453	1.4571	0.019	5.0905	14.8143	0.21224999427795	210	1230	yeast-sulphur-relative
181	YDR004W	23.621304014455	1.3652	0.0326	5.05	15.2565	0.24050000309944	460	238	akashi
182	YDR004W	20.082608695652	1.3652	0.0326	5.05	15.2565	0.24050000309944	460	238	craig-energy
183	YDR004W	5.3108695652174	1.3652	0.0326	5.05	15.2565	0.24050000309944	460	238	craig-steps
184	YDR004W	0.95370175987482	1.3652	0.0326	5.05	15.2565	0.24050000309944	460	238	ecoli-carbon-absolute
185	YDR004W	0.18332563104189	1.3652	0.0326	5.05	15.2565	0.24050000309944	460	238	ecoli-carbon-relative
186	YDR004W	1.3652173913043	1.3652	0.0326	5.05	15.2565	0.24050000309944	460	238	ecoli-nitrogen-absolute
187	YDR004W	0.35724541928781	1.3652	0.0326	5.05	15.2565	0.24050000309944	460	238	ecoli-nitrogen-relative
188	YDR004W	0.032608695652133	1.3652	0.0326	5.05	15.2565	0.24050000309944	460	238	ecoli-sulphur-absolute
189	YDR004W	0.17676065228043	1.3652	0.0326	5.05	15.2565	0.24050000309944	460	238	ecoli-sulphur-relative
190	YDR004W	6.3804347826087	1.3652	0.0326	5.05	15.2565	0.24050000309944	460	238	wagner-fermentative
191	YDR004W	26.208695652174	1.3652	0.0326	5.05	15.2565	0.24050000309944	460	238	wagner-respiratory
192	YDR004W	131.56717290464	1.3652	0.0326	5.05	15.2565	0.24050000309944	460	238	weight
193	YDR004W	0.98951848317748	1.3652	0.0326	5.05	15.2565	0.24050000309944	460	238	yeast-carbon-absolute
194	YDR004W	0.19350973979529	1.3652	0.0326	5.05	15.2565	0.24050000309944	460	238	yeast-carbon-relative
195	YDR004W	1.3652165196512	1.3652	0.0326	5.05	15.2565	0.24050000309944	460	238	yeast-nitrogen-absolute
196	YDR004W	0.48690743432988	1.3652	0.0326	5.05	15.2565	0.24050000309944	460	238	yeast-nitrogen-relative
197	YDR004W	0.03260869565231	1.3652	0.0326	5.05	15.2565	0.24050000309944	460	238	yeast-sulphur-absolute
198	YDR004W	0.15186451760941	1.3652	0.0326	5.05	15.2565	0.24050000309944	460	238	yeast-sulphur-relative
199	YDR009W	23.645384319012	1.3481	0.0423	4.9865	15.0808	0.27575001120567	520	721	akashi
200	YDR009W	20.439423076923	1.3481	0.0423	4.9865	15.0808	0.27575001120567	520	721	craig-energy
201	YDR009W	5.1346153846154	1.3481	0.0423	4.9865	15.0808	0.27575001120567	520	721	craig-steps
202	YDR009W	0.94561242478398	1.3481	0.0423	4.9865	15.0808	0.27575001120567	520	721	ecoli-carbon-absolute
203	YDR009W	0.1792631318936	1.3481	0.0423	4.9865	15.0808	0.27575001120567	520	721	ecoli-carbon-relative
204	YDR009W	1.3480769230769	1.3481	0.0423	4.9865	15.0808	0.27575001120567	520	721	ecoli-nitrogen-absolute
205	YDR009W	0.35479782103346	1.3481	0.0423	4.9865	15.0808	0.27575001120567	520	721	ecoli-nitrogen-relative
206	YDR009W	0.042307692307668	1.3481	0.0423	4.9865	15.0808	0.27575001120567	520	721	ecoli-sulphur-absolute
207	YDR009W	0.20661657663481	1.3481	0.0423	4.9865	15.0808	0.27575001120567	520	721	ecoli-sulphur-relative
208	YDR009W	6.3846153846154	1.3481	0.0423	4.9865	15.0808	0.27575001120567	520	721	wagner-fermentative
209	YDR009W	26.254807692308	1.3481	0.0423	4.9865	15.0808	0.27575001120567	520	721	wagner-respiratory
210	YDR009W	129.77596054077	1.3481	0.0423	4.9865	15.0808	0.27575001120567	520	721	weight
211	YDR009W	0.97842486231373	1.3481	0.0423	4.9865	15.0808	0.27575001120567	520	721	yeast-carbon-absolute
212	YDR009W	0.19184887998093	1.3481	0.0423	4.9865	15.0808	0.27575001120567	520	721	yeast-carbon-relative
213	YDR009W	1.3480761007621	1.3481	0.0423	4.9865	15.0808	0.27575001120567	520	721	yeast-nitrogen-absolute
214	YDR009W	0.49327693660385	1.3481	0.0423	4.9865	15.0808	0.27575001120567	520	721	yeast-nitrogen-relative
215	YDR009W	0.042307692307859	1.3481	0.0423	4.9865	15.0808	0.27575001120567	520	721	yeast-sulphur-absolute
216	YDR009W	0.14583536520802	1.3481	0.0423	4.9865	15.0808	0.27575001120567	520	721	yeast-sulphur-relative
217	YDR032C	23.26212099345	1.2424	0.0202	4.803	15.7222	0.48600000143051	198	2330	akashi
218	YDR032C	20.598484848485	1.2424	0.0202	4.803	15.7222	0.48600000143051	198	2330	craig-energy
219	YDR032C	4.9646464646465	1.2424	0.0202	4.803	15.7222	0.48600000143051	198	2330	craig-steps
220	YDR032C	0.90217978876046	1.2424	0.0202	4.803	15.7222	0.48600000143051	198	2330	ecoli-carbon-absolute
221	YDR032C	0.17458780441019	1.2424	0.0202	4.803	15.7222	0.48600000143051	198	2330	ecoli-carbon-relative
222	YDR032C	1.2424242424242	1.2424	0.0202	4.803	15.7222	0.48600000143051	198	2330	ecoli-nitrogen-absolute
223	YDR032C	0.35198362292063	1.2424	0.0202	4.803	15.7222	0.48600000143051	198	2330	ecoli-nitrogen-relative
224	YDR032C	0.020202020202247	1.2424	0.0202	4.803	15.7222	0.48600000143051	198	2330	ecoli-sulphur-absolute
225	YDR032C	0.11377015129667	1.2424	0.0202	4.803	15.7222	0.48600000143051	198	2330	ecoli-sulphur-relative
226	YDR032C	5.8434343434343	1.2424	0.0202	4.803	15.7222	0.48600000143051	198	2330	wagner-fermentative
227	YDR032C	25.747474747475	1.2424	0.0202	4.803	15.7222	0.48600000143051	198	2330	wagner-respiratory
228	YDR032C	123.82070583767	1.2424	0.0202	4.803	15.7222	0.48600000143051	198	2330	weight
229	YDR032C	0.92881186622562	1.2424	0.0202	4.803	15.7222	0.48600000143051	198	2330	yeast-carbon-absolute
230	YDR032C	0.18650572682082	1.2424	0.0202	4.803	15.7222	0.48600000143051	198	2330	yeast-carbon-relative
231	YDR032C	1.2424231340187	1.2424	0.0202	4.803	15.7222	0.48600000143051	198	2330	yeast-nitrogen-absolute
232	YDR032C	0.49191225379367	1.2424	0.0202	4.803	15.7222	0.48600000143051	198	2330	yeast-nitrogen-relative
233	YDR032C	0.020202020202222	1.2424	0.0202	4.803	15.7222	0.48600000143051	198	2330	yeast-sulphur-absolute
234	YDR032C	0.10368886586692	1.2424	0.0202	4.803	15.7222	0.48600000143051	198	2330	yeast-sulphur-relative
235	YDR033W	26.864687272906	1.2813	0.0625	5.2906	14.8156	0.60825002193451	320	182000	akashi
236	YDR033W	23.925	1.2813	0.0625	5.2906	14.8156	0.60825002193451	320	182000	craig-energy
237	YDR033W	6.10625	1.2813	0.0625	5.2906	14.8156	0.60825002193451	320	182000	craig-steps
238	YDR033W	1.0455613977276	1.2813	0.0625	5.2906	14.8156	0.60825002193451	320	182000	ecoli-carbon-absolute
239	YDR033W	0.18344453121535	1.2813	0.0625	5.2906	14.8156	0.60825002193451	320	182000	ecoli-carbon-relative
240	YDR033W	1.28125	1.2813	0.0625	5.2906	14.8156	0.60825002193451	320	182000	ecoli-nitrogen-absolute
241	YDR033W	0.32747298565228	1.2813	0.0625	5.2906	14.8156	0.60825002193451	320	182000	ecoli-nitrogen-relative
242	YDR033W	0.062500000000131	1.2813	0.0625	5.2906	14.8156	0.60825002193451	320	182000	ecoli-sulphur-absolute
243	YDR033W	0.31242093835736	1.2813	0.0625	5.2906	14.8156	0.60825002193451	320	182000	ecoli-sulphur-relative
244	YDR033W	7.590625	1.2813	0.0625	5.2906	14.8156	0.60825002193451	320	182000	wagner-fermentative
245	YDR033W	30.1515625	1.2813	0.0625	5.2906	14.8156	0.60825002193451	320	182000	wagner-respiratory
246	YDR033W	131.063748312	1.2813	0.0625	5.2906	14.8156	0.60825002193451	320	182000	weight
247	YDR033W	1.0557293036953	1.2813	0.0625	5.2906	14.8156	0.60825002193451	320	182000	yeast-carbon-absolute
248	YDR033W	0.18809668038739	1.2813	0.0625	5.2906	14.8156	0.60825002193451	320	182000	yeast-carbon-relative
249	YDR033W	1.2812494495884	1.2813	0.0625	5.2906	14.8156	0.60825002193451	320	182000	yeast-nitrogen-absolute
250	YDR033W	0.45092685011914	1.2813	0.0625	5.2906	14.8156	0.60825002193451	320	182000	yeast-nitrogen-relative
251	YDR033W	0.062500000000161	1.2813	0.0625	5.2906	14.8156	0.60825002193451	320	182000	yeast-sulphur-absolute
252	YDR033W	0.23164611865392	1.2813	0.0625	5.2906	14.8156	0.60825002193451	320	182000	yeast-sulphur-relative
253	YDR036C	23.629399713516	1.336	0.046	5.014	15.016	0.32400000095367	500	3950	akashi
254	YDR036C	19.786	1.336	0.046	5.014	15.016	0.32400000095367	500	3950	craig-energy
255	YDR036C	5.316	1.336	0.046	5.014	15.016	0.32400000095367	500	3950	craig-steps
256	YDR036C	0.95775580954552	1.336	0.046	5.014	15.016	0.32400000095367	500	3950	ecoli-carbon-absolute
257	YDR036C	0.18139640760422	1.336	0.046	5.014	15.016	0.32400000095367	500	3950	ecoli-carbon-relative
258	YDR036C	1.336	1.336	0.046	5.014	15.016	0.32400000095367	500	3950	ecoli-nitrogen-absolute
259	YDR036C	0.35079513381422	1.336	0.046	5.014	15.016	0.32400000095367	500	3950	ecoli-nitrogen-relative
260	YDR036C	0.045999999999989	1.336	0.046	5.014	15.016	0.32400000095367	500	3950	ecoli-sulphur-absolute
261	YDR036C	0.24766266087497	1.336	0.046	5.014	15.016	0.32400000095367	500	3950	ecoli-sulphur-relative
262	YDR036C	6.75	1.336	0.046	5.014	15.016	0.32400000095367	500	3950	wagner-fermentative
263	YDR036C	26.306	1.336	0.046	5.014	15.016	0.32400000095367	500	3950	wagner-respiratory
264	YDR036C	130.56279899597	1.336	0.046	5.014	15.016	0.32400000095367	500	3950	weight
265	YDR036C	0.98397605466843	1.336	0.046	5.014	15.016	0.32400000095367	500	3950	yeast-carbon-absolute
266	YDR036C	0.19195403705537	1.336	0.046	5.014	15.016	0.32400000095367	500	3950	yeast-carbon-relative
267	YDR036C	1.3359991306067	1.336	0.046	5.014	15.016	0.32400000095367	500	3950	yeast-nitrogen-absolute
268	YDR036C	0.48470718969405	1.336	0.046	5.014	15.016	0.32400000095367	500	3950	yeast-nitrogen-relative
269	YDR036C	0.046000000000142	1.336	0.046	5.014	15.016	0.32400000095367	500	3950	yeast-sulphur-absolute
270	YDR036C	0.21042685028666	1.336	0.046	5.014	15.016	0.32400000095367	500	3950	yeast-sulphur-relative
271	YDR043C	23.39047589653	1.4935	0.0476	4.9913	14.4589	0.21400000154972	231	556	akashi
272	YDR043C	19.168831168831	1.4935	0.0476	4.9913	14.4589	0.21400000154972	231	556	craig-energy
273	YDR043C	5.1341991341991	1.4935	0.0476	4.9913	14.4589	0.21400000154972	231	556	craig-steps
274	YDR043C	0.94394745700287	1.4935	0.0476	4.9913	14.4589	0.21400000154972	231	556	ecoli-carbon-absolute
275	YDR043C	0.16728303407307	1.4935	0.0476	4.9913	14.4589	0.21400000154972	231	556	ecoli-carbon-relative
276	YDR043C	1.4935064935065	1.4935	0.0476	4.9913	14.4589	0.21400000154972	231	556	ecoli-nitrogen-absolute
277	YDR043C	0.36015364498674	1.4935	0.0476	4.9913	14.4589	0.21400000154972	231	556	ecoli-nitrogen-relative
278	YDR043C	0.047619047619019	1.4935	0.0476	4.9913	14.4589	0.21400000154972	231	556	ecoli-sulphur-absolute
279	YDR043C	0.2215963622671	1.4935	0.0476	4.9913	14.4589	0.21400000154972	231	556	ecoli-sulphur-relative
280	YDR043C	6.5714285714286	1.4935	0.0476	4.9913	14.4589	0.21400000154972	231	556	wagner-fermentative
281	YDR043C	25.164502164502	1.4935	0.0476	4.9913	14.4589	0.21400000154972	231	556	wagner-respiratory
282	YDR043C	133.71428488859	1.4935	0.0476	4.9913	14.4589	0.21400000154972	231	556	weight
283	YDR043C	0.9892497914178	1.4935	0.0476	4.9913	14.4589	0.21400000154972	231	556	yeast-carbon-absolute
284	YDR043C	0.17739613013124	1.4935	0.0476	4.9913	14.4589	0.21400000154972	231	556	yeast-carbon-relative
285	YDR043C	1.4935059937048	1.4935	0.0476	4.9913	14.4589	0.21400000154972	231	556	yeast-nitrogen-absolute
286	YDR043C	0.47992445964737	1.4935	0.0476	4.9913	14.4589	0.21400000154972	231	556	yeast-nitrogen-relative
287	YDR043C	0.047619047619164	1.4935	0.0476	4.9913	14.4589	0.21400000154972	231	556	yeast-sulphur-absolute
288	YDR043C	0.13944654157029	1.4935	0.0476	4.9913	14.4589	0.21400000154972	231	556	yeast-sulphur-relative
289	YDR049W	23.105379407919	1.4509	0.0316	5.0301	15.3434	0.28200000524521	632	3930	akashi
290	YDR049W	18.600474683544	1.4509	0.0316	5.0301	15.3434	0.28200000524521	632	3930	craig-energy
291	YDR049W	5.1977848101266	1.4509	0.0316	5.0301	15.3434	0.28200000524521	632	3930	craig-steps
292	YDR049W	0.94544348898756	1.4509	0.0316	5.0301	15.3434	0.28200000524521	632	3930	ecoli-carbon-absolute
293	YDR049W	0.18399227246689	1.4509	0.0316	5.0301	15.3434	0.28200000524521	632	3930	ecoli-carbon-relative
294	YDR049W	1.4509493670886	1.4509	0.0316	5.0301	15.3434	0.28200000524521	632	3930	ecoli-nitrogen-absolute
295	YDR049W	0.38056238961135	1.4509	0.0316	5.0301	15.3434	0.28200000524521	632	3930	ecoli-nitrogen-relative
296	YDR049W	0.031645569620266	1.4509	0.0316	5.0301	15.3434	0.28200000524521	632	3930	ecoli-sulphur-absolute
297	YDR049W	0.17821590018301	1.4509	0.0316	5.0301	15.3434	0.28200000524521	632	3930	ecoli-sulphur-relative
298	YDR049W	6.5569620253165	1.4509	0.0316	5.0301	15.3434	0.28200000524521	632	3930	wagner-fermentative
299	YDR049W	25.301424050633	1.4509	0.0316	5.0301	15.3434	0.28200000524521	632	3930	wagner-respiratory
300	YDR049W	133.07800566999	1.4509	0.0316	5.0301	15.3434	0.28200000524521	632	3930	weight
301	YDR049W	0.99161772906214	1.4509	0.0316	5.0301	15.3434	0.28200000524521	632	3930	yeast-carbon-absolute
302	YDR049W	0.20190636614114	1.4509	0.0316	5.0301	15.3434	0.28200000524521	632	3930	yeast-carbon-relative
303	YDR049W	1.4509483630521	1.4509	0.0316	5.0301	15.3434	0.28200000524521	632	3930	yeast-nitrogen-absolute
304	YDR049W	0.53262818303796	1.4509	0.0316	5.0301	15.3434	0.28200000524521	632	3930	yeast-nitrogen-relative
305	YDR049W	0.031645569620343	1.4509	0.0316	5.0301	15.3434	0.28200000524521	632	3930	yeast-sulphur-absolute
306	YDR049W	0.16242401458917	1.4509	0.0316	5.0301	15.3434	0.28200000524521	632	3930	yeast-sulphur-relative
307	YDR054C	22.663389513048	1.3288	0.0305	5.0136	14.7085	0.33300000429153	295	8170	akashi
308	YDR054C	17.706779661017	1.3288	0.0305	5.0136	14.7085	0.33300000429153	295	8170	craig-energy
309	YDR054C	4.6	1.3288	0.0305	5.0136	14.7085	0.33300000429153	295	8170	craig-steps
310	YDR054C	0.91952390781904	1.3288	0.0305	5.0136	14.7085	0.33300000429153	295	8170	ecoli-carbon-absolute
311	YDR054C	0.16246943382894	1.3288	0.0305	5.0136	14.7085	0.33300000429153	295	8170	ecoli-carbon-relative
312	YDR054C	1.328813559322	1.3288	0.0305	5.0136	14.7085	0.33300000429153	295	8170	ecoli-nitrogen-absolute
313	YDR054C	0.32234332798901	1.3288	0.0305	5.0136	14.7085	0.33300000429153	295	8170	ecoli-nitrogen-relative
314	YDR054C	0.030508474576112	1.3288	0.0305	5.0136	14.7085	0.33300000429153	295	8170	ecoli-sulphur-absolute
315	YDR054C	0.18253912028447	1.3288	0.0305	5.0136	14.7085	0.33300000429153	295	8170	ecoli-sulphur-relative
316	YDR054C	6.1898305084746	1.3288	0.0305	5.0136	14.7085	0.33300000429153	295	8170	wagner-fermentative
317	YDR054C	24.545762711864	1.3288	0.0305	5.0136	14.7085	0.33300000429153	295	8170	wagner-respiratory
318	YDR054C	133.43254249702	1.3288	0.0305	5.0136	14.7085	0.33300000429153	295	8170	weight
319	YDR054C	0.96518156498165	1.3288	0.0305	5.0136	14.7085	0.33300000429153	295	8170	yeast-carbon-absolute
320	YDR054C	0.18621960094798	1.3288	0.0305	5.0136	14.7085	0.33300000429153	295	8170	yeast-carbon-relative
321	YDR054C	1.3288127244529	1.3288	0.0305	5.0136	14.7085	0.33300000429153	295	8170	yeast-nitrogen-absolute
322	YDR054C	0.47711277919174	1.3288	0.0305	5.0136	14.7085	0.33300000429153	295	8170	yeast-nitrogen-relative
323	YDR054C	0.030508474576341	1.3288	0.0305	5.0136	14.7085	0.33300000429153	295	8170	yeast-sulphur-absolute
324	YDR054C	0.18076167648886	1.3288	0.0305	5.0136	14.7085	0.33300000429153	295	8170	yeast-sulphur-relative
325	YDR055W	20.679954670571	1.2095	0.018	4.482	16.2477	0.38324999809265	444	11700	akashi
326	YDR055W	17.899774774775	1.2095	0.018	4.482	16.2477	0.38324999809265	444	11700	craig-energy
327	YDR055W	4.8873873873874	1.2095	0.018	4.482	16.2477	0.38324999809265	444	11700	craig-steps
328	YDR055W	0.83015335029041	1.2095	0.018	4.482	16.2477	0.38324999809265	444	11700	ecoli-carbon-absolute
329	YDR055W	0.17315315027293	1.2095	0.018	4.482	16.2477	0.38324999809265	444	11700	ecoli-carbon-relative
330	YDR055W	1.2094594594595	1.2095	0.018	4.482	16.2477	0.38324999809265	444	11700	ecoli-nitrogen-absolute
331	YDR055W	0.33697360339533	1.2095	0.018	4.482	16.2477	0.38324999809265	444	11700	ecoli-nitrogen-relative
332	YDR055W	0.018018018017808	1.2095	0.018	4.482	16.2477	0.38324999809265	444	11700	ecoli-sulphur-absolute
333	YDR055W	0.090067294910047	1.2095	0.018	4.482	16.2477	0.38324999809265	444	11700	ecoli-sulphur-relative
334	YDR055W	5.5067567567568	1.2095	0.018	4.482	16.2477	0.38324999809265	444	11700	wagner-fermentative
335	YDR055W	24.528153153153	1.2095	0.018	4.482	16.2477	0.38324999809265	444	11700	wagner-respiratory
336	YDR055W	121.08535924688	1.2095	0.018	4.482	16.2477	0.38324999809265	444	11700	weight
337	YDR055W	0.85252538799971	1.2095	0.018	4.482	16.2477	0.38324999809265	444	11700	yeast-carbon-absolute
338	YDR055W	0.18235837654756	1.2095	0.018	4.482	16.2477	0.38324999809265	444	11700	yeast-carbon-relative
339	YDR055W	1.2094586976208	1.2095	0.018	4.482	16.2477	0.38324999809265	444	11700	yeast-nitrogen-absolute
340	YDR055W	0.47261943861104	1.2095	0.018	4.482	16.2477	0.38324999809265	444	11700	yeast-nitrogen-relative
341	YDR055W	0.018018018018115	1.2095	0.018	4.482	16.2477	0.38324999809265	444	11700	yeast-sulphur-absolute
342	YDR055W	0.066780863011307	1.2095	0.018	4.482	16.2477	0.38324999809265	444	11700	yeast-sulphur-relative
343	YDR056C	22.67268263654	1.2537	0.039	4.9171	15.4634	0.33625000715256	205	1600	akashi
344	YDR056C	18.758536585366	1.2537	0.039	4.9171	15.4634	0.33625000715256	205	1600	craig-energy
345	YDR056C	5.0829268292683	1.2537	0.039	4.9171	15.4634	0.33625000715256	205	1600	craig-steps
346	YDR056C	0.92251080332733	1.2537	0.039	4.9171	15.4634	0.33625000715256	205	1600	ecoli-carbon-absolute
347	YDR056C	0.18514356173393	1.2537	0.039	4.9171	15.4634	0.33625000715256	205	1600	ecoli-carbon-relative
348	YDR056C	1.2536585365854	1.2537	0.039	4.9171	15.4634	0.33625000715256	205	1600	ecoli-nitrogen-absolute
349	YDR056C	0.35045635391299	1.2537	0.039	4.9171	15.4634	0.33625000715256	205	1600	ecoli-nitrogen-relative
350	YDR056C	0.039024390243897	1.2537	0.039	4.9171	15.4634	0.33625000715256	205	1600	ecoli-sulphur-absolute
351	YDR056C	0.2074216085356	1.2537	0.039	4.9171	15.4634	0.33625000715256	205	1600	ecoli-sulphur-relative
352	YDR056C	6.1951219512195	1.2537	0.039	4.9171	15.4634	0.33625000715256	205	1600	wagner-fermentative
353	YDR056C	25.768292682927	1.2537	0.039	4.9171	15.4634	0.33625000715256	205	1600	wagner-respiratory
354	YDR056C	129.00438943258	1.2537	0.039	4.9171	15.4634	0.33625000715256	205	1600	weight
355	YDR056C	0.94793234263978	1.2537	0.039	4.9171	15.4634	0.33625000715256	205	1600	yeast-carbon-absolute
356	YDR056C	0.20274577101738	1.2537	0.039	4.9171	15.4634	0.33625000715256	205	1600	yeast-carbon-relative
357	YDR056C	1.2536576218721	1.2537	0.039	4.9171	15.4634	0.33625000715256	205	1600	yeast-nitrogen-absolute
358	YDR056C	0.50857275249209	1.2537	0.039	4.9171	15.4634	0.33625000715256	205	1600	yeast-nitrogen-relative
359	YDR056C	0.039024390244073	1.2537	0.039	4.9171	15.4634	0.33625000715256	205	1600	yeast-sulphur-absolute
360	YDR056C	0.17246705871916	1.2537	0.039	4.9171	15.4634	0.33625000715256	205	1600	yeast-sulphur-relative
361	YAL011W	22.927519651794	1.4624	0.0352	5.0464	15.5312	0.27799999713898	625	1380	akashi
362	YAL011W	17.6416	1.4624	0.0352	5.0464	15.5312	0.27799999713898	625	1380	craig-energy
363	YAL011W	5.2544	1.4624	0.0352	5.0464	15.5312	0.27799999713898	625	1380	craig-steps
364	YAL011W	0.95105264120102	1.4624	0.0352	5.0464	15.5312	0.27799999713898	625	1380	ecoli-carbon-absolute
365	YAL011W	0.18477576309443	1.4624	0.0352	5.0464	15.5312	0.27799999713898	625	1380	ecoli-carbon-relative
366	YAL011W	1.4624	1.4624	0.0352	5.0464	15.5312	0.27799999713898	625	1380	ecoli-nitrogen-absolute
367	YAL011W	0.3852005312562	1.4624	0.0352	5.0464	15.5312	0.27799999713898	625	1380	ecoli-nitrogen-relative
368	YAL011W	0.035200000000171	1.4624	0.0352	5.0464	15.5312	0.27799999713898	625	1380	ecoli-sulphur-absolute
369	YAL011W	0.2083593099746	1.4624	0.0352	5.0464	15.5312	0.27799999713898	625	1380	ecoli-sulphur-relative
370	YAL011W	6.808	1.4624	0.0352	5.0464	15.5312	0.27799999713898	625	1380	wagner-fermentative
371	YAL011W	24.6056	1.4624	0.0352	5.0464	15.5312	0.27799999713898	625	1380	wagner-respiratory
372	YAL011W	134.01455935059	1.4624	0.0352	5.0464	15.5312	0.27799999713898	625	1380	weight
373	YAL011W	0.99598106803894	1.4624	0.0352	5.0464	15.5312	0.27799999713898	625	1380	yeast-carbon-absolute
374	YAL011W	0.20838934881985	1.4624	0.0352	5.0464	15.5312	0.27799999713898	625	1380	yeast-carbon-relative
375	YAL011W	1.4623989385605	1.4624	0.0352	5.0464	15.5312	0.27799999713898	625	1380	yeast-nitrogen-absolute
376	YAL011W	0.556579038468	1.4624	0.0352	5.0464	15.5312	0.27799999713898	625	1380	yeast-nitrogen-relative
377	YAL011W	0.03520000000011	1.4624	0.0352	5.0464	15.5312	0.27799999713898	625	1380	yeast-sulphur-absolute
378	YAL011W	0.20348765532094	1.4624	0.0352	5.0464	15.5312	0.27799999713898	625	1380	yeast-sulphur-relative
379	YDR061W	24.234693546684	1.3673	0.0445	5.0891	15.4119	0.23100000619888	539	1580	akashi
380	YDR061W	20.723562152134	1.3673	0.0445	5.0891	15.4119	0.23100000619888	539	1580	craig-energy
381	YDR061W	5.3933209647495	1.3673	0.0445	5.0891	15.4119	0.23100000619888	539	1580	craig-steps
382	YDR061W	0.97326840933046	1.3673	0.0445	5.0891	15.4119	0.23100000619888	539	1580	ecoli-carbon-absolute
383	YDR061W	0.18437850178117	1.3673	0.0445	5.0891	15.4119	0.23100000619888	539	1580	ecoli-carbon-relative
384	YDR061W	1.3673469387755	1.3673	0.0445	5.0891	15.4119	0.23100000619888	539	1580	ecoli-nitrogen-absolute
385	YDR061W	0.35532125547279	1.3673	0.0445	5.0891	15.4119	0.23100000619888	539	1580	ecoli-nitrogen-relative
386	YDR061W	0.044526901669722	1.3673	0.0445	5.0891	15.4119	0.23100000619888	539	1580	ecoli-sulphur-absolute
387	YDR061W	0.23666844207019	1.3673	0.0445	5.0891	15.4119	0.23100000619888	539	1580	ecoli-sulphur-relative
388	YDR061W	6.6289424860853	1.3673	0.0445	5.0891	15.4119	0.23100000619888	539	1580	wagner-fermentative
389	YDR061W	26.721706864564	1.3673	0.0445	5.0891	15.4119	0.23100000619888	539	1580	wagner-respiratory
390	YDR061W	131.51799532124	1.3673	0.0445	5.0891	15.4119	0.23100000619888	539	1580	weight
391	YDR061W	1.0080307295791	1.3673	0.0445	5.0891	15.4119	0.23100000619888	539	1580	yeast-carbon-absolute
392	YDR061W	0.19589556508623	1.3673	0.0445	5.0891	15.4119	0.23100000619888	539	1580	yeast-carbon-relative
393	YDR061W	1.3673460157329	1.3673	0.0445	5.0891	15.4119	0.23100000619888	539	1580	yeast-nitrogen-absolute
394	YDR061W	0.49011557558569	1.3673	0.0445	5.0891	15.4119	0.23100000619888	539	1580	yeast-nitrogen-relative
395	YDR061W	0.044526901669866	1.3673	0.0445	5.0891	15.4119	0.23100000619888	539	1580	yeast-sulphur-absolute
396	YDR061W	0.19678523397932	1.3673	0.0445	5.0891	15.4119	0.23100000619888	539	1580	yeast-sulphur-relative
397	YDR062W	24.198038881475	1.3547	0.0499	5.0463	15.3333	0.36175000667572	561	54500	akashi
398	YDR062W	20.899286987522	1.3547	0.0499	5.0463	15.3333	0.36175000667572	561	54500	craig-energy
399	YDR062W	5.5739750445633	1.3547	0.0499	5.0463	15.3333	0.36175000667572	561	54500	craig-steps
400	YDR062W	0.97075595022735	1.3547	0.0499	5.0463	15.3333	0.36175000667572	561	54500	ecoli-carbon-absolute
401	YDR062W	0.18481748589645	1.3547	0.0499	5.0463	15.3333	0.36175000667572	561	54500	ecoli-carbon-relative
402	YDR062W	1.3547237076649	1.3547	0.0499	5.0463	15.3333	0.36175000667572	561	54500	ecoli-nitrogen-absolute
403	YDR062W	0.36042775633395	1.3547	0.0499	5.0463	15.3333	0.36175000667572	561	54500	ecoli-nitrogen-relative
404	YDR062W	0.049910873440325	1.3547	0.0499	5.0463	15.3333	0.36175000667572	561	54500	ecoli-sulphur-absolute
405	YDR062W	0.24949123055604	1.3547	0.0499	5.0463	15.3333	0.36175000667572	561	54500	ecoli-sulphur-relative
406	YDR062W	6.7201426024955	1.3547	0.0499	5.0463	15.3333	0.36175000667572	561	54500	wagner-fermentative
407	YDR062W	26.788770053476	1.3547	0.0499	5.0463	15.3333	0.36175000667572	561	54500	wagner-respiratory
408	YDR062W	130.49019481367	1.3547	0.0499	5.0463	15.3333	0.36175000667572	561	54500	weight
409	YDR062W	0.9966470886573	1.3547	0.0499	5.0463	15.3333	0.36175000667572	561	54500	yeast-carbon-absolute
410	YDR062W	0.19319025094417	1.3547	0.0499	5.0463	15.3333	0.36175000667572	561	54500	yeast-carbon-relative
411	YDR062W	1.3547229581976	1.3547	0.0499	5.0463	15.3333	0.36175000667572	561	54500	yeast-nitrogen-absolute
412	YDR062W	0.49016432711811	1.3547	0.0499	5.0463	15.3333	0.36175000667572	561	54500	yeast-nitrogen-relative
413	YDR062W	0.049910873440462	1.3547	0.0499	5.0463	15.3333	0.36175000667572	561	54500	yeast-sulphur-absolute
414	YDR062W	0.18498656177029	1.3547	0.0499	5.0463	15.3333	0.36175000667572	561	54500	yeast-sulphur-relative
415	YDR063W	23.275167535615	1.2685	0.0403	5.0872	15.7181	0.28275001049042	149	3040	akashi
416	YDR063W	18.637583892617	1.2685	0.0403	5.0872	15.7181	0.28275001049042	149	3040	craig-energy
417	YDR063W	5.3624161073826	1.2685	0.0403	5.0872	15.7181	0.28275001049042	149	3040	craig-steps
418	YDR063W	0.9607527063997	1.2685	0.0403	5.0872	15.7181	0.28275001049042	149	3040	ecoli-carbon-absolute
419	YDR063W	0.18440969403358	1.2685	0.0403	5.0872	15.7181	0.28275001049042	149	3040	ecoli-carbon-relative
420	YDR063W	1.2684563758389	1.2685	0.0403	5.0872	15.7181	0.28275001049042	149	3040	ecoli-nitrogen-absolute
421	YDR063W	0.33543012871238	1.2685	0.0403	5.0872	15.7181	0.28275001049042	149	3040	ecoli-nitrogen-relative
422	YDR063W	0.04026845637591	1.2685	0.0403	5.0872	15.7181	0.28275001049042	149	3040	ecoli-sulphur-absolute
423	YDR063W	0.21828161074537	1.2685	0.0403	5.0872	15.7181	0.28275001049042	149	3040	ecoli-sulphur-relative
424	YDR063W	6.6510067114094	1.2685	0.0403	5.0872	15.7181	0.28275001049042	149	3040	wagner-fermentative
425	YDR063W	25.489932885906	1.2685	0.0403	5.0872	15.7181	0.28275001049042	149	3040	wagner-respiratory
426	YDR063W	132.86711361264	1.2685	0.0403	5.0872	15.7181	0.28275001049042	149	3040	weight
427	YDR063W	0.98614528895224	1.2685	0.0403	5.0872	15.7181	0.28275001049042	149	3040	yeast-carbon-absolute
428	YDR063W	0.20677899611776	1.2685	0.0403	5.0872	15.7181	0.28275001049042	149	3040	yeast-carbon-relative
429	YDR063W	1.2684552445508	1.2685	0.0403	5.0872	15.7181	0.28275001049042	149	3040	yeast-nitrogen-absolute
430	YDR063W	0.49739171782096	1.2685	0.0403	5.0872	15.7181	0.28275001049042	149	3040	yeast-nitrogen-relative
431	YDR063W	0.04026845637593	1.2685	0.0403	5.0872	15.7181	0.28275001049042	149	3040	yeast-sulphur-absolute
432	YDR063W	0.1875373908813	1.2685	0.0403	5.0872	15.7181	0.28275001049042	149	3040	yeast-sulphur-relative
433	YDR065W	25.758629770148	1.4384	0.0329	5.3671	15.4082	0.25424998998642	365	1670	akashi
434	YDR065W	22.18904109589	1.4384	0.0329	5.3671	15.4082	0.25424998998642	365	1670	craig-energy
435	YDR065W	5.8958904109589	1.4384	0.0329	5.3671	15.4082	0.25424998998642	365	1670	craig-steps
436	YDR065W	1.0332040382575	1.4384	0.0329	5.3671	15.4082	0.25424998998642	365	1670	ecoli-carbon-absolute
437	YDR065W	0.1978906017052	1.4384	0.0329	5.3671	15.4082	0.25424998998642	365	1670	ecoli-carbon-relative
438	YDR065W	1.4383561643836	1.4384	0.0329	5.3671	15.4082	0.25424998998642	365	1670	ecoli-nitrogen-absolute
439	YDR065W	0.37341362080754	1.4384	0.0329	5.3671	15.4082	0.25424998998642	365	1670	ecoli-nitrogen-relative
440	YDR065W	0.032876712328791	1.4384	0.0329	5.3671	15.4082	0.25424998998642	365	1670	ecoli-sulphur-absolute
441	YDR065W	0.16434196793564	1.4384	0.0329	5.3671	15.4082	0.25424998998642	365	1670	ecoli-sulphur-relative
442	YDR065W	7	1.4384	0.0329	5.3671	15.4082	0.25424998998642	365	1670	wagner-fermentative
443	YDR065W	28.698630136986	1.4384	0.0329	5.3671	15.4082	0.25424998998642	365	1670	wagner-respiratory
444	YDR065W	135.31588903976	1.4384	0.0329	5.3671	15.4082	0.25424998998642	365	1670	weight
445	YDR065W	1.0766147329383	1.4384	0.0329	5.3671	15.4082	0.25424998998642	365	1670	yeast-carbon-absolute
446	YDR065W	0.21296993625695	1.4384	0.0329	5.3671	15.4082	0.25424998998642	365	1670	yeast-carbon-relative
447	YDR065W	1.438355246472	1.4384	0.0329	5.3671	15.4082	0.25424998998642	365	1670	yeast-nitrogen-absolute
448	YDR065W	0.52164783511464	1.4384	0.0329	5.3671	15.4082	0.25424998998642	365	1670	yeast-nitrogen-relative
449	YDR065W	0.032876712328879	1.4384	0.0329	5.3671	15.4082	0.25424998998642	365	1670	yeast-sulphur-absolute
450	YDR065W	0.12185220486494	1.4384	0.0329	5.3671	15.4082	0.25424998998642	365	1670	yeast-sulphur-relative
451	YDR066C	24.319897646807	1.2908	0.0714	5.102	14.7041	0.2267500013113	196	1050	akashi
452	YDR066C	20.875	1.2908	0.0714	5.102	14.7041	0.2267500013113	196	1050	craig-energy
453	YDR066C	5.4285714285714	1.2908	0.0714	5.102	14.7041	0.2267500013113	196	1050	craig-steps
454	YDR066C	0.98780560052517	1.2908	0.0714	5.102	14.7041	0.2267500013113	196	1050	ecoli-carbon-absolute
455	YDR066C	0.17995437713606	1.2908	0.0714	5.102	14.7041	0.2267500013113	196	1050	ecoli-carbon-relative
456	YDR066C	1.2908163265306	1.2908	0.0714	5.102	14.7041	0.2267500013113	196	1050	ecoli-nitrogen-absolute
457	YDR066C	0.31928854021339	1.2908	0.0714	5.102	14.7041	0.2267500013113	196	1050	ecoli-nitrogen-relative
458	YDR066C	0.07142857142847	1.2908	0.0714	5.102	14.7041	0.2267500013113	196	1050	ecoli-sulphur-absolute
459	YDR066C	0.36996857504152	1.2908	0.0714	5.102	14.7041	0.2267500013113	196	1050	ecoli-sulphur-relative
460	YDR066C	6.75	1.2908	0.0714	5.102	14.7041	0.2267500013113	196	1050	wagner-fermentative
461	YDR066C	26.926020408163	1.2908	0.0714	5.102	14.7041	0.2267500013113	196	1050	wagner-respiratory
462	YDR066C	132.9367336351	1.2908	0.0714	5.102	14.7041	0.2267500013113	196	1050	weight
463	YDR066C	1.0045307698298	1.2908	0.0714	5.102	14.7041	0.2267500013113	196	1050	yeast-carbon-absolute
464	YDR066C	0.18949189377302	1.2908	0.0714	5.102	14.7041	0.2267500013113	196	1050	yeast-carbon-relative
465	YDR066C	1.2908156045846	1.2908	0.0714	5.102	14.7041	0.2267500013113	196	1050	yeast-nitrogen-absolute
466	YDR066C	0.44547445176892	1.2908	0.0714	5.102	14.7041	0.2267500013113	196	1050	yeast-nitrogen-relative
467	YDR066C	0.07142857142869	1.2908	0.0714	5.102	14.7041	0.2267500013113	196	1050	yeast-sulphur-absolute
468	YDR066C	0.29384578791711	1.2908	0.0714	5.102	14.7041	0.2267500013113	196	1050	yeast-sulphur-relative
469	YDR068W	22.399677187397	1.3323	0.0194	5	15.729	0.30750000476837	310	3270	akashi
470	YDR068W	17.077419354839	1.3323	0.0194	5	15.729	0.30750000476837	310	3270	craig-energy
471	YDR068W	4.7064516129032	1.3323	0.0194	5	15.729	0.30750000476837	310	3270	craig-steps
472	YDR068W	0.91030431005263	1.3323	0.0194	5	15.729	0.30750000476837	310	3270	ecoli-carbon-absolute
473	YDR068W	0.17187620660951	1.3323	0.0194	5	15.729	0.30750000476837	310	3270	ecoli-carbon-relative
474	YDR068W	1.3322580645161	1.3323	0.0194	5	15.729	0.30750000476837	310	3270	ecoli-nitrogen-absolute
475	YDR068W	0.33948897462218	1.3323	0.0194	5	15.729	0.30750000476837	310	3270	ecoli-nitrogen-relative
476	YDR068W	0.01935483870969	1.3323	0.0194	5	15.729	0.30750000476837	310	3270	ecoli-sulphur-absolute
477	YDR068W	0.10491599558329	1.3323	0.0194	5	15.729	0.30750000476837	310	3270	ecoli-sulphur-relative
478	YDR068W	6.0516129032258	1.3323	0.0194	5	15.729	0.30750000476837	310	3270	wagner-fermentative
479	YDR068W	24.664516129032	1.3323	0.0194	5	15.729	0.30750000476837	310	3270	wagner-respiratory
480	YDR068W	133.97354876611	1.3323	0.0194	5	15.729	0.30750000476837	310	3270	weight
481	YDR068W	0.96138252548633	1.3323	0.0194	5	15.729	0.30750000476837	310	3270	yeast-carbon-absolute
482	YDR068W	0.20648214061174	1.3323	0.0194	5	15.729	0.30750000476837	310	3270	yeast-carbon-relative
483	YDR068W	1.33225709546	1.3323	0.0194	5	15.729	0.30750000476837	310	3270	yeast-nitrogen-absolute
484	YDR068W	0.52659990146997	1.3323	0.0194	5	15.729	0.30750000476837	310	3270	yeast-nitrogen-relative
485	YDR068W	0.019354838709697	1.3323	0.0194	5	15.729	0.30750000476837	310	3270	yeast-sulphur-absolute
486	YDR068W	0.090138939470555	1.3323	0.0194	5	15.729	0.30750000476837	310	3270	yeast-sulphur-relative
487	YDR072C	27.089183800135	1.3302	0.0304	5.4326	14.8634	0.30274999141693	527	606	akashi
488	YDR072C	24.719165085389	1.3302	0.0304	5.4326	14.8634	0.30274999141693	527	606	craig-energy
489	YDR072C	5.719165085389	1.3302	0.0304	5.4326	14.8634	0.30274999141693	527	606	craig-steps
490	YDR072C	1.0468055746135	1.3302	0.0304	5.4326	14.8634	0.30274999141693	527	606	ecoli-carbon-absolute
491	YDR072C	0.18402893455307	1.3302	0.0304	5.4326	14.8634	0.30274999141693	527	606	ecoli-carbon-relative
492	YDR072C	1.3301707779886	1.3302	0.0304	5.4326	14.8634	0.30274999141693	527	606	ecoli-nitrogen-absolute
493	YDR072C	0.32613793699746	1.3302	0.0304	5.4326	14.8634	0.30274999141693	527	606	ecoli-nitrogen-relative
494	YDR072C	0.030360531309195	1.3302	0.0304	5.4326	14.8634	0.30274999141693	527	606	ecoli-sulphur-absolute
495	YDR072C	0.16617535188952	1.3302	0.0304	5.4326	14.8634	0.30274999141693	527	606	ecoli-sulphur-relative
496	YDR072C	6.977229601518	1.3302	0.0304	5.4326	14.8634	0.30274999141693	527	606	wagner-fermentative
497	YDR072C	30.312144212524	1.3302	0.0304	5.4326	14.8634	0.30274999141693	527	606	wagner-respiratory
498	YDR072C	133.49904987256	1.3302	0.0304	5.4326	14.8634	0.30274999141693	527	606	weight
499	YDR072C	1.0808713105869	1.3302	0.0304	5.4326	14.8634	0.30274999141693	527	606	yeast-carbon-absolute
500	YDR072C	0.19094435484334	1.3302	0.0304	5.4326	14.8634	0.30274999141693	527	606	yeast-carbon-relative
501	YDR072C	1.3301699701025	1.3302	0.0304	5.4326	14.8634	0.30274999141693	527	606	yeast-nitrogen-absolute
502	YDR072C	0.4451060924057	1.3302	0.0304	5.4326	14.8634	0.30274999141693	527	606	yeast-nitrogen-relative
503	YDR072C	0.030360531309435	1.3302	0.0304	5.4326	14.8634	0.30274999141693	527	606	yeast-sulphur-absolute
504	YDR072C	0.1450029182604	1.3302	0.0304	5.4326	14.8634	0.30274999141693	527	606	yeast-sulphur-relative
505	YDR073W	20.952662366382	1.4438	0.0178	4.7633	13.716	0.19325000047684	169	1030	akashi
506	YDR073W	16.201183431953	1.4438	0.0178	4.7633	13.716	0.19325000047684	169	1030	craig-energy
507	YDR073W	4.3786982248521	1.4438	0.0178	4.7633	13.716	0.19325000047684	169	1030	craig-steps
508	YDR073W	0.87614678260843	1.4438	0.0178	4.7633	13.716	0.19325000047684	169	1030	ecoli-carbon-absolute
509	YDR073W	0.17829042646659	1.4438	0.0178	4.7633	13.716	0.19325000047684	169	1030	ecoli-carbon-relative
510	YDR073W	1.4437869822485	1.4438	0.0178	4.7633	13.716	0.19325000047684	169	1030	ecoli-nitrogen-absolute
511	YDR073W	0.37852879529874	1.4438	0.0178	4.7633	13.716	0.19325000047684	169	1030	ecoli-nitrogen-relative
512	YDR073W	0.017751479289649	1.4438	0.0178	4.7633	13.716	0.19325000047684	169	1030	ecoli-sulphur-absolute
513	YDR073W	0.096224734292662	1.4438	0.0178	4.7633	13.716	0.19325000047684	169	1030	ecoli-sulphur-relative
514	YDR073W	6.0236686390533	1.4438	0.0178	4.7633	13.716	0.19325000047684	169	1030	wagner-fermentative
515	YDR073W	23.349112426036	1.4438	0.0178	4.7633	13.716	0.19325000047684	169	1030	wagner-respiratory
516	YDR073W	128.3721889067	1.4438	0.0178	4.7633	13.716	0.19325000047684	169	1030	weight
517	YDR073W	0.92468222217447	1.4438	0.0178	4.7633	13.716	0.19325000047684	169	1030	yeast-carbon-absolute
518	YDR073W	0.17768782142484	1.4438	0.0178	4.7633	13.716	0.19325000047684	169	1030	yeast-carbon-relative
519	YDR073W	1.4437858783282	1.4438	0.0178	4.7633	13.716	0.19325000047684	169	1030	yeast-nitrogen-absolute
520	YDR073W	0.47463813092361	1.4438	0.0178	4.7633	13.716	0.19325000047684	169	1030	yeast-nitrogen-relative
521	YDR073W	0.017751479290029	1.4438	0.0178	4.7633	13.716	0.19325000047684	169	1030	yeast-sulphur-absolute
522	YDR073W	0.082671808387354	1.4438	0.0178	4.7633	13.716	0.19325000047684	169	1030	yeast-sulphur-relative
523	YDR076W	23.810098199422	1.3966	0.0345	5.0567	15.2783	0.24500000476837	406	1050	akashi
524	YDR076W	19.815270935961	1.3966	0.0345	5.0567	15.2783	0.24500000476837	406	1050	craig-energy
525	YDR076W	5.5098522167488	1.3966	0.0345	5.0567	15.2783	0.24500000476837	406	1050	craig-steps
526	YDR076W	0.95965669388548	1.3966	0.0345	5.0567	15.2783	0.24500000476837	406	1050	ecoli-carbon-absolute
527	YDR076W	0.18250733540563	1.3966	0.0345	5.0567	15.2783	0.24500000476837	406	1050	ecoli-carbon-relative
528	YDR076W	1.3965517241379	1.3966	0.0345	5.0567	15.2783	0.24500000476837	406	1050	ecoli-nitrogen-absolute
529	YDR076W	0.36240383419277	1.3966	0.0345	5.0567	15.2783	0.24500000476837	406	1050	ecoli-nitrogen-relative
530	YDR076W	0.034482758620734	1.3966	0.0345	5.0567	15.2783	0.24500000476837	406	1050	ecoli-sulphur-absolute
531	YDR076W	0.17237017156483	1.3966	0.0345	5.0567	15.2783	0.24500000476837	406	1050	ecoli-sulphur-relative
532	YDR076W	6.7807881773399	1.3966	0.0345	5.0567	15.2783	0.24500000476837	406	1050	wagner-fermentative
533	YDR076W	26.472906403941	1.3966	0.0345	5.0567	15.2783	0.24500000476837	406	1050	wagner-respiratory
534	YDR076W	132.14162484531	1.3966	0.0345	5.0567	15.2783	0.24500000476837	406	1050	weight
535	YDR076W	0.99456372600177	1.3966	0.0345	5.0567	15.2783	0.24500000476837	406	1050	yeast-carbon-absolute
536	YDR076W	0.19186898071796	1.3966	0.0345	5.0567	15.2783	0.24500000476837	406	1050	yeast-carbon-relative
537	YDR076W	1.3965510758273	1.3966	0.0345	5.0567	15.2783	0.24500000476837	406	1050	yeast-nitrogen-absolute
538	YDR076W	0.48736842931363	1.3966	0.0345	5.0567	15.2783	0.24500000476837	406	1050	yeast-nitrogen-relative
539	YDR076W	0.034482758620778	1.3966	0.0345	5.0567	15.2783	0.24500000476837	406	1050	yeast-sulphur-absolute
540	YDR076W	0.12780475510425	1.3966	0.0345	5.0567	15.2783	0.24500000476837	406	1050	yeast-sulphur-relative
541	YDR077W	19.607988148751	1.0769	0.0237	4.3491	15.6746	0.60399997234344	338	1630	akashi
542	YDR077W	14.522189349112	1.0769	0.0237	4.3491	15.6746	0.60399997234344	338	1630	craig-energy
543	YDR077W	4.6390532544379	1.0769	0.0237	4.3491	15.6746	0.60399997234344	338	1630	craig-steps
544	YDR077W	0.80653105314667	1.0769	0.0237	4.3491	15.6746	0.60399997234344	338	1630	ecoli-carbon-absolute
545	YDR077W	0.15187980626991	1.0769	0.0237	4.3491	15.6746	0.60399997234344	338	1630	ecoli-carbon-relative
546	YDR077W	1.0769230769231	1.0769	0.0237	4.3491	15.6746	0.60399997234344	338	1630	ecoli-nitrogen-absolute
547	YDR077W	0.28079530147053	1.0769	0.0237	4.3491	15.6746	0.60399997234344	338	1630	ecoli-nitrogen-relative
548	YDR077W	0.023668639053346	1.0769	0.0237	4.3491	15.6746	0.60399997234344	338	1630	ecoli-sulphur-absolute
549	YDR077W	0.1033336681197	1.0769	0.0237	4.3491	15.6746	0.60399997234344	338	1630	ecoli-sulphur-relative
550	YDR077W	5.9674556213018	1.0769	0.0237	4.3491	15.6746	0.60399997234344	338	1630	wagner-fermentative
551	YDR077W	21.85798816568	1.0769	0.0237	4.3491	15.6746	0.60399997234344	338	1630	wagner-respiratory
552	YDR077W	119.82780975703	1.0769	0.0237	4.3491	15.6746	0.60399997234344	338	1630	weight
553	YDR077W	0.80168261383412	1.0769	0.0237	4.3491	15.6746	0.60399997234344	338	1630	yeast-carbon-absolute
554	YDR077W	0.16414897810646	1.0769	0.0237	4.3491	15.6746	0.60399997234344	338	1630	yeast-carbon-relative
555	YDR077W	1.0769222429871	1.0769	0.0237	4.3491	15.6746	0.60399997234344	338	1630	yeast-nitrogen-absolute
556	YDR077W	0.41648634590385	1.0769	0.0237	4.3491	15.6746	0.60399997234344	338	1630	yeast-nitrogen-relative
557	YDR077W	0.023668639053516	1.0769	0.0237	4.3491	15.6746	0.60399997234344	338	1630	yeast-sulphur-absolute
558	YDR077W	0.053966317976168	1.0769	0.0237	4.3491	15.6746	0.60399997234344	338	1630	yeast-sulphur-relative
559	YDR079W	25.752251899994	1.4054	0.036	5.4595	15.7568	0.23899999260902	111	468	akashi
560	YDR079W	21.666666666667	1.4054	0.036	5.4595	15.7568	0.23899999260902	111	468	craig-energy
561	YDR079W	6.018018018018	1.4054	0.036	5.4595	15.7568	0.23899999260902	111	468	craig-steps
562	YDR079W	1.050930980895	1.4054	0.036	5.4595	15.7568	0.23899999260902	111	468	ecoli-carbon-absolute
563	YDR079W	0.20679389537723	1.4054	0.036	5.4595	15.7568	0.23899999260902	111	468	ecoli-carbon-relative
564	YDR079W	1.4054054054054	1.4054	0.036	5.4595	15.7568	0.23899999260902	111	468	ecoli-nitrogen-absolute
565	YDR079W	0.38956096103868	1.4054	0.036	5.4595	15.7568	0.23899999260902	111	468	ecoli-nitrogen-relative
566	YDR079W	0.036036036036206	1.4054	0.036	5.4595	15.7568	0.23899999260902	111	468	ecoli-sulphur-absolute
567	YDR079W	0.20294134834679	1.4054	0.036	5.4595	15.7568	0.23899999260902	111	468	ecoli-sulphur-relative
568	YDR079W	7.3693693693694	1.4054	0.036	5.4595	15.7568	0.23899999260902	111	468	wagner-fermentative
569	YDR079W	28.432432432432	1.4054	0.036	5.4595	15.7568	0.23899999260902	111	468	wagner-respiratory
570	YDR079W	136.66396304294	1.4054	0.036	5.4595	15.7568	0.23899999260902	111	468	weight
571	YDR079W	1.0894468072298	1.4054	0.036	5.4595	15.7568	0.23899999260902	111	468	yeast-carbon-absolute
572	YDR079W	0.23033629564216	1.4054	0.036	5.4595	15.7568	0.23899999260902	111	468	yeast-carbon-relative
573	YDR079W	1.4054041112865	1.4054	0.036	5.4595	15.7568	0.23899999260902	111	468	yeast-nitrogen-absolute
574	YDR079W	0.56240023348715	1.4054	0.036	5.4595	15.7568	0.23899999260902	111	468	yeast-nitrogen-relative
575	YDR079W	0.036036036036131	1.4054	0.036	5.4595	15.7568	0.23899999260902	111	468	yeast-sulphur-absolute
576	YDR079W	0.18495851751884	1.4054	0.036	5.4595	15.7568	0.23899999260902	111	468	yeast-sulphur-relative
577	YDR083W	24.518622113734	1.4643	0.0357	5.2398	15.4515	0.33825001120567	392	2780	akashi
578	YDR083W	19.654336734694	1.4643	0.0357	5.2398	15.4515	0.33825001120567	392	2780	craig-energy
579	YDR083W	5.6428571428571	1.4643	0.0357	5.2398	15.4515	0.33825001120567	392	2780	craig-steps
580	YDR083W	0.99998097152126	1.4643	0.0357	5.2398	15.4515	0.33825001120567	392	2780	ecoli-carbon-absolute
581	YDR083W	0.19252551841188	1.4643	0.0357	5.2398	15.4515	0.33825001120567	392	2780	ecoli-carbon-relative
582	YDR083W	1.4642857142857	1.4643	0.0357	5.2398	15.4515	0.33825001120567	392	2780	ecoli-nitrogen-absolute
583	YDR083W	0.38904451920974	1.4643	0.0357	5.2398	15.4515	0.33825001120567	392	2780	ecoli-nitrogen-relative
584	YDR083W	0.03571428571454	1.4643	0.0357	5.2398	15.4515	0.33825001120567	392	2780	ecoli-sulphur-absolute
585	YDR083W	0.19144231767951	1.4643	0.0357	5.2398	15.4515	0.33825001120567	392	2780	ecoli-sulphur-relative
586	YDR083W	7.1989795918367	1.4643	0.0357	5.2398	15.4515	0.33825001120567	392	2780	wagner-fermentative
587	YDR083W	26.627551020408	1.4643	0.0357	5.2398	15.4515	0.33825001120567	392	2780	wagner-respiratory
588	YDR083W	135.28418289885	1.4643	0.0357	5.2398	15.4515	0.33825001120567	392	2780	weight
589	YDR083W	1.0435681183423	1.4643	0.0357	5.2398	15.4515	0.33825001120567	392	2780	yeast-carbon-absolute
590	YDR083W	0.21428778831733	1.4643	0.0357	5.2398	15.4515	0.33825001120567	392	2780	yeast-carbon-relative
591	YDR083W	1.4642847551375	1.4643	0.0357	5.2398	15.4515	0.33825001120567	392	2780	yeast-nitrogen-absolute
592	YDR083W	0.55475954488585	1.4643	0.0357	5.2398	15.4515	0.33825001120567	392	2780	yeast-nitrogen-relative
593	YDR083W	0.035714285714385	1.4643	0.0357	5.2398	15.4515	0.33825001120567	392	2780	yeast-sulphur-absolute
594	YDR083W	0.16147657723841	1.4643	0.0357	5.2398	15.4515	0.33825001120567	392	2780	yeast-sulphur-relative
595	YDR084C	27.180904306958	1.3317	0.0402	5.4623	14.6281	0.30050000548363	199	1040	akashi
596	YDR084C	25.085427135678	1.3317	0.0402	5.4623	14.6281	0.30050000548363	199	1040	craig-energy
597	YDR084C	5.8743718592965	1.3317	0.0402	5.4623	14.6281	0.30050000548363	199	1040	craig-steps
598	YDR084C	1.0534435369861	1.3317	0.0402	5.4623	14.6281	0.30050000548363	199	1040	ecoli-carbon-absolute
599	YDR084C	0.18551339422488	1.3317	0.0402	5.4623	14.6281	0.30050000548363	199	1040	ecoli-carbon-relative
600	YDR084C	1.3316582914573	1.3317	0.0402	5.4623	14.6281	0.30050000548363	199	1040	ecoli-nitrogen-absolute
601	YDR084C	0.33278937918607	1.3317	0.0402	5.4623	14.6281	0.30050000548363	199	1040	ecoli-nitrogen-relative
602	YDR084C	0.040201005024947	1.3317	0.0402	5.4623	14.6281	0.30050000548363	199	1040	ecoli-sulphur-absolute
603	YDR084C	0.20095417168996	1.3317	0.0402	5.4623	14.6281	0.30050000548363	199	1040	ecoli-sulphur-relative
604	YDR084C	7.0301507537688	1.3317	0.0402	5.4623	14.6281	0.30050000548363	199	1040	wagner-fermentative
605	YDR084C	30.625628140704	1.3317	0.0402	5.4623	14.6281	0.30050000548363	199	1040	wagner-respiratory
606	YDR084C	134.25527490204	1.3317	0.0402	5.4623	14.6281	0.30050000548363	199	1040	weight
607	YDR084C	1.0850802314042	1.3317	0.0402	5.4623	14.6281	0.30050000548363	199	1040	yeast-carbon-absolute
608	YDR084C	0.18731746631651	1.3317	0.0402	5.4623	14.6281	0.30050000548363	199	1040	yeast-carbon-relative
609	YDR084C	1.3316576205306	1.3317	0.0402	5.4623	14.6281	0.30050000548363	199	1040	yeast-nitrogen-absolute
610	YDR084C	0.438065141402	1.3317	0.0402	5.4623	14.6281	0.30050000548363	199	1040	yeast-nitrogen-relative
611	YDR084C	0.040201005025279	1.3317	0.0402	5.4623	14.6281	0.30050000548363	199	1040	yeast-sulphur-absolute
612	YDR084C	0.14899850846885	1.3317	0.0402	5.4623	14.6281	0.30050000548363	199	1040	yeast-sulphur-relative
613	YDR087C	25.256834284007	1.4209	0.018	5.3885	15.7266	0.31450000405312	278	6960	akashi
614	YDR087C	21.314748201439	1.4209	0.018	5.3885	15.7266	0.31450000405312	278	6960	craig-energy
615	YDR087C	5.4928057553957	1.4209	0.018	5.3885	15.7266	0.31450000405312	278	6960	craig-steps
616	YDR087C	1.0074546645871	1.4209	0.018	5.3885	15.7266	0.31450000405312	278	6960	ecoli-carbon-absolute
617	YDR087C	0.18837515530076	1.4209	0.018	5.3885	15.7266	0.31450000405312	278	6960	ecoli-carbon-relative
618	YDR087C	1.4208633093525	1.4209	0.018	5.3885	15.7266	0.31450000405312	278	6960	ecoli-nitrogen-absolute
619	YDR087C	0.36580692663146	1.4209	0.018	5.3885	15.7266	0.31450000405312	278	6960	ecoli-nitrogen-relative
620	YDR087C	0.01798561151074	1.4209	0.018	5.3885	15.7266	0.31450000405312	278	6960	ecoli-sulphur-absolute
621	YDR087C	0.10356474526079	1.4209	0.018	5.3885	15.7266	0.31450000405312	278	6960	ecoli-sulphur-relative
622	YDR087C	6.658273381295	1.4209	0.018	5.3885	15.7266	0.31450000405312	278	6960	wagner-fermentative
623	YDR087C	27.802158273381	1.4209	0.018	5.3885	15.7266	0.31450000405312	278	6960	wagner-respiratory
624	YDR087C	137.38884847627	1.4209	0.018	5.3885	15.7266	0.31450000405312	278	6960	weight
625	YDR087C	1.0622046464424	1.4209	0.018	5.3885	15.7266	0.31450000405312	278	6960	yeast-carbon-absolute
626	YDR087C	0.21191803719044	1.4209	0.018	5.3885	15.7266	0.31450000405312	278	6960	yeast-carbon-relative
627	YDR087C	1.4208622073098	1.4209	0.018	5.3885	15.7266	0.31450000405312	278	6960	yeast-nitrogen-absolute
628	YDR087C	0.52767332066387	1.4209	0.018	5.3885	15.7266	0.31450000405312	278	6960	yeast-nitrogen-relative
629	YDR087C	0.017985611510868	1.4209	0.018	5.3885	15.7266	0.31450000405312	278	6960	yeast-sulphur-absolute
630	YDR087C	0.097443364259405	1.4209	0.018	5.3885	15.7266	0.31450000405312	278	6960	yeast-sulphur-relative
631	YDR099W	21.907691997486	1.3663	0.022	4.9304	14.6337	0.49325001239777	273	47600	akashi
632	YDR099W	18.091575091575	1.3663	0.022	4.9304	14.6337	0.49325001239777	273	47600	craig-energy
633	YDR099W	4.6593406593407	1.3663	0.022	4.9304	14.6337	0.49325001239777	273	47600	craig-steps
634	YDR099W	0.90293460800534	1.3663	0.022	4.9304	14.6337	0.49325001239777	273	47600	ecoli-carbon-absolute
635	YDR099W	0.17358372169427	1.3663	0.022	4.9304	14.6337	0.49325001239777	273	47600	ecoli-carbon-relative
636	YDR099W	1.3663003663004	1.3663	0.022	4.9304	14.6337	0.49325001239777	273	47600	ecoli-nitrogen-absolute
637	YDR099W	0.35547811494315	1.3663	0.022	4.9304	14.6337	0.49325001239777	273	47600	ecoli-nitrogen-relative
638	YDR099W	0.021978021978022	1.3663	0.022	4.9304	14.6337	0.49325001239777	273	47600	ecoli-sulphur-absolute
639	YDR099W	0.12840846125538	1.3663	0.022	4.9304	14.6337	0.49325001239777	273	47600	ecoli-sulphur-relative
640	YDR099W	5.6263736263736	1.3663	0.022	4.9304	14.6337	0.49325001239777	273	47600	wagner-fermentative
641	YDR099W	23.423076923077	1.3663	0.022	4.9304	14.6337	0.49325001239777	273	47600	wagner-respiratory
642	YDR099W	131.73589660309	1.3663	0.022	4.9304	14.6337	0.49325001239777	273	47600	weight
643	YDR099W	0.94827265355177	1.3663	0.022	4.9304	14.6337	0.49325001239777	273	47600	yeast-carbon-absolute
644	YDR099W	0.1926663793255	1.3663	0.022	4.9304	14.6337	0.49325001239777	273	47600	yeast-carbon-relative
645	YDR099W	1.3662991855607	1.3663	0.022	4.9304	14.6337	0.49325001239777	273	47600	yeast-nitrogen-absolute
646	YDR099W	0.50508100661575	1.3663	0.022	4.9304	14.6337	0.49325001239777	273	47600	yeast-nitrogen-relative
647	YDR099W	0.021978021978139	1.3663	0.022	4.9304	14.6337	0.49325001239777	273	47600	yeast-sulphur-absolute
648	YDR099W	0.12325316882583	1.3663	0.022	4.9304	14.6337	0.49325001239777	273	47600	yeast-sulphur-relative
649	YDR100W	25.978321302187	1.1538	0.028	5.2867	15.2168	0.30599999427795	143	4540	akashi
650	YDR100W	24.479020979021	1.1538	0.028	5.2867	15.2168	0.30599999427795	143	4540	craig-energy
651	YDR100W	5.8251748251748	1.1538	0.028	5.2867	15.2168	0.30599999427795	143	4540	craig-steps
652	YDR100W	1.0165533210848	1.1538	0.028	5.2867	15.2168	0.30599999427795	143	4540	ecoli-carbon-absolute
653	YDR100W	0.19324670721601	1.1538	0.028	5.2867	15.2168	0.30599999427795	143	4540	ecoli-carbon-relative
654	YDR100W	1.1538461538462	1.1538	0.028	5.2867	15.2168	0.30599999427795	143	4540	ecoli-nitrogen-absolute
655	YDR100W	0.31571219783354	1.1538	0.028	5.2867	15.2168	0.30599999427795	143	4540	ecoli-nitrogen-relative
656	YDR100W	0.027972027971894	1.1538	0.028	5.2867	15.2168	0.30599999427795	143	4540	ecoli-sulphur-absolute
657	YDR100W	0.15752790419379	1.1538	0.028	5.2867	15.2168	0.30599999427795	143	4540	ecoli-sulphur-relative
658	YDR100W	6.6223776223776	1.1538	0.028	5.2867	15.2168	0.30599999427795	143	4540	wagner-fermentative
659	YDR100W	30.342657342657	1.1538	0.028	5.2867	15.2168	0.30599999427795	143	4540	wagner-respiratory
660	YDR100W	128.96153702102	1.1538	0.028	5.2867	15.2168	0.30599999427795	143	4540	weight
661	YDR100W	1.0309022406598	1.1538	0.028	5.2867	15.2168	0.30599999427795	143	4540	yeast-carbon-absolute
662	YDR100W	0.19872979620485	1.1538	0.028	5.2867	15.2168	0.30599999427795	143	4540	yeast-carbon-relative
663	YDR100W	1.1538452610269	1.1538	0.028	5.2867	15.2168	0.30599999427795	143	4540	yeast-nitrogen-absolute
664	YDR100W	0.4366237246985	1.1538	0.028	5.2867	15.2168	0.30599999427795	143	4540	yeast-nitrogen-relative
665	YDR100W	0.027972027972139	1.1538	0.028	5.2867	15.2168	0.30599999427795	143	4540	yeast-sulphur-absolute
666	YDR100W	0.14356919890566	1.1538	0.028	5.2867	15.2168	0.30599999427795	143	4540	yeast-sulphur-relative
667	YDR101C	22.671837805093	1.3288	0.0304	4.8617	15.656	0.39825001358986	593	45100	akashi
668	YDR101C	18.882799325464	1.3288	0.0304	4.8617	15.656	0.39825001358986	593	45100	craig-energy
669	YDR101C	5.1905564924115	1.3288	0.0304	4.8617	15.656	0.39825001358986	593	45100	craig-steps
670	YDR101C	0.91818991489394	1.3288	0.0304	4.8617	15.656	0.39825001358986	593	45100	ecoli-carbon-absolute
671	YDR101C	0.1833263225665	1.3288	0.0304	4.8617	15.656	0.39825001358986	593	45100	ecoli-carbon-relative
672	YDR101C	1.3288364249578	1.3288	0.0304	4.8617	15.656	0.39825001358986	593	45100	ecoli-nitrogen-absolute
673	YDR101C	0.35663811126206	1.3288	0.0304	4.8617	15.656	0.39825001358986	593	45100	ecoli-nitrogen-relative
674	YDR101C	0.030354131534574	1.3288	0.0304	4.8617	15.656	0.39825001358986	593	45100	ecoli-sulphur-absolute
675	YDR101C	0.15173225851103	1.3288	0.0304	4.8617	15.656	0.39825001358986	593	45100	ecoli-sulphur-relative
676	YDR101C	6.1905564924115	1.3288	0.0304	4.8617	15.656	0.39825001358986	593	45100	wagner-fermentative
677	YDR101C	25.16610455312	1.3288	0.0304	4.8617	15.656	0.39825001358986	593	45100	wagner-respiratory
678	YDR101C	127.96542884608	1.3288	0.0304	4.8617	15.656	0.39825001358986	593	45100	weight
679	YDR101C	0.94763881802358	1.3288	0.0304	4.8617	15.656	0.39825001358986	593	45100	yeast-carbon-absolute
680	YDR101C	0.1935805951231	1.3288	0.0304	4.8617	15.656	0.39825001358986	593	45100	yeast-carbon-relative
681	YDR101C	1.3288355186255	1.3288	0.0304	4.8617	15.656	0.39825001358986	593	45100	yeast-nitrogen-absolute
682	YDR101C	0.49307408599375	1.3288	0.0304	4.8617	15.656	0.39825001358986	593	45100	yeast-nitrogen-relative
683	YDR101C	0.030354131534757	1.3288	0.0304	4.8617	15.656	0.39825001358986	593	45100	yeast-sulphur-absolute
684	YDR101C	0.11250266806411	1.3288	0.0304	4.8617	15.656	0.39825001358986	593	45100	yeast-sulphur-relative
685	YDR103W	22.751144729498	1.3479	0.0284	4.9258	15.3261	0.25575000047684	917	1900	akashi
686	YDR103W	18.860959651036	1.3479	0.0284	4.9258	15.3261	0.25575000047684	917	1900	craig-energy
687	YDR103W	5.0806979280262	1.3479	0.0284	4.9258	15.3261	0.25575000047684	917	1900	craig-steps
688	YDR103W	0.92223222945353	1.3479	0.0284	4.9258	15.3261	0.25575000047684	917	1900	ecoli-carbon-absolute
689	YDR103W	0.17473697936977	1.3479	0.0284	4.9258	15.3261	0.25575000047684	917	1900	ecoli-carbon-relative
690	YDR103W	1.3478735005453	1.3479	0.0284	4.9258	15.3261	0.25575000047684	917	1900	ecoli-nitrogen-absolute
691	YDR103W	0.33998221709853	1.3479	0.0284	4.9258	15.3261	0.25575000047684	917	1900	ecoli-nitrogen-relative
692	YDR103W	0.028353326063077	1.3479	0.0284	4.9258	15.3261	0.25575000047684	917	1900	ecoli-sulphur-absolute
693	YDR103W	0.13344870104182	1.3479	0.0284	4.9258	15.3261	0.25575000047684	917	1900	ecoli-sulphur-relative
694	YDR103W	6.2639040348964	1.3479	0.0284	4.9258	15.3261	0.25575000047684	917	1900	wagner-fermentative
695	YDR103W	25.257360959651	1.3479	0.0284	4.9258	15.3261	0.25575000047684	917	1900	wagner-respiratory
696	YDR103W	130.02758930502	1.3479	0.0284	4.9258	15.3261	0.25575000047684	917	1900	weight
697	YDR103W	0.96017015272814	1.3479	0.0284	4.9258	15.3261	0.25575000047684	917	1900	yeast-carbon-absolute
698	YDR103W	0.18755423657864	1.3479	0.0284	4.9258	15.3261	0.25575000047684	917	1900	yeast-carbon-relative
699	YDR103W	1.347872703845	1.3479	0.0284	4.9258	15.3261	0.25575000047684	917	1900	yeast-nitrogen-absolute
700	YDR103W	0.47196492370758	1.3479	0.0284	4.9258	15.3261	0.25575000047684	917	1900	yeast-nitrogen-relative
701	YDR103W	0.028353326063337	1.3479	0.0284	4.9258	15.3261	0.25575000047684	917	1900	yeast-sulphur-absolute
702	YDR103W	0.086422741315275	1.3479	0.0284	4.9258	15.3261	0.25575000047684	917	1900	yeast-sulphur-relative
703	YDR111C	23.414398093666	1.3314	0.0335	5.0079	15.1716	0.29975000023842	507	3480	akashi
704	YDR111C	19.764299802761	1.3314	0.0335	5.0079	15.1716	0.29975000023842	507	3480	craig-energy
705	YDR111C	5.276134122288	1.3314	0.0335	5.0079	15.1716	0.29975000023842	507	3480	craig-steps
706	YDR111C	0.94745043131727	1.3314	0.0335	5.0079	15.1716	0.29975000023842	507	3480	ecoli-carbon-absolute
707	YDR111C	0.18401494648682	1.3314	0.0335	5.0079	15.1716	0.29975000023842	507	3480	ecoli-carbon-relative
708	YDR111C	1.3313609467456	1.3314	0.0335	5.0079	15.1716	0.29975000023842	507	3480	ecoli-nitrogen-absolute
709	YDR111C	0.35749503546918	1.3314	0.0335	5.0079	15.1716	0.29975000023842	507	3480	ecoli-nitrogen-relative
710	YDR111C	0.033530571992172	1.3314	0.0335	5.0079	15.1716	0.29975000023842	507	3480	ecoli-sulphur-absolute
711	YDR111C	0.17010704083608	1.3314	0.0335	5.0079	15.1716	0.29975000023842	507	3480	ecoli-sulphur-relative
712	YDR111C	6.3668639053254	1.3314	0.0335	5.0079	15.1716	0.29975000023842	507	3480	wagner-fermentative
713	YDR111C	25.730769230769	1.3314	0.0335	5.0079	15.1716	0.29975000023842	507	3480	wagner-respiratory
714	YDR111C	129.96094568617	1.3314	0.0335	5.0079	15.1716	0.29975000023842	507	3480	weight
715	YDR111C	0.97848669676151	1.3314	0.0335	5.0079	15.1716	0.29975000023842	507	3480	yeast-carbon-absolute
716	YDR111C	0.19609016406348	1.3314	0.0335	5.0079	15.1716	0.29975000023842	507	3480	yeast-carbon-relative
717	YDR111C	1.3313599870755	1.3314	0.0335	5.0079	15.1716	0.29975000023842	507	3480	yeast-nitrogen-absolute
718	YDR111C	0.49390099033037	1.3314	0.0335	5.0079	15.1716	0.29975000023842	507	3480	yeast-nitrogen-relative
719	YDR111C	0.033530571992263	1.3314	0.0335	5.0079	15.1716	0.29975000023842	507	3480	yeast-sulphur-absolute
720	YDR111C	0.12990190570431	1.3314	0.0335	5.0079	15.1716	0.29975000023842	507	3480	yeast-sulphur-relative
721	YDR116C	22.447718914768	1.3684	0.0246	4.8421	15.8632	0.23925000429153	285	7010	akashi
722	YDR116C	18.731578947368	1.3684	0.0246	4.8421	15.8632	0.23925000429153	285	7010	craig-energy
723	YDR116C	5.3649122807018	1.3684	0.0246	4.8421	15.8632	0.23925000429153	285	7010	craig-steps
724	YDR116C	0.91721287955318	1.3684	0.0246	4.8421	15.8632	0.23925000429153	285	7010	ecoli-carbon-absolute
725	YDR116C	0.18869254528953	1.3684	0.0246	4.8421	15.8632	0.23925000429153	285	7010	ecoli-carbon-relative
726	YDR116C	1.3684210526316	1.3684	0.0246	4.8421	15.8632	0.23925000429153	285	7010	ecoli-nitrogen-absolute
727	YDR116C	0.38582962343567	1.3684	0.0246	4.8421	15.8632	0.23925000429153	285	7010	ecoli-nitrogen-relative
728	YDR116C	0.02456140350891	1.3684	0.0246	4.8421	15.8632	0.23925000429153	285	7010	ecoli-sulphur-absolute
729	YDR116C	0.12721726070231	1.3684	0.0246	4.8421	15.8632	0.23925000429153	285	7010	ecoli-sulphur-relative
730	YDR116C	6.4245614035088	1.3684	0.0246	4.8421	15.8632	0.23925000429153	285	7010	wagner-fermentative
731	YDR116C	24.912280701754	1.3684	0.0246	4.8421	15.8632	0.23925000429153	285	7010	wagner-respiratory
732	YDR116C	126.71929680004	1.3684	0.0246	4.8421	15.8632	0.23925000429153	285	7010	weight
733	YDR116C	0.94786118791814	1.3684	0.0246	4.8421	15.8632	0.23925000429153	285	7010	yeast-carbon-absolute
734	YDR116C	0.20198006795294	1.3684	0.0246	4.8421	15.8632	0.23925000429153	285	7010	yeast-carbon-relative
735	YDR116C	1.3684200485547	1.3684	0.0246	4.8421	15.8632	0.23925000429153	285	7010	yeast-nitrogen-absolute
736	YDR116C	0.53962352496098	1.3684	0.0246	4.8421	15.8632	0.23925000429153	285	7010	yeast-nitrogen-relative
737	YDR116C	0.024561403508978	1.3684	0.0246	4.8421	15.8632	0.23925000429153	285	7010	yeast-sulphur-absolute
738	YDR116C	0.10104170950721	1.3684	0.0246	4.8421	15.8632	0.23925000429153	285	7010	yeast-sulphur-relative
739	YDR117C	24.092566031059	1.3381	0.0283	5.0973	15.5611	0.30074998736382	565	3870	akashi
740	YDR117C	19.87610619469	1.3381	0.0283	5.0973	15.5611	0.30074998736382	565	3870	craig-energy
741	YDR117C	5.4743362831858	1.3381	0.0283	5.0973	15.5611	0.30074998736382	565	3870	craig-steps
742	YDR117C	0.97082600377302	1.3381	0.0283	5.0973	15.5611	0.30074998736382	565	3870	ecoli-carbon-absolute
743	YDR117C	0.1880113772982	1.3381	0.0283	5.0973	15.5611	0.30074998736382	565	3870	ecoli-carbon-relative
744	YDR117C	1.3380530973451	1.3381	0.0283	5.0973	15.5611	0.30074998736382	565	3870	ecoli-nitrogen-absolute
745	YDR117C	0.35018332218174	1.3381	0.0283	5.0973	15.5611	0.30074998736382	565	3870	ecoli-nitrogen-relative
746	YDR117C	0.028318584070906	1.3381	0.0283	5.0973	15.5611	0.30074998736382	565	3870	ecoli-sulphur-absolute
747	YDR117C	0.15051833288628	1.3381	0.0283	5.0973	15.5611	0.30074998736382	565	3870	ecoli-sulphur-relative
748	YDR117C	6.7274336283186	1.3381	0.0283	5.0973	15.5611	0.30074998736382	565	3870	wagner-fermentative
749	YDR117C	26.965486725664	1.3381	0.0283	5.0973	15.5611	0.30074998736382	565	3870	wagner-respiratory
750	YDR117C	131.25185739973	1.3381	0.0283	5.0973	15.5611	0.30074998736382	565	3870	weight
751	YDR117C	1.0035357572864	1.3381	0.0283	5.0973	15.5611	0.30074998736382	565	3870	yeast-carbon-absolute
752	YDR117C	0.20494006863606	1.3381	0.0283	5.0973	15.5611	0.30074998736382	565	3870	yeast-carbon-relative
753	YDR117C	1.3380522695263	1.3381	0.0283	5.0973	15.5611	0.30074998736382	565	3870	yeast-nitrogen-absolute
754	YDR117C	0.50297599596392	1.3381	0.0283	5.0973	15.5611	0.30074998736382	565	3870	yeast-nitrogen-relative
755	YDR117C	0.028318584070915	1.3381	0.0283	5.0973	15.5611	0.30074998736382	565	3870	yeast-sulphur-absolute
756	YDR117C	0.12515308684888	1.3381	0.0283	5.0973	15.5611	0.30074998736382	565	3870	yeast-sulphur-relative
757	YDR120C	23.546315470913	1.3877	0.0421	4.9825	15.3228	0.30375000834465	570	15500	akashi
758	YDR120C	19.544736842105	1.3877	0.0421	4.9825	15.3228	0.30375000834465	570	15500	craig-energy
759	YDR120C	5.2736842105263	1.3877	0.0421	4.9825	15.3228	0.30375000834465	570	15500	craig-steps
760	YDR120C	0.94938099452278	1.3877	0.0421	4.9825	15.3228	0.30375000834465	570	15500	ecoli-carbon-absolute
761	YDR120C	0.18107101011433	1.3877	0.0421	4.9825	15.3228	0.30375000834465	570	15500	ecoli-carbon-relative
762	YDR120C	1.3877192982456	1.3877	0.0421	4.9825	15.3228	0.30375000834465	570	15500	ecoli-nitrogen-absolute
763	YDR120C	0.36566600559051	1.3877	0.0421	4.9825	15.3228	0.30375000834465	570	15500	ecoli-nitrogen-relative
764	YDR120C	0.042105263157965	1.3877	0.0421	4.9825	15.3228	0.30375000834465	570	15500	ecoli-sulphur-absolute
765	YDR120C	0.21491436702689	1.3877	0.0421	4.9825	15.3228	0.30375000834465	570	15500	ecoli-sulphur-relative
766	YDR120C	6.659649122807	1.3877	0.0421	4.9825	15.3228	0.30375000834465	570	15500	wagner-fermentative
767	YDR120C	26.002631578947	1.3877	0.0421	4.9825	15.3228	0.30375000834465	570	15500	wagner-respiratory
768	YDR120C	130.36333243387	1.3877	0.0421	4.9825	15.3228	0.30375000834465	570	15500	weight
769	YDR120C	0.98468263583225	1.3877	0.0421	4.9825	15.3228	0.30375000834465	570	15500	yeast-carbon-absolute
770	YDR120C	0.19422495081825	1.3877	0.0421	4.9825	15.3228	0.30375000834465	570	15500	yeast-carbon-relative
771	YDR120C	1.3877184676497	1.3877	0.0421	4.9825	15.3228	0.30375000834465	570	15500	yeast-nitrogen-absolute
772	YDR120C	0.50588089548247	1.3877	0.0421	4.9825	15.3228	0.30375000834465	570	15500	yeast-nitrogen-relative
773	YDR120C	0.042105263158026	1.3877	0.0421	4.9825	15.3228	0.30375000834465	570	15500	yeast-sulphur-absolute
774	YDR120C	0.16606518141955	1.3877	0.0421	4.9825	15.3228	0.30375000834465	570	15500	yeast-sulphur-relative
775	YDR121W	21.333673102515	1.3724	0.0153	4.8469	15.449	0.27274999022484	196	2100	akashi
776	YDR121W	16.686224489796	1.3724	0.0153	4.8469	15.449	0.27274999022484	196	2100	craig-energy
777	YDR121W	4.5918367346939	1.3724	0.0153	4.8469	15.449	0.27274999022484	196	2100	craig-steps
778	YDR121W	0.88333666719952	1.3724	0.0153	4.8469	15.449	0.27274999022484	196	2100	ecoli-carbon-absolute
779	YDR121W	0.18211823964149	1.3724	0.0153	4.8469	15.449	0.27274999022484	196	2100	ecoli-carbon-relative
780	YDR121W	1.3724489795918	1.3724	0.0153	4.8469	15.449	0.27274999022484	196	2100	ecoli-nitrogen-absolute
781	YDR121W	0.37424151249686	1.3724	0.0153	4.8469	15.449	0.27274999022484	196	2100	ecoli-nitrogen-relative
782	YDR121W	0.015306122449054	1.3724	0.0153	4.8469	15.449	0.27274999022484	196	2100	ecoli-sulphur-absolute
783	YDR121W	0.082969281966804	1.3724	0.0153	4.8469	15.449	0.27274999022484	196	2100	ecoli-sulphur-relative
784	YDR121W	5.6224489795918	1.3724	0.0153	4.8469	15.449	0.27274999022484	196	2100	wagner-fermentative
785	YDR121W	23.127551020408	1.3724	0.0153	4.8469	15.449	0.27274999022484	196	2100	wagner-respiratory
786	YDR121W	130.16530566313	1.3724	0.0153	4.8469	15.449	0.27274999022484	196	2100	weight
787	YDR121W	0.93355183029661	1.3724	0.0153	4.8469	15.449	0.27274999022484	196	2100	yeast-carbon-absolute
788	YDR121W	0.20622693696915	1.3724	0.0153	4.8469	15.449	0.27274999022484	196	2100	yeast-carbon-relative
789	YDR121W	1.3724478851168	1.3724	0.0153	4.8469	15.449	0.27274999022484	196	2100	yeast-nitrogen-absolute
790	YDR121W	0.54253564101207	1.3724	0.0153	4.8469	15.449	0.27274999022484	196	2100	yeast-nitrogen-relative
791	YDR121W	0.015306122449116	1.3724	0.0153	4.8469	15.449	0.27274999022484	196	2100	yeast-sulphur-absolute
792	YDR121W	0.071283344982399	1.3724	0.0153	4.8469	15.449	0.27274999022484	196	2100	yeast-sulphur-relative
793	YDR125C	25.989182880646	1.4194	0.0508	5.3422	14.989	0.25775000452995	453	143	akashi
794	YDR125C	22.493377483444	1.4194	0.0508	5.3422	14.989	0.25775000452995	453	143	craig-energy
795	YDR125C	5.7615894039735	1.4194	0.0508	5.3422	14.989	0.25775000452995	453	143	craig-steps
796	YDR125C	1.0364955845258	1.4194	0.0508	5.3422	14.989	0.25775000452995	453	143	ecoli-carbon-absolute
797	YDR125C	0.18772427719621	1.4194	0.0508	5.3422	14.989	0.25775000452995	453	143	ecoli-carbon-relative
798	YDR125C	1.4194260485651	1.4194	0.0508	5.3422	14.989	0.25775000452995	453	143	ecoli-nitrogen-absolute
799	YDR125C	0.35572868250064	1.4194	0.0508	5.3422	14.989	0.25775000452995	453	143	ecoli-nitrogen-relative
800	YDR125C	0.05077262693151	1.4194	0.0508	5.3422	14.989	0.25775000452995	453	143	ecoli-sulphur-absolute
801	YDR125C	0.29012357781602	1.4194	0.0508	5.3422	14.989	0.25775000452995	453	143	ecoli-sulphur-relative
802	YDR125C	7.2715231788079	1.4194	0.0508	5.3422	14.989	0.25775000452995	453	143	wagner-fermentative
803	YDR125C	28.879690949227	1.4194	0.0508	5.3422	14.989	0.25775000452995	453	143	wagner-respiratory
804	YDR125C	135.38851987658	1.4194	0.0508	5.3422	14.989	0.25775000452995	453	143	weight
805	YDR125C	1.0724958176118	1.4194	0.0508	5.3422	14.989	0.25775000452995	453	143	yeast-carbon-absolute
806	YDR125C	0.19594563870685	1.4194	0.0508	5.3422	14.989	0.25775000452995	453	143	yeast-carbon-relative
807	YDR125C	1.4194252187053	1.4194	0.0508	5.3422	14.989	0.25775000452995	453	143	yeast-nitrogen-absolute
808	YDR125C	0.47959790886616	1.4194	0.0508	5.3422	14.989	0.25775000452995	453	143	yeast-nitrogen-relative
809	YDR125C	0.050772626931661	1.4194	0.0508	5.3422	14.989	0.25775000452995	453	143	yeast-sulphur-absolute
810	YDR125C	0.27004096402187	1.4194	0.0508	5.3422	14.989	0.25775000452995	453	143	yeast-sulphur-relative
811	YDR127W	23.279974509847	1.3016	0.034	4.9232	15.6599	0.35925000905991	1588	6420	akashi
812	YDR127W	19.770780856423	1.3016	0.034	4.9232	15.6599	0.35925000905991	1588	6420	craig-energy
813	YDR127W	5.1832493702771	1.3016	0.034	4.9232	15.6599	0.35925000905991	1588	6420	craig-steps
814	YDR127W	0.93317384653788	1.3016	0.034	4.9232	15.6599	0.35925000905991	1588	6420	ecoli-carbon-absolute
815	YDR127W	0.18346448085958	1.3016	0.034	4.9232	15.6599	0.35925000905991	1588	6420	ecoli-carbon-relative
816	YDR127W	1.301637279597	1.3016	0.034	4.9232	15.6599	0.35925000905991	1588	6420	ecoli-nitrogen-absolute
817	YDR127W	0.35246846474876	1.3016	0.034	4.9232	15.6599	0.35925000905991	1588	6420	ecoli-nitrogen-relative
818	YDR127W	0.034005037783448	1.3016	0.034	4.9232	15.6599	0.35925000905991	1588	6420	ecoli-sulphur-absolute
819	YDR127W	0.17635887214271	1.3016	0.034	4.9232	15.6599	0.35925000905991	1588	6420	ecoli-sulphur-relative
820	YDR127W	6.2953400503778	1.3016	0.034	4.9232	15.6599	0.35925000905991	1588	6420	wagner-fermentative
821	YDR127W	25.949307304786	1.3016	0.034	4.9232	15.6599	0.35925000905991	1588	6420	wagner-respiratory
822	YDR127W	128.06076721941	1.3016	0.034	4.9232	15.6599	0.35925000905991	1588	6420	weight
823	YDR127W	0.96151330821235	1.3016	0.034	4.9232	15.6599	0.35925000905991	1588	6420	yeast-carbon-absolute
824	YDR127W	0.19589505556347	1.3016	0.034	4.9232	15.6599	0.35925000905991	1588	6420	yeast-carbon-relative
825	YDR127W	1.301636367173	1.3016	0.034	4.9232	15.6599	0.35925000905991	1588	6420	yeast-nitrogen-absolute
826	YDR127W	0.49404849928525	1.3016	0.034	4.9232	15.6599	0.35925000905991	1588	6420	yeast-nitrogen-relative
827	YDR127W	0.034005037783549	1.3016	0.034	4.9232	15.6599	0.35925000905991	1588	6420	yeast-sulphur-absolute
828	YDR127W	0.14040454779712	1.3016	0.034	4.9232	15.6599	0.35925000905991	1588	6420	yeast-sulphur-relative
829	YDR137W	23.533483843278	1.3363	0.0302	5.0468	15.4465	0.25200000405312	663	589	akashi
830	YDR137W	19.477375565611	1.3363	0.0302	5.0468	15.4465	0.25200000405312	663	589	craig-energy
831	YDR137W	5.3182503770739	1.3363	0.0302	5.0468	15.4465	0.25200000405312	663	589	craig-steps
832	YDR137W	0.95272337208147	1.3363	0.0302	5.0468	15.4465	0.25200000405312	663	589	ecoli-carbon-absolute
833	YDR137W	0.18162304781051	1.3363	0.0302	5.0468	15.4465	0.25200000405312	663	589	ecoli-carbon-relative
834	YDR137W	1.3363499245852	1.3363	0.0302	5.0468	15.4465	0.25200000405312	663	589	ecoli-nitrogen-absolute
835	YDR137W	0.34558414064381	1.3363	0.0302	5.0468	15.4465	0.25200000405312	663	589	ecoli-nitrogen-relative
836	YDR137W	0.030165912518873	1.3363	0.0302	5.0468	15.4465	0.25200000405312	663	589	ecoli-sulphur-absolute
837	YDR137W	0.16606470487351	1.3363	0.0302	5.0468	15.4465	0.25200000405312	663	589	ecoli-sulphur-relative
838	YDR137W	6.5309200603318	1.3363	0.0302	5.0468	15.4465	0.25200000405312	663	589	wagner-fermentative
839	YDR137W	26.164404223228	1.3363	0.0302	5.0468	15.4465	0.25200000405312	663	589	wagner-respiratory
840	YDR137W	131.59653014907	1.3363	0.0302	5.0468	15.4465	0.25200000405312	663	589	weight
841	YDR137W	0.98670903927061	1.3363	0.0302	5.0468	15.4465	0.25200000405312	663	589	yeast-carbon-absolute
842	YDR137W	0.19625235053951	1.3363	0.0302	5.0468	15.4465	0.25200000405312	663	589	yeast-carbon-relative
843	YDR137W	1.336349091199	1.3363	0.0302	5.0468	15.4465	0.25200000405312	663	589	yeast-nitrogen-absolute
844	YDR137W	0.48534542468811	1.3363	0.0302	5.0468	15.4465	0.25200000405312	663	589	yeast-nitrogen-relative
845	YDR137W	0.030165912518952	1.3363	0.0302	5.0468	15.4465	0.25200000405312	663	589	yeast-sulphur-absolute
846	YDR137W	0.14622463554597	1.3363	0.0302	5.0468	15.4465	0.25200000405312	663	589	yeast-sulphur-relative
847	YDR140W	24.032126392175	1.3032	0.0407	5.1041	15.3258	0.25325000286102	221	3390	akashi
848	YDR140W	20.549773755656	1.3032	0.0407	5.1041	15.3258	0.25325000286102	221	3390	craig-energy
849	YDR140W	5.3710407239819	1.3032	0.0407	5.1041	15.3258	0.25325000286102	221	3390	craig-steps
850	YDR140W	0.96899238930029	1.3032	0.0407	5.1041	15.3258	0.25325000286102	221	3390	ecoli-carbon-absolute
851	YDR140W	0.18827319971172	1.3032	0.0407	5.1041	15.3258	0.25325000286102	221	3390	ecoli-carbon-relative
852	YDR140W	1.3031674208145	1.3032	0.0407	5.1041	15.3258	0.25325000286102	221	3390	ecoli-nitrogen-absolute
853	YDR140W	0.34839339267749	1.3032	0.0407	5.1041	15.3258	0.25325000286102	221	3390	ecoli-nitrogen-relative
854	YDR140W	0.040723981900393	1.3032	0.0407	5.1041	15.3258	0.25325000286102	221	3390	ecoli-sulphur-absolute
855	YDR140W	0.18638592575675	1.3032	0.0407	5.1041	15.3258	0.25325000286102	221	3390	ecoli-sulphur-relative
856	YDR140W	6.4886877828054	1.3032	0.0407	5.1041	15.3258	0.25325000286102	221	3390	wagner-fermentative
857	YDR140W	26.871040723982	1.3032	0.0407	5.1041	15.3258	0.25325000286102	221	3390	wagner-respiratory
858	YDR140W	130.94208053658	1.3032	0.0407	5.1041	15.3258	0.25325000286102	221	3390	weight
859	YDR140W	1.0000536176144	1.3032	0.0407	5.1041	15.3258	0.25325000286102	221	3390	yeast-carbon-absolute
860	YDR140W	0.20202656091945	1.3032	0.0407	5.1041	15.3258	0.25325000286102	221	3390	yeast-carbon-relative
861	YDR140W	1.3031665550638	1.3032	0.0407	5.1041	15.3258	0.25325000286102	221	3390	yeast-nitrogen-absolute
862	YDR140W	0.49092233469246	1.3032	0.0407	5.1041	15.3258	0.25325000286102	221	3390	yeast-nitrogen-relative
863	YDR140W	0.04072398190059	1.3032	0.0407	5.1041	15.3258	0.25325000286102	221	3390	yeast-sulphur-absolute
864	YDR140W	0.11221482038492	1.3032	0.0407	5.1041	15.3258	0.25325000286102	221	3390	yeast-sulphur-relative
865	YDR143C	19.694589888463	1.423	0.0148	4.4885	14.8148	0.26499998569489	610	172	akashi
866	YDR143C	15.444262295082	1.423	0.0148	4.4885	14.8148	0.26499998569489	610	172	craig-energy
867	YDR143C	4.0852459016393	1.423	0.0148	4.4885	14.8148	0.26499998569489	610	172	craig-steps
868	YDR143C	0.80525620696975	1.423	0.0148	4.4885	14.8148	0.26499998569489	610	172	ecoli-carbon-absolute
869	YDR143C	0.15257647042392	1.423	0.0148	4.4885	14.8148	0.26499998569489	610	172	ecoli-carbon-relative
870	YDR143C	1.4229508196721	1.423	0.0148	4.4885	14.8148	0.26499998569489	610	172	ecoli-nitrogen-absolute
871	YDR143C	0.36313766629481	1.423	0.0148	4.4885	14.8148	0.26499998569489	610	172	ecoli-nitrogen-relative
872	YDR143C	0.014754098360482	1.423	0.0148	4.4885	14.8148	0.26499998569489	610	172	ecoli-sulphur-absolute
873	YDR143C	0.067526704391787	1.423	0.0148	4.4885	14.8148	0.26499998569489	610	172	ecoli-sulphur-relative
874	YDR143C	5.383606557377	1.423	0.0148	4.4885	14.8148	0.26499998569489	610	172	wagner-fermentative
875	YDR143C	21.12131147541	1.423	0.0148	4.4885	14.8148	0.26499998569489	610	172	wagner-respiratory
876	YDR143C	125.56016377934	1.423	0.0148	4.4885	14.8148	0.26499998569489	610	172	weight
877	YDR143C	0.85932072791897	1.423	0.0148	4.4885	14.8148	0.26499998569489	610	172	yeast-carbon-absolute
878	YDR143C	0.16229179292062	1.423	0.0148	4.4885	14.8148	0.26499998569489	610	172	yeast-carbon-relative
879	YDR143C	1.4229499912653	1.423	0.0148	4.4885	14.8148	0.26499998569489	610	172	yeast-nitrogen-absolute
880	YDR143C	0.47546898983419	1.423	0.0148	4.4885	14.8148	0.26499998569489	610	172	yeast-nitrogen-relative
881	YDR143C	0.01475409836074	1.423	0.0148	4.4885	14.8148	0.26499998569489	610	172	yeast-sulphur-absolute
882	YDR143C	0.040654877527736	1.423	0.0148	4.4885	14.8148	0.26499998569489	610	172	yeast-sulphur-relative
883	YDR152W	23.108301583776	1.3358	0.0377	5.1321	15.0981	0.32600000500679	265	10300	akashi
884	YDR152W	18.584905660377	1.3358	0.0377	5.1321	15.0981	0.32600000500679	265	10300	craig-energy
885	YDR152W	4.8943396226415	1.3358	0.0377	5.1321	15.0981	0.32600000500679	265	10300	craig-steps
886	YDR152W	0.95394201537348	1.3358	0.0377	5.1321	15.0981	0.32600000500679	265	10300	ecoli-carbon-absolute
887	YDR152W	0.18365384818248	1.3358	0.0377	5.1321	15.0981	0.32600000500679	265	10300	ecoli-carbon-relative
888	YDR152W	1.3358490566038	1.3358	0.0377	5.1321	15.0981	0.32600000500679	265	10300	ecoli-nitrogen-absolute
889	YDR152W	0.35008678467206	1.3358	0.0377	5.1321	15.0981	0.32600000500679	265	10300	ecoli-nitrogen-relative
890	YDR152W	0.037735849056665	1.3358	0.0377	5.1321	15.0981	0.32600000500679	265	10300	ecoli-sulphur-absolute
891	YDR152W	0.20773754646697	1.3358	0.0377	5.1321	15.0981	0.32600000500679	265	10300	ecoli-sulphur-relative
892	YDR152W	6.1396226415094	1.3358	0.0377	5.1321	15.0981	0.32600000500679	265	10300	wagner-fermentative
893	YDR152W	24.856603773585	1.3358	0.0377	5.1321	15.0981	0.32600000500679	265	10300	wagner-respiratory
894	YDR152W	135.05018848923	1.3358	0.0377	5.1321	15.0981	0.32600000500679	265	10300	weight
895	YDR152W	0.99693597690114	1.3358	0.0377	5.1321	15.0981	0.32600000500679	265	10300	yeast-carbon-absolute
896	YDR152W	0.21028834447124	1.3358	0.0377	5.1321	15.0981	0.32600000500679	265	10300	yeast-carbon-relative
897	YDR152W	1.3358478404441	1.3358	0.0377	5.1321	15.0981	0.32600000500679	265	10300	yeast-nitrogen-absolute
898	YDR152W	0.51639276887027	1.3358	0.0377	5.1321	15.0981	0.32600000500679	265	10300	yeast-nitrogen-relative
899	YDR152W	0.037735849056671	1.3358	0.0377	5.1321	15.0981	0.32600000500679	265	10300	yeast-sulphur-absolute
900	YDR152W	0.18291874221032	1.3358	0.0377	5.1321	15.0981	0.32600000500679	265	10300	yeast-sulphur-relative
901	YDR153C	22.476885319916	1.472	0.017	4.9732	14.983	0.31825000047684	411	8100	akashi
902	YDR153C	17.28102189781	1.472	0.017	4.9732	14.983	0.31825000047684	411	8100	craig-energy
903	YDR153C	4.9902676399027	1.472	0.017	4.9732	14.983	0.31825000047684	411	8100	craig-steps
904	YDR153C	0.91785630968075	1.472	0.017	4.9732	14.983	0.31825000047684	411	8100	ecoli-carbon-absolute
905	YDR153C	0.17628039154983	1.472	0.017	4.9732	14.983	0.31825000047684	411	8100	ecoli-carbon-relative
906	YDR153C	1.4720194647202	1.472	0.017	4.9732	14.983	0.31825000047684	411	8100	ecoli-nitrogen-absolute
907	YDR153C	0.37978119560837	1.472	0.017	4.9732	14.983	0.31825000047684	411	8100	ecoli-nitrogen-relative
908	YDR153C	0.017031630170293	1.472	0.017	4.9732	14.983	0.31825000047684	411	8100	ecoli-sulphur-absolute
909	YDR153C	0.094375836929138	1.472	0.017	4.9732	14.983	0.31825000047684	411	8100	ecoli-sulphur-relative
910	YDR153C	6.4622871046229	1.472	0.017	4.9732	14.983	0.31825000047684	411	8100	wagner-fermentative
911	YDR153C	24.652068126521	1.472	0.017	4.9732	14.983	0.31825000047684	411	8100	wagner-respiratory
912	YDR153C	133.11532808104	1.472	0.017	4.9732	14.983	0.31825000047684	411	8100	weight
913	YDR153C	0.96922136070955	1.472	0.017	4.9732	14.983	0.31825000047684	411	8100	yeast-carbon-absolute
914	YDR153C	0.19367170932991	1.472	0.017	4.9732	14.983	0.31825000047684	411	8100	yeast-carbon-relative
915	YDR153C	1.4720186393916	1.472	0.017	4.9732	14.983	0.31825000047684	411	8100	yeast-nitrogen-absolute
916	YDR153C	0.52806755792522	1.472	0.017	4.9732	14.983	0.31825000047684	411	8100	yeast-nitrogen-relative
917	YDR153C	0.017031630170437	1.472	0.017	4.9732	14.983	0.31825000047684	411	8100	yeast-sulphur-absolute
918	YDR153C	0.083946304276463	1.472	0.017	4.9732	14.983	0.31825000047684	411	8100	yeast-sulphur-relative
919	YDR156W	20.51824791066	1.292	0.0219	4.5547	15.292	0.27300000190735	137	3100	akashi
920	YDR156W	15.514598540146	1.292	0.0219	4.5547	15.292	0.27300000190735	137	3100	craig-energy
921	YDR156W	4.6642335766423	1.292	0.0219	4.5547	15.292	0.27300000190735	137	3100	craig-steps
922	YDR156W	0.84448457699623	1.292	0.0219	4.5547	15.292	0.27300000190735	137	3100	ecoli-carbon-absolute
923	YDR156W	0.16933753684054	1.292	0.0219	4.5547	15.292	0.27300000190735	137	3100	ecoli-carbon-relative
924	YDR156W	1.2919708029197	1.292	0.0219	4.5547	15.292	0.27300000190735	137	3100	ecoli-nitrogen-absolute
925	YDR156W	0.34954208548922	1.292	0.0219	4.5547	15.292	0.27300000190735	137	3100	ecoli-nitrogen-relative
926	YDR156W	0.02189781021904	1.292	0.0219	4.5547	15.292	0.27300000190735	137	3100	ecoli-sulphur-absolute
927	YDR156W	0.13717905160752	1.292	0.0219	4.5547	15.292	0.27300000190735	137	3100	ecoli-sulphur-relative
928	YDR156W	6.1459854014599	1.292	0.0219	4.5547	15.292	0.27300000190735	137	3100	wagner-fermentative
929	YDR156W	22.879562043796	1.292	0.0219	4.5547	15.292	0.27300000190735	137	3100	wagner-respiratory
930	YDR156W	124.35109415542	1.292	0.0219	4.5547	15.292	0.27300000190735	137	3100	weight
931	YDR156W	0.86741349731919	1.292	0.0219	4.5547	15.292	0.27300000190735	137	3100	yeast-carbon-absolute
932	YDR156W	0.18218189222317	1.292	0.0219	4.5547	15.292	0.27300000190735	137	3100	yeast-carbon-relative
933	YDR156W	1.2919698488103	1.292	0.0219	4.5547	15.292	0.27300000190735	137	3100	yeast-nitrogen-absolute
934	YDR156W	0.49514675124066	1.292	0.0219	4.5547	15.292	0.27300000190735	137	3100	yeast-nitrogen-relative
935	YDR156W	0.021897810219146	1.292	0.0219	4.5547	15.292	0.27300000190735	137	3100	yeast-sulphur-absolute
936	YDR156W	0.14362466767061	1.292	0.0219	4.5547	15.292	0.27300000190735	137	3100	yeast-sulphur-relative
937	YAL012W	22.270558042575	1.3249	0.0076	4.8122	15.6701	0.52799999713898	394	38300	akashi
938	YAL012W	18.992385786802	1.3249	0.0076	4.8122	15.6701	0.52799999713898	394	38300	craig-energy
939	YAL012W	4.7335025380711	1.3249	0.0076	4.8122	15.6701	0.52799999713898	394	38300	craig-steps
940	YAL012W	0.89081972913089	1.3249	0.0076	4.8122	15.6701	0.52799999713898	394	38300	ecoli-carbon-absolute
941	YAL012W	0.18212453584154	1.3249	0.0076	4.8122	15.6701	0.52799999713898	394	38300	ecoli-carbon-relative
942	YAL012W	1.3248730964467	1.3249	0.0076	4.8122	15.6701	0.52799999713898	394	38300	ecoli-nitrogen-absolute
943	YAL012W	0.36385182790496	1.3249	0.0076	4.8122	15.6701	0.52799999713898	394	38300	ecoli-nitrogen-relative
944	YAL012W	0.007614213197948	1.3249	0.0076	4.8122	15.6701	0.52799999713898	394	38300	ecoli-sulphur-absolute
945	YAL012W	0.047699313147732	1.3249	0.0076	4.8122	15.6701	0.52799999713898	394	38300	ecoli-sulphur-relative
946	YAL012W	5.6624365482233	1.3249	0.0076	4.8122	15.6701	0.52799999713898	394	38300	wagner-fermentative
947	YAL012W	24.847715736041	1.3249	0.0076	4.8122	15.6701	0.52799999713898	394	38300	wagner-respiratory
948	YAL012W	125.95456751712	1.3249	0.0076	4.8122	15.6701	0.52799999713898	394	38300	weight
949	YAL012W	0.93171357064683	1.3249	0.0076	4.8122	15.6701	0.52799999713898	394	38300	yeast-carbon-absolute
950	YAL012W	0.19551916074405	1.3249	0.0076	4.8122	15.6701	0.52799999713898	394	38300	yeast-carbon-relative
951	YAL012W	1.3248719340048	1.3249	0.0076	4.8122	15.6701	0.52799999713898	394	38300	yeast-nitrogen-absolute
952	YAL012W	0.50835244658257	1.3249	0.0076	4.8122	15.6701	0.52799999713898	394	38300	yeast-nitrogen-relative
953	YAL012W	0.0076142131981659	1.3249	0.0076	4.8122	15.6701	0.52799999713898	394	38300	yeast-sulphur-absolute
954	YAL012W	0.049940557010627	1.3249	0.0076	4.8122	15.6701	0.52799999713898	394	38300	yeast-sulphur-relative
955	YDR158W	22.609588685754	1.3096	0.0356	4.8301	15.7315	0.56274998188019	365	18400	akashi
956	YDR158W	18.958904109589	1.3096	0.0356	4.8301	15.7315	0.56274998188019	365	18400	craig-energy
957	YDR158W	5.1945205479452	1.3096	0.0356	4.8301	15.7315	0.56274998188019	365	18400	craig-steps
958	YDR158W	0.91641157596079	1.3096	0.0356	4.8301	15.7315	0.56274998188019	365	18400	ecoli-carbon-absolute
959	YDR158W	0.18661818932997	1.3096	0.0356	4.8301	15.7315	0.56274998188019	365	18400	ecoli-carbon-relative
960	YDR158W	1.3095890410959	1.3096	0.0356	4.8301	15.7315	0.56274998188019	365	18400	ecoli-nitrogen-absolute
961	YDR158W	0.36569530592389	1.3096	0.0356	4.8301	15.7315	0.56274998188019	365	18400	ecoli-nitrogen-relative
962	YDR158W	0.035616438356295	1.3096	0.0356	4.8301	15.7315	0.56274998188019	365	18400	ecoli-sulphur-absolute
963	YDR158W	0.16069775113349	1.3096	0.0356	4.8301	15.7315	0.56274998188019	365	18400	ecoli-sulphur-relative
964	YDR158W	6.241095890411	1.3096	0.0356	4.8301	15.7315	0.56274998188019	365	18400	wagner-fermentative
965	YDR158W	25.031506849315	1.3096	0.0356	4.8301	15.7315	0.56274998188019	365	18400	wagner-respiratory
966	YDR158W	126.31561532217	1.3096	0.0356	4.8301	15.7315	0.56274998188019	365	18400	weight
967	YDR158W	0.94376362488694	1.3096	0.0356	4.8301	15.7315	0.56274998188019	365	18400	yeast-carbon-absolute
968	YDR158W	0.20015191578191	1.3096	0.0356	4.8301	15.7315	0.56274998188019	365	18400	yeast-carbon-relative
969	YDR158W	1.3095881127331	1.3096	0.0356	4.8301	15.7315	0.56274998188019	365	18400	yeast-nitrogen-absolute
970	YDR158W	0.51437414285969	1.3096	0.0356	4.8301	15.7315	0.56274998188019	365	18400	yeast-nitrogen-relative
971	YDR158W	0.035616438356338	1.3096	0.0356	4.8301	15.7315	0.56274998188019	365	18400	yeast-sulphur-absolute
972	YDR158W	0.092930912448999	1.3096	0.0356	4.8301	15.7315	0.56274998188019	365	18400	yeast-sulphur-relative
973	YDR159W	23.599000424994	1.4074	0.03	5.0899	15	0.2647500038147	1301	339	akashi
974	YDR159W	19.381245196003	1.4074	0.03	5.0899	15	0.2647500038147	1301	339	craig-energy
975	YDR159W	5.2774788624135	1.4074	0.03	5.0899	15	0.2647500038147	1301	339	craig-steps
976	YDR159W	0.96079441034546	1.4074	0.03	5.0899	15	0.2647500038147	1301	339	ecoli-carbon-absolute
977	YDR159W	0.18147178469577	1.4074	0.03	5.0899	15	0.2647500038147	1301	339	ecoli-carbon-relative
978	YDR159W	1.4073789392775	1.4074	0.03	5.0899	15	0.2647500038147	1301	339	ecoli-nitrogen-absolute
979	YDR159W	0.35578011968198	1.4074	0.03	5.0899	15	0.2647500038147	1301	339	ecoli-nitrogen-relative
980	YDR159W	0.0299769408147	1.4074	0.03	5.0899	15	0.2647500038147	1301	339	ecoli-sulphur-absolute
981	YDR159W	0.16249480253293	1.4074	0.03	5.0899	15	0.2647500038147	1301	339	ecoli-sulphur-relative
982	YDR159W	6.6010760953113	1.4074	0.03	5.0899	15	0.2647500038147	1301	339	wagner-fermentative
983	YDR159W	25.991160645657	1.4074	0.03	5.0899	15	0.2647500038147	1301	339	wagner-respiratory
984	YDR159W	132.973250469	1.4074	0.03	5.0899	15	0.2647500038147	1301	339	weight
985	YDR159W	1.0020972710678	1.4074	0.03	5.0899	15	0.2647500038147	1301	339	yeast-carbon-absolute
986	YDR159W	0.19539051135711	1.4074	0.03	5.0899	15	0.2647500038147	1301	339	yeast-carbon-relative
987	YDR159W	1.4073780669697	1.4074	0.03	5.0899	15	0.2647500038147	1301	339	yeast-nitrogen-absolute
988	YDR159W	0.49388055905247	1.4074	0.03	5.0899	15	0.2647500038147	1301	339	yeast-nitrogen-relative
989	YDR159W	0.029976940814855	1.4074	0.03	5.0899	15	0.2647500038147	1301	339	yeast-sulphur-absolute
990	YDR159W	0.13960796545527	1.4074	0.03	5.0899	15	0.2647500038147	1301	339	yeast-sulphur-relative
991	YDR161W	22.300516480931	1.2403	0.0362	4.9147	15.23	0.28150001168251	387	1630	akashi
992	YDR161W	18.664082687339	1.2403	0.0362	4.9147	15.23	0.28150001168251	387	1630	craig-energy
993	YDR161W	4.8837209302326	1.2403	0.0362	4.9147	15.23	0.28150001168251	387	1630	craig-steps
994	YDR161W	0.91669156677655	1.2403	0.0362	4.9147	15.23	0.28150001168251	387	1630	ecoli-carbon-absolute
995	YDR161W	0.1852138262887	1.2403	0.0362	4.9147	15.23	0.28150001168251	387	1630	ecoli-carbon-relative
996	YDR161W	1.2403100775194	1.2403	0.0362	4.9147	15.23	0.28150001168251	387	1630	ecoli-nitrogen-absolute
997	YDR161W	0.34809893019286	1.2403	0.0362	4.9147	15.23	0.28150001168251	387	1630	ecoli-nitrogen-relative
998	YDR161W	0.036175710594293	1.2403	0.0362	4.9147	15.23	0.28150001168251	387	1630	ecoli-sulphur-absolute
999	YDR161W	0.20045720997513	1.2403	0.0362	4.9147	15.23	0.28150001168251	387	1630	ecoli-sulphur-relative
1000	YDR161W	5.9018087855297	1.2403	0.0362	4.9147	15.23	0.28150001168251	387	1630	wagner-fermentative
1001	YDR161W	24.848837209302	1.2403	0.0362	4.9147	15.23	0.28150001168251	387	1630	wagner-respiratory
1002	YDR161W	128.93953440664	1.2403	0.0362	4.9147	15.23	0.28150001168251	387	1630	weight
1003	YDR161W	0.94646805671142	1.2403	0.0362	4.9147	15.23	0.28150001168251	387	1630	yeast-carbon-absolute
1004	YDR161W	0.20135301907934	1.2403	0.0362	4.9147	15.23	0.28150001168251	387	1630	yeast-carbon-relative
1005	YDR161W	1.2403088219714	1.2403	0.0362	4.9147	15.23	0.28150001168251	387	1630	yeast-nitrogen-absolute
1006	YDR161W	0.49094658344984	1.2403	0.0362	4.9147	15.23	0.28150001168251	387	1630	yeast-nitrogen-relative
1007	YDR161W	0.036175710594373	1.2403	0.0362	4.9147	15.23	0.28150001168251	387	1630	yeast-sulphur-absolute
1008	YDR161W	0.17830455330738	1.2403	0.0362	4.9147	15.23	0.28150001168251	387	1630	yeast-sulphur-relative
1009	YDR164C	24.285220620382	1.3964	0.018	5.2113	15.0677	0.28749999403954	724	639	akashi
1010	YDR164C	20.243784530387	1.3964	0.018	5.2113	15.0677	0.28749999403954	724	639	craig-energy
1011	YDR164C	5.3591160220994	1.3964	0.018	5.2113	15.0677	0.28749999403954	724	639	craig-steps
1012	YDR164C	0.98209883770725	1.3964	0.018	5.2113	15.0677	0.28749999403954	724	639	ecoli-carbon-absolute
1013	YDR164C	0.18794626109714	1.3964	0.018	5.2113	15.0677	0.28749999403954	724	639	ecoli-carbon-relative
1014	YDR164C	1.396408839779	1.3964	0.018	5.2113	15.0677	0.28749999403954	724	639	ecoli-nitrogen-absolute
1015	YDR164C	0.35978406758269	1.3964	0.018	5.2113	15.0677	0.28749999403954	724	639	ecoli-nitrogen-relative
1016	YDR164C	0.01795580110496	1.3964	0.018	5.2113	15.0677	0.28749999403954	724	639	ecoli-sulphur-absolute
1017	YDR164C	0.095001213213249	1.3964	0.018	5.2113	15.0677	0.28749999403954	724	639	ecoli-sulphur-relative
1018	YDR164C	6.6436464088398	1.3964	0.018	5.2113	15.0677	0.28749999403954	724	639	wagner-fermentative
1019	YDR164C	26.782458563536	1.3964	0.018	5.2113	15.0677	0.28749999403954	724	639	wagner-respiratory
1020	YDR164C	133.3026234748	1.3964	0.018	5.2113	15.0677	0.28749999403954	724	639	weight
1021	YDR164C	1.0265028788734	1.3964	0.018	5.2113	15.0677	0.28749999403954	724	639	yeast-carbon-absolute
1022	YDR164C	0.20326813854514	1.3964	0.018	5.2113	15.0677	0.28749999403954	724	639	yeast-carbon-relative
1023	YDR164C	1.3964078465878	1.3964	0.018	5.2113	15.0677	0.28749999403954	724	639	yeast-nitrogen-absolute
1024	YDR164C	0.50213172321481	1.3964	0.018	5.2113	15.0677	0.28749999403954	724	639	yeast-nitrogen-relative
1025	YDR164C	0.017955801105082	1.3964	0.018	5.2113	15.0677	0.28749999403954	724	639	yeast-sulphur-absolute
1026	YDR164C	0.078370108344016	1.3964	0.018	5.2113	15.0677	0.28749999403954	724	639	yeast-sulphur-relative
1027	YDR167W	21.262621004605	1.3592	0.0194	4.8252	14.5777	0.21699999272823	206	3370	akashi
1028	YDR167W	16.985436893204	1.3592	0.0194	4.8252	14.5777	0.21699999272823	206	3370	craig-energy
1029	YDR167W	4.4174757281553	1.3592	0.0194	4.8252	14.5777	0.21699999272823	206	3370	craig-steps
1030	YDR167W	0.87545691951386	1.3592	0.0194	4.8252	14.5777	0.21699999272823	206	3370	ecoli-carbon-absolute
1031	YDR167W	0.17331913149762	1.3592	0.0194	4.8252	14.5777	0.21699999272823	206	3370	ecoli-carbon-relative
1032	YDR167W	1.3592233009709	1.3592	0.0194	4.8252	14.5777	0.21699999272823	206	3370	ecoli-nitrogen-absolute
1033	YDR167W	0.36959548978117	1.3592	0.0194	4.8252	14.5777	0.21699999272823	206	3370	ecoli-nitrogen-relative
1034	YDR167W	0.019417475728137	1.3592	0.0194	4.8252	14.5777	0.21699999272823	206	3370	ecoli-sulphur-absolute
1035	YDR167W	0.12164097100949	1.3592	0.0194	4.8252	14.5777	0.21699999272823	206	3370	ecoli-sulphur-relative
1036	YDR167W	5.6941747572816	1.3592	0.0194	4.8252	14.5777	0.21699999272823	206	3370	wagner-fermentative
1037	YDR167W	23.293689320388	1.3592	0.0194	4.8252	14.5777	0.21699999272823	206	3370	wagner-respiratory
1038	YDR167W	129.6805821391	1.3592	0.0194	4.8252	14.5777	0.21699999272823	206	3370	weight
1039	YDR167W	0.92179818711813	1.3592	0.0194	4.8252	14.5777	0.21699999272823	206	3370	yeast-carbon-absolute
1040	YDR167W	0.19095882024725	1.3592	0.0194	4.8252	14.5777	0.21699999272823	206	3370	yeast-carbon-relative
1041	YDR167W	1.3592222934788	1.3592	0.0194	4.8252	14.5777	0.21699999272823	206	3370	yeast-nitrogen-absolute
1042	YDR167W	0.51703415941266	1.3592	0.0194	4.8252	14.5777	0.21699999272823	206	3370	yeast-nitrogen-relative
1043	YDR167W	0.019417475728306	1.3592	0.0194	4.8252	14.5777	0.21699999272823	206	3370	yeast-sulphur-absolute
1044	YDR167W	0.12735650142577	1.3592	0.0194	4.8252	14.5777	0.21699999272823	206	3370	yeast-sulphur-relative
1045	YDR168W	23.324505557185	1.334	0.0375	5.0889	15.1937	0.34624999761581	506	10200	akashi
1046	YDR168W	18.21837944664	1.334	0.0375	5.0889	15.1937	0.34624999761581	506	10200	craig-energy
1047	YDR168W	5.0474308300395	1.334	0.0375	5.0889	15.1937	0.34624999761581	506	10200	craig-steps
1048	YDR168W	0.95925900510884	1.334	0.0375	5.0889	15.1937	0.34624999761581	506	10200	ecoli-carbon-absolute
1049	YDR168W	0.18385020612551	1.334	0.0375	5.0889	15.1937	0.34624999761581	506	10200	ecoli-carbon-relative
1050	YDR168W	1.3339920948617	1.334	0.0375	5.0889	15.1937	0.34624999761581	506	10200	ecoli-nitrogen-absolute
1051	YDR168W	0.34262554992447	1.334	0.0375	5.0889	15.1937	0.34624999761581	506	10200	ecoli-nitrogen-relative
1052	YDR168W	0.037549407114634	1.334	0.0375	5.0889	15.1937	0.34624999761581	506	10200	ecoli-sulphur-absolute
1053	YDR168W	0.23522863617002	1.334	0.0375	5.0889	15.1937	0.34624999761581	506	10200	ecoli-sulphur-relative
1054	YDR168W	6.6482213438735	1.334	0.0375	5.0889	15.1937	0.34624999761581	506	10200	wagner-fermentative
1055	YDR168W	25.748023715415	1.334	0.0375	5.0889	15.1937	0.34624999761581	506	10200	wagner-respiratory
1056	YDR168W	133.37154115519	1.334	0.0375	5.0889	15.1937	0.34624999761581	506	10200	weight
1057	YDR168W	0.99637682624014	1.334	0.0375	5.0889	15.1937	0.34624999761581	506	10200	yeast-carbon-absolute
1058	YDR168W	0.2082842150519	1.334	0.0375	5.0889	15.1937	0.34624999761581	506	10200	yeast-carbon-relative
1059	YDR168W	1.3339910160883	1.334	0.0375	5.0889	15.1937	0.34624999761581	506	10200	yeast-nitrogen-absolute
1060	YDR168W	0.5124648690312	1.334	0.0375	5.0889	15.1937	0.34624999761581	506	10200	yeast-nitrogen-relative
1061	YDR168W	0.037549407114671	1.334	0.0375	5.0889	15.1937	0.34624999761581	506	10200	yeast-sulphur-absolute
1062	YDR168W	0.24628129774919	1.334	0.0375	5.0889	15.1937	0.34624999761581	506	10200	yeast-sulphur-relative
1063	YDR169C	21.107796942281	1.4035	0.0195	4.6959	15.2982	0.23800000548363	513	639	akashi
1064	YDR169C	16.788499025341	1.4035	0.0195	4.6959	15.2982	0.23800000548363	513	639	craig-energy
1065	YDR169C	4.5575048732943	1.4035	0.0195	4.6959	15.2982	0.23800000548363	513	639	craig-steps
1066	YDR169C	0.86507521363494	1.4035	0.0195	4.6959	15.2982	0.23800000548363	513	639	ecoli-carbon-absolute
1067	YDR169C	0.16477032164094	1.4035	0.0195	4.6959	15.2982	0.23800000548363	513	639	ecoli-carbon-relative
1068	YDR169C	1.4035087719298	1.4035	0.0195	4.6959	15.2982	0.23800000548363	513	639	ecoli-nitrogen-absolute
1069	YDR169C	0.35264419099102	1.4035	0.0195	4.6959	15.2982	0.23800000548363	513	639	ecoli-nitrogen-relative
1070	YDR169C	0.01949317738781	1.4035	0.0195	4.6959	15.2982	0.23800000548363	513	639	ecoli-sulphur-absolute
1071	YDR169C	0.11224561313227	1.4035	0.0195	4.6959	15.2982	0.23800000548363	513	639	ecoli-sulphur-relative
1072	YDR169C	5.869395711501	1.4035	0.0195	4.6959	15.2982	0.23800000548363	513	639	wagner-fermentative
1073	YDR169C	22.761208576998	1.4035	0.0195	4.6959	15.2982	0.23800000548363	513	639	wagner-respiratory
1074	YDR169C	127.66218259042	1.4035	0.0195	4.6959	15.2982	0.23800000548363	513	639	weight
1075	YDR169C	0.91244306312202	1.4035	0.0195	4.6959	15.2982	0.23800000548363	513	639	yeast-carbon-absolute
1076	YDR169C	0.17999872769325	1.4035	0.0195	4.6959	15.2982	0.23800000548363	513	639	yeast-carbon-relative
1077	YDR169C	1.403507813608	1.4035	0.0195	4.6959	15.2982	0.23800000548363	513	639	yeast-nitrogen-absolute
1078	YDR169C	0.49206717674699	1.4035	0.0195	4.6959	15.2982	0.23800000548363	513	639	yeast-nitrogen-relative
1079	YDR169C	0.019493177388004	1.4035	0.0195	4.6959	15.2982	0.23800000548363	513	639	yeast-sulphur-absolute
1080	YDR169C	0.10561113163681	1.4035	0.0195	4.6959	15.2982	0.23800000548363	513	639	yeast-sulphur-relative
1081	YDR170C	22.673319760575	1.334	0.0324	4.9527	15.2534	0.33425000309944	2009	3670	akashi
1082	YDR170C	18.837979094077	1.334	0.0324	4.9527	15.2534	0.33425000309944	2009	3670	craig-energy
1083	YDR170C	4.9318068690891	1.334	0.0324	4.9527	15.2534	0.33425000309944	2009	3670	craig-steps
1084	YDR170C	0.92303450431558	1.334	0.0324	4.9527	15.2534	0.33425000309944	2009	3670	ecoli-carbon-absolute
1085	YDR170C	0.17776368362593	1.334	0.0324	4.9527	15.2534	0.33425000309944	2009	3670	ecoli-carbon-relative
1086	YDR170C	1.3339970134395	1.334	0.0324	4.9527	15.2534	0.33425000309944	2009	3670	ecoli-nitrogen-absolute
1087	YDR170C	0.34523809248013	1.334	0.0324	4.9527	15.2534	0.33425000309944	2009	3670	ecoli-nitrogen-relative
1088	YDR170C	0.03235440517657	1.334	0.0324	4.9527	15.2534	0.33425000309944	2009	3670	ecoli-sulphur-absolute
1089	YDR170C	0.16992177697915	1.334	0.0324	4.9527	15.2534	0.33425000309944	2009	3670	ecoli-sulphur-relative
1090	YDR170C	6.1393728222997	1.334	0.0324	4.9527	15.2534	0.33425000309944	2009	3670	wagner-fermentative
1091	YDR170C	25.15331010453	1.334	0.0324	4.9527	15.2534	0.33425000309944	2009	3670	wagner-respiratory
1092	YDR170C	130.94833197435	1.334	0.0324	4.9527	15.2534	0.33425000309944	2009	3670	weight
1093	YDR170C	0.96105239409425	1.334	0.0324	4.9527	15.2534	0.33425000309944	2009	3670	yeast-carbon-absolute
1094	YDR170C	0.19406154792016	1.334	0.0324	4.9527	15.2534	0.33425000309944	2009	3670	yeast-carbon-relative
1095	YDR170C	1.3339960765281	1.334	0.0324	4.9527	15.2534	0.33425000309944	2009	3670	yeast-nitrogen-absolute
1096	YDR170C	0.48853448310922	1.334	0.0324	4.9527	15.2534	0.33425000309944	2009	3670	yeast-nitrogen-relative
1097	YDR170C	0.032354405176802	1.334	0.0324	4.9527	15.2534	0.33425000309944	2009	3670	yeast-sulphur-absolute
1098	YDR170C	0.13837468810725	1.334	0.0324	4.9527	15.2534	0.33425000309944	2009	3670	yeast-sulphur-relative
1099	YDR175C	24.363636025814	1.4953	0.0219	5.2226	15.5768	0.266999989748	319	3150	akashi
1100	YDR175C	20.644200626959	1.4953	0.0219	5.2226	15.5768	0.266999989748	319	3150	craig-energy
1101	YDR175C	5.2884012539185	1.4953	0.0219	5.2226	15.5768	0.266999989748	319	3150	craig-steps
1102	YDR175C	0.9806229926202	1.4953	0.0219	5.2226	15.5768	0.266999989748	319	3150	ecoli-carbon-absolute
1103	YDR175C	0.1853285061902	1.4953	0.0219	5.2226	15.5768	0.266999989748	319	3150	ecoli-carbon-relative
1104	YDR175C	1.4952978056426	1.4953	0.0219	5.2226	15.5768	0.266999989748	319	3150	ecoli-nitrogen-absolute
1105	YDR175C	0.38281311225555	1.4953	0.0219	5.2226	15.5768	0.266999989748	319	3150	ecoli-nitrogen-relative
1106	YDR175C	0.021943573667661	1.4953	0.0219	5.2226	15.5768	0.266999989748	319	3150	ecoli-sulphur-absolute
1107	YDR175C	0.12952984181706	1.4953	0.0219	5.2226	15.5768	0.266999989748	319	3150	ecoli-sulphur-relative
1108	YDR175C	6.4451410658307	1.4953	0.0219	5.2226	15.5768	0.266999989748	319	3150	wagner-fermentative
1109	YDR175C	26.192789968652	1.4953	0.0219	5.2226	15.5768	0.266999989748	319	3150	wagner-respiratory
1110	YDR175C	135.18589246983	1.4953	0.0219	5.2226	15.5768	0.266999989748	319	3150	weight
1111	YDR175C	1.0375878803409	1.4953	0.0219	5.2226	15.5768	0.266999989748	319	3150	yeast-carbon-absolute
1112	YDR175C	0.20412196641128	1.4953	0.0219	5.2226	15.5768	0.266999989748	319	3150	yeast-carbon-relative
1113	YDR175C	1.4952966673621	1.4953	0.0219	5.2226	15.5768	0.266999989748	319	3150	yeast-nitrogen-absolute
1114	YDR175C	0.53572072534235	1.4953	0.0219	5.2226	15.5768	0.266999989748	319	3150	yeast-nitrogen-relative
1115	YDR175C	0.021943573667873	1.4953	0.0219	5.2226	15.5768	0.266999989748	319	3150	yeast-sulphur-absolute
1116	YDR175C	0.12604067370867	1.4953	0.0219	5.2226	15.5768	0.266999989748	319	3150	yeast-sulphur-relative
1117	YDR176W	21.841167758333	1.3846	0.0171	4.9017	15.3333	0.25900000333786	702	2470	akashi
1118	YDR176W	16.704415954416	1.3846	0.0171	4.9017	15.3333	0.25900000333786	702	2470	craig-energy
1119	YDR176W	4.8660968660969	1.3846	0.0171	4.9017	15.3333	0.25900000333786	702	2470	craig-steps
1120	YDR176W	0.90255374607877	1.3846	0.0171	4.9017	15.3333	0.25900000333786	702	2470	ecoli-carbon-absolute
1121	YDR176W	0.17777646927328	1.3846	0.0171	4.9017	15.3333	0.25900000333786	702	2470	ecoli-carbon-relative
1122	YDR176W	1.3846153846154	1.3846	0.0171	4.9017	15.3333	0.25900000333786	702	2470	ecoli-nitrogen-absolute
1123	YDR176W	0.36703967552452	1.3846	0.0171	4.9017	15.3333	0.25900000333786	702	2470	ecoli-nitrogen-relative
1124	YDR176W	0.017094017093982	1.3846	0.0171	4.9017	15.3333	0.25900000333786	702	2470	ecoli-sulphur-absolute
1125	YDR176W	0.10347944195742	1.3846	0.0171	4.9017	15.3333	0.25900000333786	702	2470	ecoli-sulphur-relative
1126	YDR176W	6.2250712250712	1.3846	0.0171	4.9017	15.3333	0.25900000333786	702	2470	wagner-fermentative
1127	YDR176W	23.920227920228	1.3846	0.0171	4.9017	15.3333	0.25900000333786	702	2470	wagner-respiratory
1128	YDR176W	130.93162368166	1.3846	0.0171	4.9017	15.3333	0.25900000333786	702	2470	weight
1129	YDR176W	0.94960310163661	1.3846	0.0171	4.9017	15.3333	0.25900000333786	702	2470	yeast-carbon-absolute
1130	YDR176W	0.19800907357243	1.3846	0.0171	4.9017	15.3333	0.25900000333786	702	2470	yeast-carbon-relative
1131	YDR176W	1.384614328883	1.3846	0.0171	4.9017	15.3333	0.25900000333786	702	2470	yeast-nitrogen-absolute
1132	YDR176W	0.52021000519172	1.3846	0.0171	4.9017	15.3333	0.25900000333786	702	2470	yeast-nitrogen-relative
1133	YDR176W	0.01709401709409	1.3846	0.0171	4.9017	15.3333	0.25900000333786	702	2470	yeast-sulphur-absolute
1134	YDR176W	0.1039904188404	1.3846	0.0171	4.9017	15.3333	0.25900000333786	702	2470	yeast-sulphur-relative
1135	YDR177W	23.200464772069	1.3349	0.0233	5.0186	15.3814	0.29074999690056	215	8940	akashi
1136	YDR177W	19.093023255814	1.3349	0.0233	5.0186	15.3814	0.29074999690056	215	8940	craig-energy
1137	YDR177W	5.0093023255814	1.3349	0.0233	5.0186	15.3814	0.29074999690056	215	8940	craig-steps
1138	YDR177W	0.9399895643079	1.3349	0.0233	5.0186	15.3814	0.29074999690056	215	8940	ecoli-carbon-absolute
1139	YDR177W	0.18181256627621	1.3349	0.0233	5.0186	15.3814	0.29074999690056	215	8940	ecoli-carbon-relative
1140	YDR177W	1.3348837209302	1.3349	0.0233	5.0186	15.3814	0.29074999690056	215	8940	ecoli-nitrogen-absolute
1141	YDR177W	0.35023234157368	1.3349	0.0233	5.0186	15.3814	0.29074999690056	215	8940	ecoli-nitrogen-relative
1142	YDR177W	0.023255813953494	1.3349	0.0233	5.0186	15.3814	0.29074999690056	215	8940	ecoli-sulphur-absolute
1143	YDR177W	0.13391162706212	1.3349	0.0233	5.0186	15.3814	0.29074999690056	215	8940	ecoli-sulphur-relative
1144	YDR177W	6.246511627907	1.3349	0.0233	5.0186	15.3814	0.29074999690056	215	8940	wagner-fermentative
1145	YDR177W	25.360465116279	1.3349	0.0233	5.0186	15.3814	0.29074999690056	215	8940	wagner-respiratory
1146	YDR177W	130.39627834586	1.3349	0.0233	5.0186	15.3814	0.29074999690056	215	8940	weight
1147	YDR177W	0.97982269705728	1.3349	0.0233	5.0186	15.3814	0.29074999690056	215	8940	yeast-carbon-absolute
1148	YDR177W	0.19979523915018	1.3349	0.0233	5.0186	15.3814	0.29074999690056	215	8940	yeast-carbon-relative
1149	YDR177W	1.3348826075709	1.3349	0.0233	5.0186	15.3814	0.29074999690056	215	8940	yeast-nitrogen-absolute
1150	YDR177W	0.5014179972282	1.3349	0.0233	5.0186	15.3814	0.29074999690056	215	8940	yeast-nitrogen-relative
1151	YDR177W	0.023255813953614	1.3349	0.0233	5.0186	15.3814	0.29074999690056	215	8940	yeast-sulphur-absolute
1152	YDR177W	0.12599653612207	1.3349	0.0233	5.0186	15.3814	0.29074999690056	215	8940	yeast-sulphur-relative
1153	YDR178W	25.035358834662	1.2652	0.0663	5.0939	15.3702	0.32199999690056	181	7920	akashi
1154	YDR178W	22.116022099448	1.2652	0.0663	5.0939	15.3702	0.32199999690056	181	7920	craig-energy
1155	YDR178W	5.6132596685083	1.2652	0.0663	5.0939	15.3702	0.32199999690056	181	7920	craig-steps
1156	YDR178W	0.99623660932588	1.2652	0.0663	5.0939	15.3702	0.32199999690056	181	7920	ecoli-carbon-absolute
1157	YDR178W	0.18279376123821	1.2652	0.0663	5.0939	15.3702	0.32199999690056	181	7920	ecoli-carbon-relative
1158	YDR178W	1.2651933701657	1.2652	0.0663	5.0939	15.3702	0.32199999690056	181	7920	ecoli-nitrogen-absolute
1159	YDR178W	0.33546393393482	1.2652	0.0663	5.0939	15.3702	0.32199999690056	181	7920	ecoli-nitrogen-relative
1160	YDR178W	0.066298342541456	1.2652	0.0663	5.0939	15.3702	0.32199999690056	181	7920	ecoli-sulphur-absolute
1161	YDR178W	0.38735370651882	1.2652	0.0663	5.0939	15.3702	0.32199999690056	181	7920	ecoli-sulphur-relative
1162	YDR178W	7	1.2652	0.0663	5.0939	15.3702	0.32199999690056	181	7920	wagner-fermentative
1163	YDR178W	28.008287292818	1.2652	0.0663	5.0939	15.3702	0.32199999690056	181	7920	wagner-respiratory
1164	YDR178W	129.79392115978	1.2652	0.0663	5.0939	15.3702	0.32199999690056	181	7920	weight
1165	YDR178W	1.0086951394107	1.2652	0.0663	5.0939	15.3702	0.32199999690056	181	7920	yeast-carbon-absolute
1166	YDR178W	0.19041554545418	1.2652	0.0663	5.0939	15.3702	0.32199999690056	181	7920	yeast-carbon-relative
1167	YDR178W	1.2651924612772	1.2652	0.0663	5.0939	15.3702	0.32199999690056	181	7920	yeast-nitrogen-absolute
1168	YDR178W	0.46763084283438	1.2652	0.0663	5.0939	15.3702	0.32199999690056	181	7920	yeast-nitrogen-relative
1169	YDR178W	0.066298342541619	1.2652	0.0663	5.0939	15.3702	0.32199999690056	181	7920	yeast-sulphur-absolute
1170	YDR178W	0.37180237674719	1.2652	0.0663	5.0939	15.3702	0.32199999690056	181	7920	yeast-sulphur-relative
1171	YDR179C	25.178394753256	1.3704	0.0494	5.3765	15.0741	0.24474999308586	162	358	akashi
1172	YDR179C	20.429012345679	1.3704	0.0494	5.3765	15.0741	0.24474999308586	162	358	craig-energy
1173	YDR179C	5.7283950617284	1.3704	0.0494	5.3765	15.0741	0.24474999308586	162	358	craig-steps
1174	YDR179C	1.0318704451676	1.3704	0.0494	5.3765	15.0741	0.24474999308586	162	358	ecoli-carbon-absolute
1175	YDR179C	0.19078457203728	1.3704	0.0494	5.3765	15.0741	0.24474999308586	162	358	ecoli-carbon-relative
1176	YDR179C	1.3703703703704	1.3704	0.0494	5.3765	15.0741	0.24474999308586	162	358	ecoli-nitrogen-absolute
1177	YDR179C	0.34006903044603	1.3704	0.0494	5.3765	15.0741	0.24474999308586	162	358	ecoli-nitrogen-relative
1178	YDR179C	0.049382716049422	1.3704	0.0494	5.3765	15.0741	0.24474999308586	162	358	ecoli-sulphur-absolute
1179	YDR179C	0.26247796263026	1.3704	0.0494	5.3765	15.0741	0.24474999308586	162	358	ecoli-sulphur-relative
1180	YDR179C	7.2098765432099	1.3704	0.0494	5.3765	15.0741	0.24474999308586	162	358	wagner-fermentative
1181	YDR179C	27.549382716049	1.3704	0.0494	5.3765	15.0741	0.24474999308586	162	358	wagner-respiratory
1182	YDR179C	138.13456730784	1.3704	0.0494	5.3765	15.0741	0.24474999308586	162	358	weight
1183	YDR179C	1.0645206675485	1.3704	0.0494	5.3765	15.0741	0.24474999308586	162	358	yeast-carbon-absolute
1184	YDR179C	0.20992119073362	1.3704	0.0494	5.3765	15.0741	0.24474999308586	162	358	yeast-carbon-relative
1185	YDR179C	1.370369422215	1.3704	0.0494	5.3765	15.0741	0.24474999308586	162	358	yeast-nitrogen-absolute
1186	YDR179C	0.49025510901148	1.3704	0.0494	5.3765	15.0741	0.24474999308586	162	358	yeast-nitrogen-relative
1187	YDR179C	0.049382716049429	1.3704	0.0494	5.3765	15.0741	0.24474999308586	162	358	yeast-sulphur-absolute
1188	YDR179C	0.21824535209186	1.3704	0.0494	5.3765	15.0741	0.24474999308586	162	358	yeast-sulphur-relative
1189	YDR179W-A	25.359610918016	1.3693	0.0475	5.2549	14.9633	0.2522499859333	463	259	akashi
1190	YDR179W-A	21.831533477322	1.3693	0.0475	5.2549	14.9633	0.2522499859333	463	259	craig-energy
1191	YDR179W-A	5.7796976241901	1.3693	0.0475	5.2549	14.9633	0.2522499859333	463	259	craig-steps
1192	YDR179W-A	1.0145186759998	1.3693	0.0475	5.2549	14.9633	0.2522499859333	463	259	ecoli-carbon-absolute
1193	YDR179W-A	0.1865418135444	1.3693	0.0475	5.2549	14.9633	0.2522499859333	463	259	ecoli-carbon-relative
1194	YDR179W-A	1.3693304535637	1.3693	0.0475	5.2549	14.9633	0.2522499859333	463	259	ecoli-nitrogen-absolute
1195	YDR179W-A	0.34071574015764	1.3693	0.0475	5.2549	14.9633	0.2522499859333	463	259	ecoli-nitrogen-relative
1196	YDR179W-A	0.047516198703947	1.3693	0.0475	5.2549	14.9633	0.2522499859333	463	259	ecoli-sulphur-absolute
1197	YDR179W-A	0.23205317441497	1.3693	0.0475	5.2549	14.9633	0.2522499859333	463	259	ecoli-sulphur-relative
1198	YDR179W-A	7.0928725701944	1.3693	0.0475	5.2549	14.9633	0.2522499859333	463	259	wagner-fermentative
1199	YDR179W-A	28.569114470842	1.3693	0.0475	5.2549	14.9633	0.2522499859333	463	259	wagner-respiratory
1200	YDR179W-A	134.03282824654	1.3693	0.0475	5.2549	14.9633	0.2522499859333	463	259	weight
1201	YDR179W-A	1.0438958381989	1.3693	0.0475	5.2549	14.9633	0.2522499859333	463	259	yeast-carbon-absolute
1202	YDR179W-A	0.19509013796921	1.3693	0.0475	5.2549	14.9633	0.2522499859333	463	259	yeast-carbon-relative
1203	YDR179W-A	1.3693297928919	1.3693	0.0475	5.2549	14.9633	0.2522499859333	463	259	yeast-nitrogen-absolute
1204	YDR179W-A	0.46720920887737	1.3693	0.0475	5.2549	14.9633	0.2522499859333	463	259	yeast-nitrogen-relative
1205	YDR179W-A	0.04751619870421	1.3693	0.0475	5.2549	14.9633	0.2522499859333	463	259	yeast-sulphur-absolute
1206	YDR179W-A	0.16378917907148	1.3693	0.0475	5.2549	14.9633	0.2522499859333	463	259	yeast-sulphur-relative
1207	YDR182W	25.683910084353	1.4216	0.0367	5.279	14.8819	0.27149999141693	491	583	akashi
1208	YDR182W	22.234215885947	1.4216	0.0367	5.279	14.8819	0.27149999141693	491	583	craig-energy
1209	YDR182W	5.6558044806517	1.4216	0.0367	5.279	14.8819	0.27149999141693	491	583	craig-steps
1210	YDR182W	1.0118359458422	1.4216	0.0367	5.279	14.8819	0.27149999141693	491	583	ecoli-carbon-absolute
1211	YDR182W	0.17796048619111	1.4216	0.0367	5.279	14.8819	0.27149999141693	491	583	ecoli-carbon-relative
1212	YDR182W	1.4215885947047	1.4216	0.0367	5.279	14.8819	0.27149999141693	491	583	ecoli-nitrogen-absolute
1213	YDR182W	0.34895412056364	1.4216	0.0367	5.279	14.8819	0.27149999141693	491	583	ecoli-nitrogen-relative
1214	YDR182W	0.036659877800428	1.4216	0.0367	5.279	14.8819	0.27149999141693	491	583	ecoli-sulphur-absolute
1215	YDR182W	0.20387663995871	1.4216	0.0367	5.279	14.8819	0.27149999141693	491	583	ecoli-sulphur-relative
1216	YDR182W	6.9816700610998	1.4216	0.0367	5.279	14.8819	0.27149999141693	491	583	wagner-fermentative
1217	YDR182W	28.130346232179	1.4216	0.0367	5.279	14.8819	0.27149999141693	491	583	wagner-respiratory
1218	YDR182W	134.37718805131	1.4216	0.0367	5.279	14.8819	0.27149999141693	491	583	weight
1219	YDR182W	1.0501263499746	1.4216	0.0367	5.279	14.8819	0.27149999141693	491	583	yeast-carbon-absolute
1220	YDR182W	0.18626544102192	1.4216	0.0367	5.279	14.8819	0.27149999141693	491	583	yeast-carbon-relative
1221	YDR182W	1.421587947187	1.4216	0.0367	5.279	14.8819	0.27149999141693	491	583	yeast-nitrogen-absolute
1222	YDR182W	0.47344091496299	1.4216	0.0367	5.279	14.8819	0.27149999141693	491	583	yeast-nitrogen-relative
1223	YDR182W	0.036659877800572	1.4216	0.0367	5.279	14.8819	0.27149999141693	491	583	yeast-sulphur-absolute
1224	YDR182W	0.18235083009121	1.4216	0.0367	5.279	14.8819	0.27149999141693	491	583	yeast-sulphur-relative
1225	YDR183W	23.120869242627	1.413	0.0304	5.0391	15.3826	0.27074998617172	230	2250	akashi
1226	YDR183W	18.939130434783	1.413	0.0304	5.0391	15.3826	0.27074998617172	230	2250	craig-energy
1227	YDR183W	4.995652173913	1.413	0.0304	5.0391	15.3826	0.27074998617172	230	2250	craig-steps
1228	YDR183W	0.93705598413944	1.413	0.0304	5.0391	15.3826	0.27074998617172	230	2250	ecoli-carbon-absolute
1229	YDR183W	0.18115904363601	1.413	0.0304	5.0391	15.3826	0.27074998617172	230	2250	ecoli-carbon-relative
1230	YDR183W	1.4130434782609	1.413	0.0304	5.0391	15.3826	0.27074998617172	230	2250	ecoli-nitrogen-absolute
1231	YDR183W	0.36334325975698	1.413	0.0304	5.0391	15.3826	0.27074998617172	230	2250	ecoli-nitrogen-relative
1232	YDR183W	0.030434782608631	1.413	0.0304	5.0391	15.3826	0.27074998617172	230	2250	ecoli-sulphur-absolute
1233	YDR183W	0.14663204140398	1.413	0.0304	5.0391	15.3826	0.27074998617172	230	2250	ecoli-sulphur-relative
1234	YDR183W	6.2	1.413	0.0304	5.0391	15.3826	0.27074998617172	230	2250	wagner-fermentative
1235	YDR183W	25.563043478261	1.413	0.0304	5.0391	15.3826	0.27074998617172	230	2250	wagner-respiratory
1236	YDR183W	133.69608661817	1.413	0.0304	5.0391	15.3826	0.27074998617172	230	2250	weight
1237	YDR183W	0.98477231017921	1.413	0.0304	5.0391	15.3826	0.27074998617172	230	2250	yeast-carbon-absolute
1238	YDR183W	0.20010014733543	1.413	0.0304	5.0391	15.3826	0.27074998617172	230	2250	yeast-carbon-relative
1239	YDR183W	1.4130427106567	1.413	0.0304	5.0391	15.3826	0.27074998617172	230	2250	yeast-nitrogen-absolute
1240	YDR183W	0.5111316036271	1.413	0.0304	5.0391	15.3826	0.27074998617172	230	2250	yeast-nitrogen-relative
1241	YDR183W	0.030434782608824	1.413	0.0304	5.0391	15.3826	0.27074998617172	230	2250	yeast-sulphur-absolute
1242	YDR183W	0.10039931895255	1.413	0.0304	5.0391	15.3826	0.27074998617172	230	2250	yeast-sulphur-relative
1243	YDR184C	21.9598635946	1.3776	0.034	4.8299	15.3265	0.28674998879433	294	846	akashi
1244	YDR184C	16.675170068027	1.3776	0.034	4.8299	15.3265	0.28674998879433	294	846	craig-energy
1245	YDR184C	4.9081632653061	1.3776	0.034	4.8299	15.3265	0.28674998879433	294	846	craig-steps
1246	YDR184C	0.90517235227994	1.3776	0.034	4.8299	15.3265	0.28674998879433	294	846	ecoli-carbon-absolute
1247	YDR184C	0.17637826264107	1.3776	0.034	4.8299	15.3265	0.28674998879433	294	846	ecoli-carbon-relative
1248	YDR184C	1.3775510204082	1.3776	0.034	4.8299	15.3265	0.28674998879433	294	846	ecoli-nitrogen-absolute
1249	YDR184C	0.34560948582429	1.3776	0.034	4.8299	15.3265	0.28674998879433	294	846	ecoli-nitrogen-relative
1250	YDR184C	0.034013605441984	1.3776	0.034	4.8299	15.3265	0.28674998879433	294	846	ecoli-sulphur-absolute
1251	YDR184C	0.19585714180023	1.3776	0.034	4.8299	15.3265	0.28674998879433	294	846	ecoli-sulphur-relative
1252	YDR184C	6.4013605442177	1.3776	0.034	4.8299	15.3265	0.28674998879433	294	846	wagner-fermentative
1253	YDR184C	24.569727891156	1.3776	0.034	4.8299	15.3265	0.28674998879433	294	846	wagner-respiratory
1254	YDR184C	130.59387707872	1.3776	0.034	4.8299	15.3265	0.28674998879433	294	846	weight
1255	YDR184C	0.94250873420514	1.3776	0.034	4.8299	15.3265	0.28674998879433	294	846	yeast-carbon-absolute
1256	YDR184C	0.19488670685816	1.3776	0.034	4.8299	15.3265	0.28674998879433	294	846	yeast-carbon-relative
1257	YDR184C	1.3775501482341	1.3776	0.034	4.8299	15.3265	0.28674998879433	294	846	yeast-nitrogen-absolute
1258	YDR184C	0.50199114798638	1.3776	0.034	4.8299	15.3265	0.28674998879433	294	846	yeast-nitrogen-relative
1259	YDR184C	0.034013605442251	1.3776	0.034	4.8299	15.3265	0.28674998879433	294	846	yeast-sulphur-absolute
1260	YDR184C	0.18428064808532	1.3776	0.034	4.8299	15.3265	0.28674998879433	294	846	yeast-sulphur-relative
1261	YDR185C	25.572066786569	1.4469	0.0447	5.257	15.3073	0.28450000286102	179	672	akashi
1262	YDR185C	21.324022346369	1.4469	0.0447	5.257	15.3073	0.28450000286102	179	672	craig-energy
1263	YDR185C	5.6033519553073	1.4469	0.0447	5.257	15.3073	0.28450000286102	179	672	craig-steps
1264	YDR185C	1.0138986658451	1.4469	0.0447	5.257	15.3073	0.28450000286102	179	672	ecoli-carbon-absolute
1265	YDR185C	0.1822186793362	1.4469	0.0447	5.257	15.3073	0.28450000286102	179	672	ecoli-carbon-relative
1266	YDR185C	1.4469273743017	1.4469	0.0447	5.257	15.3073	0.28450000286102	179	672	ecoli-nitrogen-absolute
1267	YDR185C	0.35932161072113	1.4469	0.0447	5.257	15.3073	0.28450000286102	179	672	ecoli-nitrogen-relative
1268	YDR185C	0.044692737430246	1.4469	0.0447	5.257	15.3073	0.28450000286102	179	672	ecoli-sulphur-absolute
1269	YDR185C	0.25169262633867	1.4469	0.0447	5.257	15.3073	0.28450000286102	179	672	ecoli-sulphur-relative
1270	YDR185C	7.340782122905	1.4469	0.0447	5.257	15.3073	0.28450000286102	179	672	wagner-fermentative
1271	YDR185C	28.078212290503	1.4469	0.0447	5.257	15.3073	0.28450000286102	179	672	wagner-respiratory
1272	YDR185C	134.79832300794	1.4469	0.0447	5.257	15.3073	0.28450000286102	179	672	weight
1273	YDR185C	1.0512506953498	1.4469	0.0447	5.257	15.3073	0.28450000286102	179	672	yeast-carbon-absolute
1274	YDR185C	0.19259193000597	1.4469	0.0447	5.257	15.3073	0.28450000286102	179	672	yeast-carbon-relative
1275	YDR185C	1.4469267059971	1.4469	0.0447	5.257	15.3073	0.28450000286102	179	672	yeast-nitrogen-absolute
1276	YDR185C	0.49334713356705	1.4469	0.0447	5.257	15.3073	0.28450000286102	179	672	yeast-nitrogen-relative
1277	YDR185C	0.044692737430357	1.4469	0.0447	5.257	15.3073	0.28450000286102	179	672	yeast-sulphur-absolute
1278	YDR185C	0.22938989324378	1.4469	0.0447	5.257	15.3073	0.28450000286102	179	672	yeast-sulphur-relative
1279	YDR189W	23.055555243392	1.3033	0.0195	4.994	15.4595	0.34375	666	5780	akashi
1280	YDR189W	18.73048048048	1.3033	0.0195	4.994	15.4595	0.34375	666	5780	craig-energy
1281	YDR189W	5.2342342342342	1.3033	0.0195	4.994	15.4595	0.34375	666	5780	craig-steps
1282	YDR189W	0.93632376681756	1.3033	0.0195	4.994	15.4595	0.34375	666	5780	ecoli-carbon-absolute
1283	YDR189W	0.18360148127507	1.3033	0.0195	4.994	15.4595	0.34375	666	5780	ecoli-carbon-relative
1284	YDR189W	1.3033033033033	1.3033	0.0195	4.994	15.4595	0.34375	666	5780	ecoli-nitrogen-absolute
1285	YDR189W	0.34483837677507	1.3033	0.0195	4.994	15.4595	0.34375	666	5780	ecoli-nitrogen-relative
1286	YDR189W	0.019519519519439	1.3033	0.0195	4.994	15.4595	0.34375	666	5780	ecoli-sulphur-absolute
1287	YDR189W	0.11467797172319	1.3033	0.0195	4.994	15.4595	0.34375	666	5780	ecoli-sulphur-relative
1288	YDR189W	6.4654654654655	1.3033	0.0195	4.994	15.4595	0.34375	666	5780	wagner-fermentative
1289	YDR189W	26.132882882883	1.3033	0.0195	4.994	15.4595	0.34375	666	5780	wagner-respiratory
1290	YDR189W	130.12492426738	1.3033	0.0195	4.994	15.4595	0.34375	666	5780	weight
1291	YDR189W	0.96857186440412	1.3033	0.0195	4.994	15.4595	0.34375	666	5780	yeast-carbon-absolute
1292	YDR189W	0.19750214576744	1.3033	0.0195	4.994	15.4595	0.34375	666	5780	yeast-carbon-relative
1293	YDR189W	1.303302335578	1.3033	0.0195	4.994	15.4595	0.34375	666	5780	yeast-nitrogen-absolute
1294	YDR189W	0.48597504098427	1.3033	0.0195	4.994	15.4595	0.34375	666	5780	yeast-nitrogen-relative
1295	YDR189W	0.01951951951962	1.3033	0.0195	4.994	15.4595	0.34375	666	5780	yeast-sulphur-absolute
1296	YDR189W	0.11089352852855	1.3033	0.0195	4.994	15.4595	0.34375	666	5780	yeast-sulphur-relative
1297	YDR190C	22.009934847607	1.3153	0.0238	4.8164	16.2354	0.3427500128746	463	11600	akashi
1298	YDR190C	18.0313174946	1.3153	0.0238	4.8164	16.2354	0.3427500128746	463	11600	craig-energy
1299	YDR190C	5.1403887688985	1.3153	0.0238	4.8164	16.2354	0.3427500128746	463	11600	craig-steps
1300	YDR190C	0.90510295695157	1.3153	0.0238	4.8164	16.2354	0.3427500128746	463	11600	ecoli-carbon-absolute
1301	YDR190C	0.1925791547861	1.3153	0.0238	4.8164	16.2354	0.3427500128746	463	11600	ecoli-carbon-relative
1302	YDR190C	1.3153347732181	1.3153	0.0238	4.8164	16.2354	0.3427500128746	463	11600	ecoli-nitrogen-absolute
1303	YDR190C	0.37946720786602	1.3153	0.0238	4.8164	16.2354	0.3427500128746	463	11600	ecoli-nitrogen-relative
1304	YDR190C	0.023758099352225	1.3153	0.0238	4.8164	16.2354	0.3427500128746	463	11600	ecoli-sulphur-absolute
1305	YDR190C	0.13242971819439	1.3153	0.0238	4.8164	16.2354	0.3427500128746	463	11600	ecoli-sulphur-relative
1306	YDR190C	6.1382289416847	1.3153	0.0238	4.8164	16.2354	0.3427500128746	463	11600	wagner-fermentative
1307	YDR190C	24.476241900648	1.3153	0.0238	4.8164	16.2354	0.3427500128746	463	11600	wagner-respiratory
1308	YDR190C	126.95593856581	1.3153	0.0238	4.8164	16.2354	0.3427500128746	463	11600	weight
1309	YDR190C	0.93417634851989	1.3153	0.0238	4.8164	16.2354	0.3427500128746	463	11600	yeast-carbon-absolute
1310	YDR190C	0.20707129861266	1.3153	0.0238	4.8164	16.2354	0.3427500128746	463	11600	yeast-carbon-relative
1311	YDR190C	1.3153336203896	1.3153	0.0238	4.8164	16.2354	0.3427500128746	463	11600	yeast-nitrogen-absolute
1312	YDR190C	0.53184839726283	1.3153	0.0238	4.8164	16.2354	0.3427500128746	463	11600	yeast-nitrogen-relative
1313	YDR190C	0.023758099352256	1.3153	0.0238	4.8164	16.2354	0.3427500128746	463	11600	yeast-sulphur-absolute
1314	YDR190C	0.11886031642378	1.3153	0.0238	4.8164	16.2354	0.3427500128746	463	11600	yeast-sulphur-relative
1315	YDR191W	23.572432041168	1.4189	0.0514	4.9946	15.3189	0.2522499859333	370	377	akashi
1316	YDR191W	19.814864864865	1.4189	0.0514	4.9946	15.3189	0.2522499859333	370	377	craig-energy
1317	YDR191W	5.4243243243243	1.4189	0.0514	4.9946	15.3189	0.2522499859333	370	377	craig-steps
1318	YDR191W	0.95957011741561	1.4189	0.0514	4.9946	15.3189	0.2522499859333	370	377	ecoli-carbon-absolute
1319	YDR191W	0.18641981899336	1.4189	0.0514	4.9946	15.3189	0.2522499859333	370	377	ecoli-carbon-relative
1320	YDR191W	1.4189189189189	1.4189	0.0514	4.9946	15.3189	0.2522499859333	370	377	ecoli-nitrogen-absolute
1321	YDR191W	0.37193402917804	1.4189	0.0514	4.9946	15.3189	0.2522499859333	370	377	ecoli-nitrogen-relative
1322	YDR191W	0.051351351351325	1.4189	0.0514	4.9946	15.3189	0.2522499859333	370	377	ecoli-sulphur-absolute
1323	YDR191W	0.2532707833123	1.4189	0.0514	4.9946	15.3189	0.2522499859333	370	377	ecoli-sulphur-relative
1324	YDR191W	6.7324324324324	1.4189	0.0514	4.9946	15.3189	0.2522499859333	370	377	wagner-fermentative
1325	YDR191W	26.001351351351	1.4189	0.0514	4.9946	15.3189	0.2522499859333	370	377	wagner-respiratory
1326	YDR191W	130.85567455807	1.4189	0.0514	4.9946	15.3189	0.2522499859333	370	377	weight
1327	YDR191W	0.99317258926662	1.4189	0.0514	4.9946	15.3189	0.2522499859333	370	377	yeast-carbon-absolute
1328	YDR191W	0.1950131708001	1.4189	0.0514	4.9946	15.3189	0.2522499859333	370	377	yeast-carbon-relative
1329	YDR191W	1.4189182379761	1.4189	0.0514	4.9946	15.3189	0.2522499859333	370	377	yeast-nitrogen-absolute
1330	YDR191W	0.50124456408257	1.4189	0.0514	4.9946	15.3189	0.2522499859333	370	377	yeast-nitrogen-relative
1331	YDR191W	0.051351351351513	1.4189	0.0514	4.9946	15.3189	0.2522499859333	370	377	yeast-sulphur-absolute
1332	YDR191W	0.18261594092539	1.4189	0.0514	4.9946	15.3189	0.2522499859333	370	377	yeast-sulphur-relative
1333	YDR194C	23.507077952465	1.4518	0.0241	5.0663	15.6069	0.34950000047684	664	10300	akashi
1334	YDR194C	19.156626506024	1.4518	0.0241	5.0663	15.6069	0.34950000047684	664	10300	craig-energy
1335	YDR194C	5.4036144578313	1.4518	0.0241	5.0663	15.6069	0.34950000047684	664	10300	craig-steps
1336	YDR194C	0.953738353563	1.4518	0.0241	5.0663	15.6069	0.34950000047684	664	10300	ecoli-carbon-absolute
1337	YDR194C	0.18474275337151	1.4518	0.0241	5.0663	15.6069	0.34950000047684	664	10300	ecoli-carbon-relative
1338	YDR194C	1.4518072289157	1.4518	0.0241	5.0663	15.6069	0.34950000047684	664	10300	ecoli-nitrogen-absolute
1339	YDR194C	0.37997514149735	1.4518	0.0241	5.0663	15.6069	0.34950000047684	664	10300	ecoli-nitrogen-relative
1340	YDR194C	0.024096385542213	1.4518	0.0241	5.0663	15.6069	0.34950000047684	664	10300	ecoli-sulphur-absolute
1341	YDR194C	0.12426401881677	1.4518	0.0241	5.0663	15.6069	0.34950000047684	664	10300	ecoli-sulphur-relative
1342	YDR194C	6.7530120481928	1.4518	0.0241	5.0663	15.6069	0.34950000047684	664	10300	wagner-fermentative
1343	YDR194C	26.006777108434	1.4518	0.0241	5.0663	15.6069	0.34950000047684	664	10300	wagner-respiratory
1344	YDR194C	132.85752945636	1.4518	0.0241	5.0663	15.6069	0.34950000047684	664	10300	weight
1345	YDR194C	0.99859808371907	1.4518	0.0241	5.0663	15.6069	0.34950000047684	664	10300	yeast-carbon-absolute
1346	YDR194C	0.20092588708265	1.4518	0.0241	5.0663	15.6069	0.34950000047684	664	10300	yeast-carbon-relative
1347	YDR194C	1.4518064193158	1.4518	0.0241	5.0663	15.6069	0.34950000047684	664	10300	yeast-nitrogen-absolute
1348	YDR194C	0.52765525251638	1.4518	0.0241	5.0663	15.6069	0.34950000047684	664	10300	yeast-nitrogen-relative
1349	YDR194C	0.024096385542287	1.4518	0.0241	5.0663	15.6069	0.34950000047684	664	10300	yeast-sulphur-absolute
1350	YDR194C	0.097901280442683	1.4518	0.0241	5.0663	15.6069	0.34950000047684	664	10300	yeast-sulphur-relative
1351	YDR201W	21.561817804972	1.3576	0.0545	4.903	15.9152	0.29800000786781	165	639	akashi
1352	YDR201W	16.842424242424	1.3576	0.0545	4.903	15.9152	0.29800000786781	165	639	craig-energy
1353	YDR201W	4.969696969697	1.3576	0.0545	4.903	15.9152	0.29800000786781	165	639	craig-steps
1354	YDR201W	0.92102170243408	1.3576	0.0545	4.903	15.9152	0.29800000786781	165	639	ecoli-carbon-absolute
1355	YDR201W	0.19363684816794	1.3576	0.0545	4.903	15.9152	0.29800000786781	165	639	ecoli-carbon-relative
1356	YDR201W	1.3575757575758	1.3576	0.0545	4.903	15.9152	0.29800000786781	165	639	ecoli-nitrogen-absolute
1357	YDR201W	0.37670083921967	1.3576	0.0545	4.903	15.9152	0.29800000786781	165	639	ecoli-nitrogen-relative
1358	YDR201W	0.054545454545282	1.3576	0.0545	4.903	15.9152	0.29800000786781	165	639	ecoli-sulphur-absolute
1359	YDR201W	0.32635782054531	1.3576	0.0545	4.903	15.9152	0.29800000786781	165	639	ecoli-sulphur-relative
1360	YDR201W	6.2848484848485	1.3576	0.0545	4.903	15.9152	0.29800000786781	165	639	wagner-fermentative
1361	YDR201W	23.918181818182	1.3576	0.0545	4.903	15.9152	0.29800000786781	165	639	wagner-respiratory
1362	YDR201W	132.5157571966	1.3576	0.0545	4.903	15.9152	0.29800000786781	165	639	weight
1363	YDR201W	0.95503570148439	1.3576	0.0545	4.903	15.9152	0.29800000786781	165	639	yeast-carbon-absolute
1364	YDR201W	0.2147983492211	1.3576	0.0545	4.903	15.9152	0.29800000786781	165	639	yeast-carbon-relative
1365	YDR201W	1.357574487455	1.3576	0.0545	4.903	15.9152	0.29800000786781	165	639	yeast-nitrogen-absolute
1366	YDR201W	0.54342559398801	1.3576	0.0545	4.903	15.9152	0.29800000786781	165	639	yeast-nitrogen-relative
1367	YDR201W	0.054545454545573	1.3576	0.0545	4.903	15.9152	0.29800000786781	165	639	yeast-sulphur-absolute
1368	YDR201W	0.32317996708246	1.3576	0.0545	4.903	15.9152	0.29800000786781	165	639	yeast-sulphur-relative
1369	YDR202C	23.566951213739	1.3647	0.057	5.0427	14.6866	0.27950000762939	351	2860	akashi
1370	YDR202C	19.529914529915	1.3647	0.057	5.0427	14.6866	0.27950000762939	351	2860	craig-energy
1371	YDR202C	5.2934472934473	1.3647	0.057	5.0427	14.6866	0.27950000762939	351	2860	craig-steps
1372	YDR202C	0.96745987351124	1.3647	0.057	5.0427	14.6866	0.27950000762939	351	2860	ecoli-carbon-absolute
1373	YDR202C	0.185843848159	1.3647	0.057	5.0427	14.6866	0.27950000762939	351	2860	ecoli-carbon-relative
1374	YDR202C	1.3646723646724	1.3647	0.057	5.0427	14.6866	0.27950000762939	351	2860	ecoli-nitrogen-absolute
1375	YDR202C	0.35057141538444	1.3647	0.057	5.0427	14.6866	0.27950000762939	351	2860	ecoli-nitrogen-relative
1376	YDR202C	0.056980056979984	1.3647	0.057	5.0427	14.6866	0.27950000762939	351	2860	ecoli-sulphur-absolute
1377	YDR202C	0.29204059941228	1.3647	0.057	5.0427	14.6866	0.27950000762939	351	2860	ecoli-sulphur-relative
1378	YDR202C	6.7920227920228	1.3647	0.057	5.0427	14.6866	0.27950000762939	351	2860	wagner-fermentative
1379	YDR202C	26.152421652422	1.3647	0.057	5.0427	14.6866	0.27950000762939	351	2860	wagner-respiratory
1380	YDR202C	131.98290509172	1.3647	0.057	5.0427	14.6866	0.27950000762939	351	2860	weight
1381	YDR202C	0.99545500506023	1.3647	0.057	5.0427	14.6866	0.27950000762939	351	2860	yeast-carbon-absolute
1382	YDR202C	0.19329657345649	1.3647	0.057	5.0427	14.6866	0.27950000762939	351	2860	yeast-carbon-relative
1383	YDR202C	1.3646716577375	1.3647	0.057	5.0427	14.6866	0.27950000762939	351	2860	yeast-nitrogen-absolute
1384	YDR202C	0.47350997797763	1.3647	0.057	5.0427	14.6866	0.27950000762939	351	2860	yeast-nitrogen-relative
1385	YDR202C	0.056980056980162	1.3647	0.057	5.0427	14.6866	0.27950000762939	351	2860	yeast-sulphur-absolute
1386	YDR202C	0.22744103082773	1.3647	0.057	5.0427	14.6866	0.27950000762939	351	2860	yeast-sulphur-relative
1387	YDR205W	24.845165410753	1.2928	0.0262	5.1229	15.5925	0.25699999928474	724	1070	akashi
1388	YDR205W	22.395027624309	1.2928	0.0262	5.1229	15.5925	0.25699999928474	724	1070	craig-energy
1389	YDR205W	5.4254143646409	1.2928	0.0262	5.1229	15.5925	0.25699999928474	724	1070	craig-steps
1390	YDR205W	0.98131507840934	1.2928	0.0262	5.1229	15.5925	0.25699999928474	724	1070	ecoli-carbon-absolute
1391	YDR205W	0.18962919405399	1.2928	0.0262	5.1229	15.5925	0.25699999928474	724	1070	ecoli-carbon-relative
1392	YDR205W	1.292817679558	1.2928	0.0262	5.1229	15.5925	0.25699999928474	724	1070	ecoli-nitrogen-absolute
1393	YDR205W	0.33026978283997	1.2928	0.0262	5.1229	15.5925	0.25699999928474	724	1070	ecoli-nitrogen-relative
1394	YDR205W	0.026243093922427	1.2928	0.0262	5.1229	15.5925	0.25699999928474	724	1070	ecoli-sulphur-absolute
1395	YDR205W	0.13992381226354	1.2928	0.0262	5.1229	15.5925	0.25699999928474	724	1070	ecoli-sulphur-relative
1396	YDR205W	6.3425414364641	1.2928	0.0262	5.1229	15.5925	0.25699999928474	724	1070	wagner-fermentative
1397	YDR205W	28.243093922652	1.2928	0.0262	5.1229	15.5925	0.25699999928474	724	1070	wagner-respiratory
1398	YDR205W	129.29668363287	1.2928	0.0262	5.1229	15.5925	0.25699999928474	724	1070	weight
1399	YDR205W	1.0109706166205	1.2928	0.0262	5.1229	15.5925	0.25699999928474	724	1070	yeast-carbon-absolute
1400	YDR205W	0.19715038682103	1.2928	0.0262	5.1229	15.5925	0.25699999928474	724	1070	yeast-carbon-relative
1401	YDR205W	1.2928166944348	1.2928	0.0262	5.1229	15.5925	0.25699999928474	724	1070	yeast-nitrogen-absolute
1402	YDR205W	0.45866198509736	1.2928	0.0262	5.1229	15.5925	0.25699999928474	724	1070	yeast-nitrogen-relative
1403	YDR205W	0.026243093922809	1.2928	0.0262	5.1229	15.5925	0.25699999928474	724	1070	yeast-sulphur-absolute
1404	YDR205W	0.11696551061798	1.2928	0.0262	5.1229	15.5925	0.25699999928474	724	1070	yeast-sulphur-relative
1405	YDR207C	20.79724850723	1.4378	0.0227	4.6089	15.1854	0.2834999859333	836	217	akashi
1406	YDR207C	16.2254784689	1.4378	0.0227	4.6089	15.1854	0.2834999859333	836	217	craig-energy
1407	YDR207C	4.6040669856459	1.4378	0.0227	4.6089	15.1854	0.2834999859333	836	217	craig-steps
1408	YDR207C	0.84823303106441	1.4378	0.0227	4.6089	15.1854	0.2834999859333	836	217	ecoli-carbon-absolute
1409	YDR207C	0.15923261793072	1.4378	0.0227	4.6089	15.1854	0.2834999859333	836	217	ecoli-carbon-relative
1410	YDR207C	1.4377990430622	1.4378	0.0227	4.6089	15.1854	0.2834999859333	836	217	ecoli-nitrogen-absolute
1411	YDR207C	0.36323673331566	1.4378	0.0227	4.6089	15.1854	0.2834999859333	836	217	ecoli-nitrogen-relative
1412	YDR207C	0.022727272727153	1.4378	0.0227	4.6089	15.1854	0.2834999859333	836	217	ecoli-sulphur-absolute
1413	YDR207C	0.11512169661715	1.4378	0.0227	4.6089	15.1854	0.2834999859333	836	217	ecoli-sulphur-relative
1414	YDR207C	6.0023923444976	1.4378	0.0227	4.6089	15.1854	0.2834999859333	836	217	wagner-fermentative
1415	YDR207C	22.635765550239	1.4378	0.0227	4.6089	15.1854	0.2834999859333	836	217	wagner-respiratory
1416	YDR207C	126.99736783151	1.4378	0.0227	4.6089	15.1854	0.2834999859333	836	217	weight
1417	YDR207C	0.89544889177574	1.4378	0.0227	4.6089	15.1854	0.2834999859333	836	217	yeast-carbon-absolute
1418	YDR207C	0.17251831263473	1.4378	0.0227	4.6089	15.1854	0.2834999859333	836	217	yeast-carbon-relative
1419	YDR207C	1.4377982873095	1.4378	0.0227	4.6089	15.1854	0.2834999859333	836	217	yeast-nitrogen-absolute
1420	YDR207C	0.49698242793555	1.4378	0.0227	4.6089	15.1854	0.2834999859333	836	217	yeast-nitrogen-relative
1421	YDR207C	0.022727272727374	1.4378	0.0227	4.6089	15.1854	0.2834999859333	836	217	yeast-sulphur-absolute
1422	YDR207C	0.087647059783461	1.4378	0.0227	4.6089	15.1854	0.2834999859333	836	217	yeast-sulphur-relative
1423	YDR217C	22.545072280149	1.3827	0.026	4.932	15.3759	0.24875000119209	1309	400	akashi
1424	YDR217C	17.911382734912	1.3827	0.026	4.932	15.3759	0.24875000119209	1309	400	craig-energy
1425	YDR217C	5.0886172650879	1.3827	0.026	4.932	15.3759	0.24875000119209	1309	400	craig-steps
1426	YDR217C	0.91944714542834	1.3827	0.026	4.932	15.3759	0.24875000119209	1309	400	ecoli-carbon-absolute
1427	YDR217C	0.17521797261159	1.3827	0.026	4.932	15.3759	0.24875000119209	1309	400	ecoli-carbon-relative
1428	YDR217C	1.3827349121467	1.3827	0.026	4.932	15.3759	0.24875000119209	1309	400	ecoli-nitrogen-absolute
1429	YDR217C	0.35531890059902	1.3827	0.026	4.932	15.3759	0.24875000119209	1309	400	ecoli-nitrogen-relative
1430	YDR217C	0.025974025974018	1.3827	0.026	4.932	15.3759	0.24875000119209	1309	400	ecoli-sulphur-absolute
1431	YDR217C	0.13563914276855	1.3827	0.026	4.932	15.3759	0.24875000119209	1309	400	ecoli-sulphur-relative
1432	YDR217C	6.4010695187166	1.3827	0.026	4.932	15.3759	0.24875000119209	1309	400	wagner-fermentative
1433	YDR217C	24.773109243697	1.3827	0.026	4.932	15.3759	0.24875000119209	1309	400	wagner-respiratory
1434	YDR217C	131.37410194624	1.3827	0.026	4.932	15.3759	0.24875000119209	1309	400	weight
1435	YDR217C	0.96039678446658	1.3827	0.026	4.932	15.3759	0.24875000119209	1309	400	yeast-carbon-absolute
1436	YDR217C	0.1913597244055	1.3827	0.026	4.932	15.3759	0.24875000119209	1309	400	yeast-carbon-relative
1437	YDR217C	1.3827340550055	1.3827	0.026	4.932	15.3759	0.24875000119209	1309	400	yeast-nitrogen-absolute
1438	YDR217C	0.495814843284	1.3827	0.026	4.932	15.3759	0.24875000119209	1309	400	yeast-nitrogen-relative
1439	YDR217C	0.025974025974095	1.3827	0.026	4.932	15.3759	0.24875000119209	1309	400	yeast-sulphur-absolute
1440	YDR217C	0.10934348363549	1.3827	0.026	4.932	15.3759	0.24875000119209	1309	400	yeast-sulphur-relative
1441	YDR219C	23.066666342622	1.4323	0.0301	4.9892	15.5849	0.24699999392033	465	1360	akashi
1442	YDR219C	18.21935483871	1.4323	0.0301	4.9892	15.5849	0.24699999392033	465	1360	craig-energy
1443	YDR219C	5.2709677419355	1.4323	0.0301	4.9892	15.5849	0.24699999392033	465	1360	craig-steps
1444	YDR219C	0.94126498282597	1.4323	0.0301	4.9892	15.5849	0.24699999392033	465	1360	ecoli-carbon-absolute
1445	YDR219C	0.17935804298488	1.4323	0.0301	4.9892	15.5849	0.24699999392033	465	1360	ecoli-carbon-relative
1446	YDR219C	1.4322580645161	1.4323	0.0301	4.9892	15.5849	0.24699999392033	465	1360	ecoli-nitrogen-absolute
1447	YDR219C	0.36290632377389	1.4323	0.0301	4.9892	15.5849	0.24699999392033	465	1360	ecoli-nitrogen-relative
1448	YDR219C	0.030107526881642	1.4323	0.0301	4.9892	15.5849	0.24699999392033	465	1360	ecoli-sulphur-absolute
1449	YDR219C	0.16683212790918	1.4323	0.0301	4.9892	15.5849	0.24699999392033	465	1360	ecoli-sulphur-relative
1450	YDR219C	6.7956989247312	1.4323	0.0301	4.9892	15.5849	0.24699999392033	465	1360	wagner-fermentative
1451	YDR219C	25.547311827957	1.4323	0.0301	4.9892	15.5849	0.24699999392033	465	1360	wagner-respiratory
1452	YDR219C	132.32107475035	1.4323	0.0301	4.9892	15.5849	0.24699999392033	465	1360	weight
1453	YDR219C	0.98305177502735	1.4323	0.0301	4.9892	15.5849	0.24699999392033	465	1360	yeast-carbon-absolute
1454	YDR219C	0.19404220289441	1.4323	0.0301	4.9892	15.5849	0.24699999392033	465	1360	yeast-carbon-relative
1455	YDR219C	1.4322572517139	1.4323	0.0301	4.9892	15.5849	0.24699999392033	465	1360	yeast-nitrogen-absolute
1456	YDR219C	0.50431924095397	1.4323	0.0301	4.9892	15.5849	0.24699999392033	465	1360	yeast-nitrogen-relative
1457	YDR219C	0.030107526881814	1.4323	0.0301	4.9892	15.5849	0.24699999392033	465	1360	yeast-sulphur-absolute
1458	YDR219C	0.14839540242434	1.4323	0.0301	4.9892	15.5849	0.24699999392033	465	1360	yeast-sulphur-relative
1459	YDR222W	24.742409336136	1.3398	0.0386	5.147	15.0675	0.33700001239777	415	1010	akashi
1460	YDR222W	21.301204819277	1.3398	0.0386	5.147	15.0675	0.33700001239777	415	1010	craig-energy
1461	YDR222W	5.5277108433735	1.3398	0.0386	5.147	15.0675	0.33700001239777	415	1010	craig-steps
1462	YDR222W	0.98097874500665	1.3398	0.0386	5.147	15.0675	0.33700001239777	415	1010	ecoli-carbon-absolute
1463	YDR222W	0.17982642298721	1.3398	0.0386	5.147	15.0675	0.33700001239777	415	1010	ecoli-carbon-relative
1464	YDR222W	1.3397590361446	1.3398	0.0386	5.147	15.0675	0.33700001239777	415	1010	ecoli-nitrogen-absolute
1465	YDR222W	0.34019878301994	1.3398	0.0386	5.147	15.0675	0.33700001239777	415	1010	ecoli-nitrogen-relative
1466	YDR222W	0.038554216867487	1.3398	0.0386	5.147	15.0675	0.33700001239777	415	1010	ecoli-sulphur-absolute
1467	YDR222W	0.19272231158508	1.3398	0.0386	5.147	15.0675	0.33700001239777	415	1010	ecoli-sulphur-relative
1468	YDR222W	6.7036144578313	1.3398	0.0386	5.147	15.0675	0.33700001239777	415	1010	wagner-fermentative
1469	YDR222W	27.787951807229	1.3398	0.0386	5.147	15.0675	0.33700001239777	415	1010	wagner-respiratory
1470	YDR222W	132.23252907259	1.3398	0.0386	5.147	15.0675	0.33700001239777	415	1010	weight
1471	YDR222W	1.0132704805179	1.3398	0.0386	5.147	15.0675	0.33700001239777	415	1010	yeast-carbon-absolute
1472	YDR222W	0.18965964735631	1.3398	0.0386	5.147	15.0675	0.33700001239777	415	1010	yeast-carbon-relative
1473	YDR222W	1.3397585272789	1.3398	0.0386	5.147	15.0675	0.33700001239777	415	1010	yeast-nitrogen-absolute
1474	YDR222W	0.46586204260947	1.3398	0.0386	5.147	15.0675	0.33700001239777	415	1010	yeast-nitrogen-relative
1475	YDR222W	0.038554216867591	1.3398	0.0386	5.147	15.0675	0.33700001239777	415	1010	yeast-sulphur-absolute
1476	YDR222W	0.1428949551085	1.3398	0.0386	5.147	15.0675	0.33700001239777	415	1010	yeast-sulphur-relative
1477	YDR228C	23.222523642043	1.4042	0.0319	5.0463	14.5799	0.30750000476837	626	2800	akashi
1478	YDR228C	18.9696485623	1.4042	0.0319	5.0463	14.5799	0.30750000476837	626	2800	craig-energy
1479	YDR228C	5.0974440894569	1.4042	0.0319	5.0463	14.5799	0.30750000476837	626	2800	craig-steps
1480	YDR228C	0.94642372372242	1.4042	0.0319	5.0463	14.5799	0.30750000476837	626	2800	ecoli-carbon-absolute
1481	YDR228C	0.18066847364838	1.4042	0.0319	5.0463	14.5799	0.30750000476837	626	2800	ecoli-carbon-relative
1482	YDR228C	1.4041533546326	1.4042	0.0319	5.0463	14.5799	0.30750000476837	626	2800	ecoli-nitrogen-absolute
1483	YDR228C	0.35595548714693	1.4042	0.0319	5.0463	14.5799	0.30750000476837	626	2800	ecoli-nitrogen-relative
1484	YDR228C	0.03194888178902	1.4042	0.0319	5.0463	14.5799	0.30750000476837	626	2800	ecoli-sulphur-absolute
1485	YDR228C	0.1597039915415	1.4042	0.0319	5.0463	14.5799	0.30750000476837	626	2800	ecoli-sulphur-relative
1486	YDR228C	6.3434504792332	1.4042	0.0319	5.0463	14.5799	0.30750000476837	626	2800	wagner-fermentative
1487	YDR228C	25.72124600639	1.4042	0.0319	5.0463	14.5799	0.30750000476837	626	2800	wagner-respiratory
1488	YDR228C	132.84904074136	1.4042	0.0319	5.0463	14.5799	0.30750000476837	626	2800	weight
1489	YDR228C	0.98923991444393	1.4042	0.0319	5.0463	14.5799	0.30750000476837	626	2800	yeast-carbon-absolute
1490	YDR228C	0.19107166448602	1.4042	0.0319	5.0463	14.5799	0.30750000476837	626	2800	yeast-carbon-relative
1491	YDR228C	1.4041525645378	1.4042	0.0319	5.0463	14.5799	0.30750000476837	626	2800	yeast-nitrogen-absolute
1492	YDR228C	0.48126983446792	1.4042	0.0319	5.0463	14.5799	0.30750000476837	626	2800	yeast-nitrogen-relative
1493	YDR228C	0.031948881789235	1.4042	0.0319	5.0463	14.5799	0.30750000476837	626	2800	yeast-sulphur-absolute
1494	YDR228C	0.11841335137206	1.4042	0.0319	5.0463	14.5799	0.30750000476837	626	2800	yeast-sulphur-relative
1495	YDR229W	21.043929064248	1.362	0.0221	4.6909	15.5828	0.22249999642372	453	2840	akashi
1496	YDR229W	17.043046357616	1.362	0.0221	4.6909	15.5828	0.22249999642372	453	2840	craig-energy
1497	YDR229W	4.5871964679912	1.362	0.0221	4.6909	15.5828	0.22249999642372	453	2840	craig-steps
1498	YDR229W	0.85588271629731	1.362	0.0221	4.6909	15.5828	0.22249999642372	453	2840	ecoli-carbon-absolute
1499	YDR229W	0.16741413851711	1.362	0.0221	4.6909	15.5828	0.22249999642372	453	2840	ecoli-carbon-relative
1500	YDR229W	1.3620309050773	1.362	0.0221	4.6909	15.5828	0.22249999642372	453	2840	ecoli-nitrogen-absolute
1501	YDR229W	0.35544566803552	1.362	0.0221	4.6909	15.5828	0.22249999642372	453	2840	ecoli-nitrogen-relative
1502	YDR229W	0.022075055187434	1.362	0.0221	4.6909	15.5828	0.22249999642372	453	2840	ecoli-sulphur-absolute
1503	YDR229W	0.12152417111669	1.362	0.0221	4.6909	15.5828	0.22249999642372	453	2840	ecoli-sulphur-relative
1504	YDR229W	5.5871964679912	1.362	0.0221	4.6909	15.5828	0.22249999642372	453	2840	wagner-fermentative
1505	YDR229W	23.397350993377	1.362	0.0221	4.6909	15.5828	0.22249999642372	453	2840	wagner-respiratory
1506	YDR229W	128.30331092481	1.362	0.0221	4.6909	15.5828	0.22249999642372	453	2840	weight
1507	YDR229W	0.9020024005151	1.362	0.0221	4.6909	15.5828	0.22249999642372	453	2840	yeast-carbon-absolute
1508	YDR229W	0.18416132026704	1.362	0.0221	4.6909	15.5828	0.22249999642372	453	2840	yeast-carbon-relative
1509	YDR229W	1.3620300042971	1.362	0.0221	4.6909	15.5828	0.22249999642372	453	2840	yeast-nitrogen-absolute
1510	YDR229W	0.49655410623133	1.362	0.0221	4.6909	15.5828	0.22249999642372	453	2840	yeast-nitrogen-relative
1511	YDR229W	0.022075055187715	1.362	0.0221	4.6909	15.5828	0.22249999642372	453	2840	yeast-sulphur-absolute
1512	YDR229W	0.10700544520835	1.362	0.0221	4.6909	15.5828	0.22249999642372	453	2840	yeast-sulphur-relative
1513	YDR233C	24.038304771811	1.2949	0.0237	5.0949	14.8542	0.52424997091293	295	37100	akashi
1514	YDR233C	20.883050847458	1.2949	0.0237	5.0949	14.8542	0.52424997091293	295	37100	craig-energy
1515	YDR233C	5.1966101694915	1.2949	0.0237	5.0949	14.8542	0.52424997091293	295	37100	craig-steps
1516	YDR233C	0.96406263345379	1.2949	0.0237	5.0949	14.8542	0.52424997091293	295	37100	ecoli-carbon-absolute
1517	YDR233C	0.18628696695728	1.2949	0.0237	5.0949	14.8542	0.52424997091293	295	37100	ecoli-carbon-relative
1518	YDR233C	1.2949152542373	1.2949	0.0237	5.0949	14.8542	0.52424997091293	295	37100	ecoli-nitrogen-absolute
1519	YDR233C	0.33979317947464	1.2949	0.0237	5.0949	14.8542	0.52424997091293	295	37100	ecoli-nitrogen-relative
1520	YDR233C	0.023728813559371	1.2949	0.0237	5.0949	14.8542	0.52424997091293	295	37100	ecoli-sulphur-absolute
1521	YDR233C	0.11432328469342	1.2949	0.0237	5.0949	14.8542	0.52424997091293	295	37100	ecoli-sulphur-relative
1522	YDR233C	6.2169491525424	1.2949	0.0237	5.0949	14.8542	0.52424997091293	295	37100	wagner-fermentative
1523	YDR233C	26.706779661017	1.2949	0.0237	5.0949	14.8542	0.52424997091293	295	37100	wagner-respiratory
1524	YDR233C	129.54474430408	1.2949	0.0237	5.0949	14.8542	0.52424997091293	295	37100	weight
1525	YDR233C	0.99692485170849	1.2949	0.0237	5.0949	14.8542	0.52424997091293	295	37100	yeast-carbon-absolute
1526	YDR233C	0.19978354098433	1.2949	0.0237	5.0949	14.8542	0.52424997091293	295	37100	yeast-carbon-relative
1527	YDR233C	1.2949142942994	1.2949	0.0237	5.0949	14.8542	0.52424997091293	295	37100	yeast-nitrogen-absolute
1528	YDR233C	0.48225261983225	1.2949	0.0237	5.0949	14.8542	0.52424997091293	295	37100	yeast-nitrogen-relative
1529	YDR233C	0.023728813559482	1.2949	0.0237	5.0949	14.8542	0.52424997091293	295	37100	yeast-sulphur-absolute
1530	YDR233C	0.078277435108097	1.2949	0.0237	5.0949	14.8542	0.52424997091293	295	37100	yeast-sulphur-relative
1531	YDR239C	20.94675951719	1.3888	0.0089	4.6887	15.7548	0.24574999511242	787	155	akashi
1532	YDR239C	16.848157560356	1.3888	0.0089	4.6887	15.7548	0.24574999511242	787	155	craig-energy
1533	YDR239C	4.574332909784	1.3888	0.0089	4.6887	15.7548	0.24574999511242	787	155	craig-steps
1534	YDR239C	0.85216088568392	1.3888	0.0089	4.6887	15.7548	0.24574999511242	787	155	ecoli-carbon-absolute
1535	YDR239C	0.16593208298409	1.3888	0.0089	4.6887	15.7548	0.24574999511242	787	155	ecoli-carbon-relative
1536	YDR239C	1.3888182973316	1.3888	0.0089	4.6887	15.7548	0.24574999511242	787	155	ecoli-nitrogen-absolute
1537	YDR239C	0.35738313980069	1.3888	0.0089	4.6887	15.7548	0.24574999511242	787	155	ecoli-nitrogen-relative
1538	YDR239C	0.0088945362133448	1.3888	0.0089	4.6887	15.7548	0.24574999511242	787	155	ecoli-sulphur-absolute
1539	YDR239C	0.052503199262301	1.3888	0.0089	4.6887	15.7548	0.24574999511242	787	155	ecoli-sulphur-relative
1540	YDR239C	5.6200762388818	1.3888	0.0089	4.6887	15.7548	0.24574999511242	787	155	wagner-fermentative
1541	YDR239C	23.113722998729	1.3888	0.0089	4.6887	15.7548	0.24574999511242	787	155	wagner-respiratory
1542	YDR239C	127.82477718872	1.3888	0.0089	4.6887	15.7548	0.24574999511242	787	155	weight
1543	YDR239C	0.90362744838037	1.3888	0.0089	4.6887	15.7548	0.24574999511242	787	155	yeast-carbon-absolute
1544	YDR239C	0.18496035353495	1.3888	0.0089	4.6887	15.7548	0.24574999511242	787	155	yeast-carbon-relative
1545	YDR239C	1.3888174189394	1.3888	0.0089	4.6887	15.7548	0.24574999511242	787	155	yeast-nitrogen-absolute
1546	YDR239C	0.5057169645717	1.3888	0.0089	4.6887	15.7548	0.24574999511242	787	155	yeast-nitrogen-relative
1547	YDR239C	0.0088945362135557	1.3888	0.0089	4.6887	15.7548	0.24574999511242	787	155	yeast-sulphur-absolute
1548	YDR239C	0.051088913465371	1.3888	0.0089	4.6887	15.7548	0.24574999511242	787	155	yeast-sulphur-relative
1549	YDR240C	24.181097207031	1.4309	0.0386	5.1037	14.5996	0.23649999499321	492	361	akashi
1550	YDR240C	20.261178861789	1.4309	0.0386	5.1037	14.5996	0.23649999499321	492	361	craig-energy
1551	YDR240C	5.4613821138211	1.4309	0.0386	5.1037	14.5996	0.23649999499321	492	361	craig-steps
1552	YDR240C	0.97336331046209	1.4309	0.0386	5.1037	14.5996	0.23649999499321	492	361	ecoli-carbon-absolute
1553	YDR240C	0.17881906816993	1.4309	0.0386	5.1037	14.5996	0.23649999499321	492	361	ecoli-carbon-relative
1554	YDR240C	1.4308943089431	1.4309	0.0386	5.1037	14.5996	0.23649999499321	492	361	ecoli-nitrogen-absolute
1555	YDR240C	0.36133662871714	1.4309	0.0386	5.1037	14.5996	0.23649999499321	492	361	ecoli-nitrogen-relative
1556	YDR240C	0.038617886178945	1.4309	0.0386	5.1037	14.5996	0.23649999499321	492	361	ecoli-sulphur-absolute
1557	YDR240C	0.20075871904456	1.4309	0.0386	5.1037	14.5996	0.23649999499321	492	361	ecoli-sulphur-relative
1558	YDR240C	6.7926829268293	1.4309	0.0386	5.1037	14.5996	0.23649999499321	492	361	wagner-fermentative
1559	YDR240C	26.42987804878	1.4309	0.0386	5.1037	14.5996	0.23649999499321	492	361	wagner-respiratory
1560	YDR240C	132.82276307083	1.4309	0.0386	5.1037	14.5996	0.23649999499321	492	361	weight
1561	YDR240C	1.0103901541088	1.4309	0.0386	5.1037	14.5996	0.23649999499321	492	361	yeast-carbon-absolute
1562	YDR240C	0.18595536496884	1.4309	0.0386	5.1037	14.5996	0.23649999499321	492	361	yeast-carbon-relative
1563	YDR240C	1.430893664801	1.4309	0.0386	5.1037	14.5996	0.23649999499321	492	361	yeast-nitrogen-absolute
1564	YDR240C	0.48003263170339	1.4309	0.0386	5.1037	14.5996	0.23649999499321	492	361	yeast-nitrogen-relative
1565	YDR240C	0.038617886178979	1.4309	0.0386	5.1037	14.5996	0.23649999499321	492	361	yeast-sulphur-absolute
1566	YDR240C	0.16052436146937	1.4309	0.0386	5.1037	14.5996	0.23649999499321	492	361	yeast-sulphur-relative
1567	YDR245W	26.369719915414	1.4275	0.0382	5.402	15.2723	0.28874999284744	393	6280	akashi
1568	YDR245W	23.139949109415	1.4275	0.0382	5.402	15.2723	0.28874999284744	393	6280	craig-energy
1569	YDR245W	5.7608142493639	1.4275	0.0382	5.402	15.2723	0.28874999284744	393	6280	craig-steps
1570	YDR245W	1.0304574057194	1.4275	0.0382	5.402	15.2723	0.28874999284744	393	6280	ecoli-carbon-absolute
1571	YDR245W	0.17684841738023	1.4275	0.0382	5.402	15.2723	0.28874999284744	393	6280	ecoli-carbon-relative
1572	YDR245W	1.4274809160305	1.4275	0.0382	5.402	15.2723	0.28874999284744	393	6280	ecoli-nitrogen-absolute
1573	YDR245W	0.34834977482036	1.4275	0.0382	5.402	15.2723	0.28874999284744	393	6280	ecoli-nitrogen-relative
1574	YDR245W	0.038167938931215	1.4275	0.0382	5.402	15.2723	0.28874999284744	393	6280	ecoli-sulphur-absolute
1575	YDR245W	0.2068954204732	1.4275	0.0382	5.402	15.2723	0.28874999284744	393	6280	ecoli-sulphur-relative
1576	YDR245W	7.0152671755725	1.4275	0.0382	5.402	15.2723	0.28874999284744	393	6280	wagner-fermentative
1577	YDR245W	28.75572519084	1.4275	0.0382	5.402	15.2723	0.28874999284744	393	6280	wagner-respiratory
1578	YDR245W	136.92569884089	1.4275	0.0382	5.402	15.2723	0.28874999284744	393	6280	weight
1579	YDR245W	1.0754272816442	1.4275	0.0382	5.402	15.2723	0.28874999284744	393	6280	yeast-carbon-absolute
1580	YDR245W	0.18959423593949	1.4275	0.0382	5.402	15.2723	0.28874999284744	393	6280	yeast-carbon-relative
1581	YDR245W	1.4274800583606	1.4275	0.0382	5.402	15.2723	0.28874999284744	393	6280	yeast-nitrogen-absolute
1582	YDR245W	0.47854570888514	1.4275	0.0382	5.402	15.2723	0.28874999284744	393	6280	yeast-nitrogen-relative
1583	YDR245W	0.03816793893138	1.4275	0.0382	5.402	15.2723	0.28874999284744	393	6280	yeast-sulphur-absolute
1584	YDR245W	0.17775490611346	1.4275	0.0382	5.402	15.2723	0.28874999284744	393	6280	yeast-sulphur-relative
1585	YDR248C	24.843004854232	1.3523	0.0466	5.1658	15.7254	0.3120000064373	193	504	akashi
1586	YDR248C	20.113989637306	1.3523	0.0466	5.1658	15.7254	0.3120000064373	193	504	craig-energy
1587	YDR248C	5.6373056994819	1.3523	0.0466	5.1658	15.7254	0.3120000064373	193	504	craig-steps
1588	YDR248C	0.99837882793629	1.3523	0.0466	5.1658	15.7254	0.3120000064373	193	504	ecoli-carbon-absolute
1589	YDR248C	0.18944434157616	1.3523	0.0466	5.1658	15.7254	0.3120000064373	193	504	ecoli-carbon-relative
1590	YDR248C	1.3523316062176	1.3523	0.0466	5.1658	15.7254	0.3120000064373	193	504	ecoli-nitrogen-absolute
1591	YDR248C	0.35044815978084	1.3523	0.0466	5.1658	15.7254	0.3120000064373	193	504	ecoli-nitrogen-relative
1592	YDR248C	0.046632124352507	1.3523	0.0466	5.1658	15.7254	0.3120000064373	193	504	ecoli-sulphur-absolute
1593	YDR248C	0.25277688968795	1.3523	0.0466	5.1658	15.7254	0.3120000064373	193	504	ecoli-sulphur-relative
1594	YDR248C	7.2020725388601	1.3523	0.0466	5.1658	15.7254	0.3120000064373	193	504	wagner-fermentative
1595	YDR248C	27.5	1.3523	0.0466	5.1658	15.7254	0.3120000064373	193	504	wagner-respiratory
1596	YDR248C	132.82486950178	1.3523	0.0466	5.1658	15.7254	0.3120000064373	193	504	weight
1597	YDR248C	1.0249940170834	1.3523	0.0466	5.1658	15.7254	0.3120000064373	193	504	yeast-carbon-absolute
1598	YDR248C	0.21049373088298	1.3523	0.0466	5.1658	15.7254	0.3120000064373	193	504	yeast-carbon-relative
1599	YDR248C	1.3523307847235	1.3523	0.0466	5.1658	15.7254	0.3120000064373	193	504	yeast-nitrogen-absolute
1600	YDR248C	0.52185325062993	1.3523	0.0466	5.1658	15.7254	0.3120000064373	193	504	yeast-nitrogen-relative
1601	YDR248C	0.046632124352487	1.3523	0.0466	5.1658	15.7254	0.3120000064373	193	504	yeast-sulphur-absolute
1602	YDR248C	0.21717412882384	1.3523	0.0466	5.1658	15.7254	0.3120000064373	193	504	yeast-sulphur-relative
1603	YDR252W	22.081207672222	1.4295	0.0403	4.8322	14.6913	0.26399999856949	149	1820	akashi
1604	YDR252W	17.751677852349	1.4295	0.0403	4.8322	14.6913	0.26399999856949	149	1820	craig-energy
1605	YDR252W	4.6241610738255	1.4295	0.0403	4.8322	14.6913	0.26399999856949	149	1820	craig-steps
1606	YDR252W	0.90794484167291	1.4295	0.0403	4.8322	14.6913	0.26399999856949	149	1820	ecoli-carbon-absolute
1607	YDR252W	0.18400889890106	1.4295	0.0403	4.8322	14.6913	0.26399999856949	149	1820	ecoli-carbon-relative
1608	YDR252W	1.4295302013423	1.4295	0.0403	4.8322	14.6913	0.26399999856949	149	1820	ecoli-nitrogen-absolute
1609	YDR252W	0.37901730310397	1.4295	0.0403	4.8322	14.6913	0.26399999856949	149	1820	ecoli-nitrogen-relative
1610	YDR252W	0.040268456375746	1.4295	0.0403	4.8322	14.6913	0.26399999856949	149	1820	ecoli-sulphur-absolute
1611	YDR252W	0.21828160976328	1.4295	0.0403	4.8322	14.6913	0.26399999856949	149	1820	ecoli-sulphur-relative
1612	YDR252W	6.0536912751678	1.4295	0.0403	4.8322	14.6913	0.26399999856949	149	1820	wagner-fermentative
1613	YDR252W	24.412751677852	1.4295	0.0403	4.8322	14.6913	0.26399999856949	149	1820	wagner-respiratory
1614	YDR252W	129.44765032058	1.4295	0.0403	4.8322	14.6913	0.26399999856949	149	1820	weight
1615	YDR252W	0.95330774844093	1.4295	0.0403	4.8322	14.6913	0.26399999856949	149	1820	yeast-carbon-absolute
1616	YDR252W	0.19362008104088	1.4295	0.0403	4.8322	14.6913	0.26399999856949	149	1820	yeast-carbon-relative
1617	YDR252W	1.4295292172656	1.4295	0.0403	4.8322	14.6913	0.26399999856949	149	1820	yeast-nitrogen-absolute
1618	YDR252W	0.50709176061037	1.4295	0.0403	4.8322	14.6913	0.26399999856949	149	1820	yeast-nitrogen-relative
1619	YDR252W	0.040268456375962	1.4295	0.0403	4.8322	14.6913	0.26399999856949	149	1820	yeast-sulphur-absolute
1620	YDR252W	0.1875373908813	1.4295	0.0403	4.8322	14.6913	0.26399999856949	149	1820	yeast-sulphur-relative
1621	YDR256C	24.157281258963	1.4214	0.0252	5.0893	14.2816	0.28600001335144	515	623	akashi
1622	YDR256C	20.400970873786	1.4214	0.0252	5.0893	14.2816	0.28600001335144	515	623	craig-energy
1623	YDR256C	5.0058252427184	1.4214	0.0252	5.0893	14.2816	0.28600001335144	515	623	craig-steps
1624	YDR256C	0.95473908371138	1.4214	0.0252	5.0893	14.2816	0.28600001335144	515	623	ecoli-carbon-absolute
1625	YDR256C	0.17113939067982	1.4214	0.0252	5.0893	14.2816	0.28600001335144	515	623	ecoli-carbon-relative
1626	YDR256C	1.421359223301	1.4214	0.0252	5.0893	14.2816	0.28600001335144	515	623	ecoli-nitrogen-absolute
1627	YDR256C	0.35859681069851	1.4214	0.0252	5.0893	14.2816	0.28600001335144	515	623	ecoli-nitrogen-relative
1628	YDR256C	0.025242718446679	1.4214	0.0252	5.0893	14.2816	0.28600001335144	515	623	ecoli-sulphur-absolute
1629	YDR256C	0.13355510647674	1.4214	0.0252	5.0893	14.2816	0.28600001335144	515	623	ecoli-sulphur-relative
1630	YDR256C	6.4233009708738	1.4214	0.0252	5.0893	14.2816	0.28600001335144	515	623	wagner-fermentative
1631	YDR256C	26.099029126214	1.4214	0.0252	5.0893	14.2816	0.28600001335144	515	623	wagner-respiratory
1632	YDR256C	131.68893108183	1.4214	0.0252	5.0893	14.2816	0.28600001335144	515	623	weight
1633	YDR256C	1.0003330598757	1.4214	0.0252	5.0893	14.2816	0.28600001335144	515	623	yeast-carbon-absolute
1634	YDR256C	0.17983178637777	1.4214	0.0252	5.0893	14.2816	0.28600001335144	515	623	yeast-carbon-relative
1635	YDR256C	1.4213584704307	1.4214	0.0252	5.0893	14.2816	0.28600001335144	515	623	yeast-nitrogen-absolute
1636	YDR256C	0.47778680257644	1.4214	0.0252	5.0893	14.2816	0.28600001335144	515	623	yeast-nitrogen-relative
1637	YDR256C	0.025242718446772	1.4214	0.0252	5.0893	14.2816	0.28600001335144	515	623	yeast-sulphur-absolute
1638	YDR256C	0.11017467659831	1.4214	0.0252	5.0893	14.2816	0.28600001335144	515	623	yeast-sulphur-relative
1639	YDR257C	23.892104980917	1.3502	0.0547	5.1275	15.4312	0.30700001120567	494	4010	akashi
1640	YDR257C	19.565789473684	1.3502	0.0547	5.1275	15.4312	0.30700001120567	494	4010	craig-energy
1641	YDR257C	5.5587044534413	1.3502	0.0547	5.1275	15.4312	0.30700001120567	494	4010	craig-steps
1642	YDR257C	0.9797324816949	1.3502	0.0547	5.1275	15.4312	0.30700001120567	494	4010	ecoli-carbon-absolute
1643	YDR257C	0.18793838996033	1.3502	0.0547	5.1275	15.4312	0.30700001120567	494	4010	ecoli-carbon-relative
1644	YDR257C	1.3502024291498	1.3502	0.0547	5.1275	15.4312	0.30700001120567	494	4010	ecoli-nitrogen-absolute
1645	YDR257C	0.35372200740976	1.3502	0.0547	5.1275	15.4312	0.30700001120567	494	4010	ecoli-nitrogen-relative
1646	YDR257C	0.054655870445362	1.3502	0.0547	5.1275	15.4312	0.30700001120567	494	4010	ecoli-sulphur-absolute
1647	YDR257C	0.26039872330873	1.3502	0.0547	5.1275	15.4312	0.30700001120567	494	4010	ecoli-sulphur-relative
1648	YDR257C	6.8987854251012	1.3502	0.0547	5.1275	15.4312	0.30700001120567	494	4010	wagner-fermentative
1649	YDR257C	26.443319838057	1.3502	0.0547	5.1275	15.4312	0.30700001120567	494	4010	wagner-respiratory
1650	YDR257C	133.95465528048	1.3502	0.0547	5.1275	15.4312	0.30700001120567	494	4010	weight
1651	YDR257C	1.0088873144224	1.3502	0.0547	5.1275	15.4312	0.30700001120567	494	4010	yeast-carbon-absolute
1652	YDR257C	0.20539821010189	1.3502	0.0547	5.1275	15.4312	0.30700001120567	494	4010	yeast-carbon-relative
1653	YDR257C	1.3502016019242	1.3502	0.0547	5.1275	15.4312	0.30700001120567	494	4010	yeast-nitrogen-absolute
1654	YDR257C	0.50385491943613	1.3502	0.0547	5.1275	15.4312	0.30700001120567	494	4010	yeast-nitrogen-relative
1655	YDR257C	0.054655870445422	1.3502	0.0547	5.1275	15.4312	0.30700001120567	494	4010	yeast-sulphur-absolute
1656	YDR257C	0.17370144458618	1.3502	0.0547	5.1275	15.4312	0.30700001120567	494	4010	yeast-sulphur-relative
1657	YDR258C	22.62194783179	1.4094	0.0284	4.9519	16.0407	0.32524999976158	811	2990	akashi
1658	YDR258C	18.170160295931	1.4094	0.0284	4.9519	16.0407	0.32524999976158	811	2990	craig-energy
1659	YDR258C	5.34401972873	1.4094	0.0284	4.9519	16.0407	0.32524999976158	811	2990	craig-steps
1660	YDR258C	0.93393784625463	1.4094	0.0284	4.9519	16.0407	0.32524999976158	811	2990	ecoli-carbon-absolute
1661	YDR258C	0.19387043178375	1.4094	0.0284	4.9519	16.0407	0.32524999976158	811	2990	ecoli-carbon-relative
1662	YDR258C	1.4093711467324	1.4094	0.0284	4.9519	16.0407	0.32524999976158	811	2990	ecoli-nitrogen-absolute
1663	YDR258C	0.39197091894217	1.4094	0.0284	4.9519	16.0407	0.32524999976158	811	2990	ecoli-nitrogen-relative
1664	YDR258C	0.028360049321904	1.4094	0.0284	4.9519	16.0407	0.32524999976158	811	2990	ecoli-sulphur-absolute
1665	YDR258C	0.15581119468635	1.4094	0.0284	4.9519	16.0407	0.32524999976158	811	2990	ecoli-sulphur-relative
1666	YDR258C	6.54130702836	1.4094	0.0284	4.9519	16.0407	0.32524999976158	811	2990	wagner-fermentative
1667	YDR258C	24.974722564735	1.4094	0.0284	4.9519	16.0407	0.32524999976158	811	2990	wagner-respiratory
1668	YDR258C	130.6233037062	1.4094	0.0284	4.9519	16.0407	0.32524999976158	811	2990	weight
1669	YDR258C	0.97104082613926	1.4094	0.0284	4.9519	16.0407	0.32524999976158	811	2990	yeast-carbon-absolute
1670	YDR258C	0.21091432939485	1.4094	0.0284	4.9519	16.0407	0.32524999976158	811	2990	yeast-carbon-relative
1671	YDR258C	1.4093700580473	1.4094	0.0284	4.9519	16.0407	0.32524999976158	811	2990	yeast-nitrogen-absolute
1672	YDR258C	0.55206081663682	1.4094	0.0284	4.9519	16.0407	0.32524999976158	811	2990	yeast-nitrogen-relative
1673	YDR258C	0.028360049321998	1.4094	0.0284	4.9519	16.0407	0.32524999976158	811	2990	yeast-sulphur-absolute
1674	YDR258C	0.1367675326574	1.4094	0.0284	4.9519	16.0407	0.32524999976158	811	2990	yeast-sulphur-relative
1675	YBL007C	21.762539900384	1.336	0.041	4.7428	14.7814	0.33324998617172	1244	952	akashi
1676	YBL007C	17.409967845659	1.336	0.041	4.7428	14.7814	0.33324998617172	1244	952	craig-energy
1677	YBL007C	4.814308681672	1.336	0.041	4.7428	14.7814	0.33324998617172	1244	952	craig-steps
1678	YBL007C	0.89092250374352	1.336	0.041	4.7428	14.7814	0.33324998617172	1244	952	ecoli-carbon-absolute
1679	YBL007C	0.1698382805398	1.336	0.041	4.7428	14.7814	0.33324998617172	1244	952	ecoli-carbon-relative
1680	YBL007C	1.3360128617363	1.336	0.041	4.7428	14.7814	0.33324998617172	1244	952	ecoli-nitrogen-absolute
1681	YBL007C	0.35809253567045	1.336	0.041	4.7428	14.7814	0.33324998617172	1244	952	ecoli-nitrogen-relative
1682	YBL007C	0.040996784565976	1.336	0.041	4.7428	14.7814	0.33324998617172	1244	952	ecoli-sulphur-absolute
1683	YBL007C	0.24664972930625	1.336	0.041	4.7428	14.7814	0.33324998617172	1244	952	ecoli-sulphur-relative
1684	YBL007C	6.3022508038585	1.336	0.041	4.7428	14.7814	0.33324998617172	1244	952	wagner-fermentative
1685	YBL007C	23.626205787781	1.336	0.041	4.7428	14.7814	0.33324998617172	1244	952	wagner-respiratory
1686	YBL007C	127.20948466457	1.336	0.041	4.7428	14.7814	0.33324998617172	1244	952	weight
1687	YBL007C	0.91918339177822	1.336	0.041	4.7428	14.7814	0.33324998617172	1244	952	yeast-carbon-absolute
1688	YBL007C	0.17883204559607	1.336	0.041	4.7428	14.7814	0.33324998617172	1244	952	yeast-carbon-relative
1689	YBL007C	1.3360119046601	1.336	0.041	4.7428	14.7814	0.33324998617172	1244	952	yeast-nitrogen-absolute
1690	YBL007C	0.48498413324733	1.336	0.041	4.7428	14.7814	0.33324998617172	1244	952	yeast-nitrogen-relative
1691	YBL007C	0.040996784566061	1.336	0.041	4.7428	14.7814	0.33324998617172	1244	952	yeast-sulphur-absolute
1692	YBL007C	0.24596192265264	1.336	0.041	4.7428	14.7814	0.33324998617172	1244	952	yeast-sulphur-relative
1693	YDR266C	23.337871370927	1.4397	0.0407	4.975	15.0047	0.28924998641014	639	1910	akashi
1694	YDR266C	19.437402190923	1.4397	0.0407	4.975	15.0047	0.28924998641014	639	1910	craig-energy
1695	YDR266C	5.189358372457	1.4397	0.0407	4.975	15.0047	0.28924998641014	639	1910	craig-steps
1696	YDR266C	0.94028415520426	1.4397	0.0407	4.975	15.0047	0.28924998641014	639	1910	ecoli-carbon-absolute
1697	YDR266C	0.17374147992459	1.4397	0.0407	4.975	15.0047	0.28924998641014	639	1910	ecoli-carbon-relative
1698	YDR266C	1.4397496087637	1.4397	0.0407	4.975	15.0047	0.28924998641014	639	1910	ecoli-nitrogen-absolute
1699	YDR266C	0.35975748845063	1.4397	0.0407	4.975	15.0047	0.28924998641014	639	1910	ecoli-nitrogen-relative
1700	YDR266C	0.040688575899804	1.4397	0.0407	4.975	15.0047	0.28924998641014	639	1910	ecoli-sulphur-absolute
1701	YDR266C	0.17962098257953	1.4397	0.0407	4.975	15.0047	0.28924998641014	639	1910	ecoli-sulphur-relative
1702	YDR266C	6.452269170579	1.4397	0.0407	4.975	15.0047	0.28924998641014	639	1910	wagner-fermentative
1703	YDR266C	25.518779342723	1.4397	0.0407	4.975	15.0047	0.28924998641014	639	1910	wagner-respiratory
1704	YDR266C	131.85336376542	1.4397	0.0407	4.975	15.0047	0.28924998641014	639	1910	weight
1705	YDR266C	0.98366889278281	1.4397	0.0407	4.975	15.0047	0.28924998641014	639	1910	yeast-carbon-absolute
1706	YDR266C	0.18776245269755	1.4397	0.0407	4.975	15.0047	0.28924998641014	639	1910	yeast-carbon-relative
1707	YDR266C	1.4397489948079	1.4397	0.0407	4.975	15.0047	0.28924998641014	639	1910	yeast-nitrogen-absolute
1708	YDR266C	0.49440267037583	1.4397	0.0407	4.975	15.0047	0.28924998641014	639	1910	yeast-nitrogen-relative
1709	YDR266C	0.040688575899952	1.4397	0.0407	4.975	15.0047	0.28924998641014	639	1910	yeast-sulphur-absolute
1710	YDR266C	0.097237124003937	1.4397	0.0407	4.975	15.0047	0.28924998641014	639	1910	yeast-sulphur-relative
1711	YDR267C	24.523939242507	1.3061	0.0273	5.0697	16.0121	0.31400001049042	330	5640	akashi
1712	YDR267C	21.598484848485	1.3061	0.0273	5.0697	16.0121	0.31400001049042	330	5640	craig-energy
1713	YDR267C	5.0939393939394	1.3061	0.0273	5.0697	16.0121	0.31400001049042	330	5640	craig-steps
1714	YDR267C	0.94459809046803	1.3061	0.0273	5.0697	16.0121	0.31400001049042	330	5640	ecoli-carbon-absolute
1715	YDR267C	0.17320194621429	1.3061	0.0273	5.0697	16.0121	0.31400001049042	330	5640	ecoli-carbon-relative
1716	YDR267C	1.3060606060606	1.3061	0.0273	5.0697	16.0121	0.31400001049042	330	5640	ecoli-nitrogen-absolute
1717	YDR267C	0.33666255638906	1.3061	0.0273	5.0697	16.0121	0.31400001049042	330	5640	ecoli-nitrogen-relative
1718	YDR267C	0.027272727272712	1.3061	0.0273	5.0697	16.0121	0.31400001049042	330	5640	ecoli-sulphur-absolute
1719	YDR267C	0.12482208877742	1.3061	0.0273	5.0697	16.0121	0.31400001049042	330	5640	ecoli-sulphur-relative
1720	YDR267C	5.969696969697	1.3061	0.0273	5.0697	16.0121	0.31400001049042	330	5640	wagner-fermentative
1721	YDR267C	27.240909090909	1.3061	0.0273	5.0697	16.0121	0.31400001049042	330	5640	wagner-respiratory
1722	YDR267C	130.92363563306	1.3061	0.0273	5.0697	16.0121	0.31400001049042	330	5640	weight
1723	YDR267C	0.98673158486684	1.3061	0.0273	5.0697	16.0121	0.31400001049042	330	5640	yeast-carbon-absolute
1724	YDR267C	0.19275681603361	1.3061	0.0273	5.0697	16.0121	0.31400001049042	330	5640	yeast-carbon-relative
1725	YDR267C	1.3060598292134	1.3061	0.0273	5.0697	16.0121	0.31400001049042	330	5640	yeast-nitrogen-absolute
1726	YDR267C	0.49314296723089	1.3061	0.0273	5.0697	16.0121	0.31400001049042	330	5640	yeast-nitrogen-relative
1727	YDR267C	0.027272727272891	1.3061	0.0273	5.0697	16.0121	0.31400001049042	330	5640	yeast-sulphur-absolute
1728	YDR267C	0.075149925155707	1.3061	0.0273	5.0697	16.0121	0.31400001049042	330	5640	yeast-sulphur-relative
1729	YDR268W	24.068865071501	1.3879	0.0317	5.0897	15.4301	0.29524999856949	379	672	akashi
1730	YDR268W	20.313984168865	1.3879	0.0317	5.0897	15.4301	0.29524999856949	379	672	craig-energy
1731	YDR268W	5.2928759894459	1.3879	0.0317	5.0897	15.4301	0.29524999856949	379	672	craig-steps
1732	YDR268W	0.96727303834263	1.3879	0.0317	5.0897	15.4301	0.29524999856949	379	672	ecoli-carbon-absolute
1733	YDR268W	0.18602089043264	1.3879	0.0317	5.0897	15.4301	0.29524999856949	379	672	ecoli-carbon-relative
1734	YDR268W	1.3878627968338	1.3879	0.0317	5.0897	15.4301	0.29524999856949	379	672	ecoli-nitrogen-absolute
1735	YDR268W	0.3616325511231	1.3879	0.0317	5.0897	15.4301	0.29524999856949	379	672	ecoli-nitrogen-relative
1736	YDR268W	0.031662269129313	1.3879	0.0317	5.0897	15.4301	0.29524999856949	379	672	ecoli-sulphur-absolute
1737	YDR268W	0.18498949815647	1.3879	0.0317	5.0897	15.4301	0.29524999856949	379	672	ecoli-sulphur-relative
1738	YDR268W	6.5646437994723	1.3879	0.0317	5.0897	15.4301	0.29524999856949	379	672	wagner-fermentative
1739	YDR268W	26.600263852243	1.3879	0.0317	5.0897	15.4301	0.29524999856949	379	672	wagner-respiratory
1740	YDR268W	131.47466906142	1.3879	0.0317	5.0897	15.4301	0.29524999856949	379	672	weight
1741	YDR268W	1.0059996176521	1.3879	0.0317	5.0897	15.4301	0.29524999856949	379	672	yeast-carbon-absolute
1742	YDR268W	0.19990756632981	1.3879	0.0317	5.0897	15.4301	0.29524999856949	379	672	yeast-carbon-relative
1743	YDR268W	1.3878618730404	1.3879	0.0317	5.0897	15.4301	0.29524999856949	379	672	yeast-nitrogen-absolute
1744	YDR268W	0.5077029045052	1.3879	0.0317	5.0897	15.4301	0.29524999856949	379	672	yeast-nitrogen-relative
1745	YDR268W	0.031662269129448	1.3879	0.0317	5.0897	15.4301	0.29524999856949	379	672	yeast-sulphur-absolute
1746	YDR268W	0.17756261262414	1.3879	0.0317	5.0897	15.4301	0.29524999856949	379	672	yeast-sulphur-relative
1747	YDR272W	23.917517985741	1.3832	0.0547	5.0255	15.2482	0.31075000762939	274	13700	akashi
1748	YDR272W	19.209854014599	1.3832	0.0547	5.0255	15.2482	0.31075000762939	274	13700	craig-energy
1749	YDR272W	5.3467153284672	1.3832	0.0547	5.0255	15.2482	0.31075000762939	274	13700	craig-steps
1750	YDR272W	0.96254246600353	1.3832	0.0547	5.0255	15.2482	0.31075000762939	274	13700	ecoli-carbon-absolute
1751	YDR272W	0.17706032200669	1.3832	0.0547	5.0255	15.2482	0.31075000762939	274	13700	ecoli-carbon-relative
1752	YDR272W	1.3832116788321	1.3832	0.0547	5.0255	15.2482	0.31075000762939	274	13700	ecoli-nitrogen-absolute
1753	YDR272W	0.35239084850806	1.3832	0.0547	5.0255	15.2482	0.31075000762939	274	13700	ecoli-nitrogen-relative
1754	YDR272W	0.054744525547583	1.3832	0.0547	5.0255	15.2482	0.31075000762939	274	13700	ecoli-sulphur-absolute
1755	YDR272W	0.26903375818358	1.3832	0.0547	5.0255	15.2482	0.31075000762939	274	13700	ecoli-sulphur-relative
1756	YDR272W	6.9306569343066	1.3832	0.0547	5.0255	15.2482	0.31075000762939	274	13700	wagner-fermentative
1757	YDR272W	26.045620437956	1.3832	0.0547	5.0255	15.2482	0.31075000762939	274	13700	wagner-respiratory
1758	YDR272W	132.2864956821	1.3832	0.0547	5.0255	15.2482	0.31075000762939	274	13700	weight
1759	YDR272W	0.99307448150468	1.3832	0.0547	5.0255	15.2482	0.31075000762939	274	13700	yeast-carbon-absolute
1760	YDR272W	0.19282814863063	1.3832	0.0547	5.0255	15.2482	0.31075000762939	274	13700	yeast-carbon-relative
1761	YDR272W	1.3832110281843	1.3832	0.0547	5.0255	15.2482	0.31075000762939	274	13700	yeast-nitrogen-absolute
1762	YDR272W	0.49768730473236	1.3832	0.0547	5.0255	15.2482	0.31075000762939	274	13700	yeast-nitrogen-relative
1763	YDR272W	0.054744525547587	1.3832	0.0547	5.0255	15.2482	0.31075000762939	274	13700	yeast-sulphur-absolute
1764	YDR272W	0.19249104580155	1.3832	0.0547	5.0255	15.2482	0.31075000762939	274	13700	yeast-sulphur-relative
1765	YDR275W	23.967659244132	1.3064	0.0511	5.0383	15.7021	0.23575000464916	235	922	akashi
1766	YDR275W	20.546808510638	1.3064	0.0511	5.0383	15.7021	0.23575000464916	235	922	craig-energy
1767	YDR275W	5.5276595744681	1.3064	0.0511	5.0383	15.7021	0.23575000464916	235	922	craig-steps
1768	YDR275W	0.96757611632347	1.3064	0.0511	5.0383	15.7021	0.23575000464916	235	922	ecoli-carbon-absolute
1769	YDR275W	0.18562417245926	1.3064	0.0511	5.0383	15.7021	0.23575000464916	235	922	ecoli-carbon-relative
1770	YDR275W	1.3063829787234	1.3064	0.0511	5.0383	15.7021	0.23575000464916	235	922	ecoli-nitrogen-absolute
1771	YDR275W	0.34020346859668	1.3064	0.0511	5.0383	15.7021	0.23575000464916	235	922	ecoli-nitrogen-relative
1772	YDR275W	0.051063829787144	1.3064	0.0511	5.0383	15.7021	0.23575000464916	235	922	ecoli-sulphur-absolute
1773	YDR275W	0.26602710754841	1.3064	0.0511	5.0383	15.7021	0.23575000464916	235	922	ecoli-sulphur-relative
1774	YDR275W	6.6978723404255	1.3064	0.0511	5.0383	15.7021	0.23575000464916	235	922	wagner-fermentative
1775	YDR275W	27.051063829787	1.3064	0.0511	5.0383	15.7021	0.23575000464916	235	922	wagner-respiratory
1776	YDR275W	131.06042467483	1.3064	0.0511	5.0383	15.7021	0.23575000464916	235	922	weight
1777	YDR275W	0.9914182829096	1.3064	0.0511	5.0383	15.7021	0.23575000464916	235	922	yeast-carbon-absolute
1778	YDR275W	0.19788472607256	1.3064	0.0511	5.0383	15.7021	0.23575000464916	235	922	yeast-carbon-relative
1779	YDR275W	1.3063821767239	1.3064	0.0511	5.0383	15.7021	0.23575000464916	235	922	yeast-nitrogen-absolute
1780	YDR275W	0.47811362644301	1.3064	0.0511	5.0383	15.7021	0.23575000464916	235	922	yeast-nitrogen-relative
1781	YDR275W	0.051063829787315	1.3064	0.0511	5.0383	15.7021	0.23575000464916	235	922	yeast-sulphur-absolute
1782	YDR275W	0.21353658992522	1.3064	0.0511	5.0383	15.7021	0.23575000464916	235	922	yeast-sulphur-relative
1783	YDR284C	26.366781693429	1.3391	0.0415	5.391	15.0969	0.27125000953674	289	3040	akashi
1784	YDR284C	23.704152249135	1.3391	0.0415	5.391	15.0969	0.27125000953674	289	3040	craig-energy
1785	YDR284C	5.7854671280277	1.3391	0.0415	5.391	15.0969	0.27125000953674	289	3040	craig-steps
1786	YDR284C	1.0439002233393	1.3391	0.0415	5.391	15.0969	0.27125000953674	289	3040	ecoli-carbon-absolute
1787	YDR284C	0.19106028669846	1.3391	0.0415	5.391	15.0969	0.27125000953674	289	3040	ecoli-carbon-relative
1788	YDR284C	1.3391003460208	1.3391	0.0415	5.391	15.0969	0.27125000953674	289	3040	ecoli-nitrogen-absolute
1789	YDR284C	0.3375593453491	1.3391	0.0415	5.391	15.0969	0.27125000953674	289	3040	ecoli-nitrogen-relative
1790	YDR284C	0.041522491349299	1.3391	0.0415	5.391	15.0969	0.27125000953674	289	3040	ecoli-sulphur-absolute
1791	YDR284C	0.233839000002	1.3391	0.0415	5.391	15.0969	0.27125000953674	289	3040	ecoli-sulphur-relative
1792	YDR284C	7.0103806228374	1.3391	0.0415	5.391	15.0969	0.27125000953674	289	3040	wagner-fermentative
1793	YDR284C	29.247404844291	1.3391	0.0415	5.391	15.0969	0.27125000953674	289	3040	wagner-respiratory
1794	YDR284C	133.92664221001	1.3391	0.0415	5.391	15.0969	0.27125000953674	289	3040	weight
1795	YDR284C	1.0727054819104	1.3391	0.0415	5.391	15.0969	0.27125000953674	289	3040	yeast-carbon-absolute
1796	YDR284C	0.19652214157153	1.3391	0.0415	5.391	15.0969	0.27125000953674	289	3040	yeast-carbon-relative
1797	YDR284C	1.3390993420228	1.3391	0.0415	5.391	15.0969	0.27125000953674	289	3040	yeast-nitrogen-absolute
1798	YDR284C	0.4557501362076	1.3391	0.0415	5.391	15.0969	0.27125000953674	289	3040	yeast-nitrogen-relative
1799	YDR284C	0.041522491349653	1.3391	0.0415	5.391	15.0969	0.27125000953674	289	3040	yeast-sulphur-absolute
1800	YDR284C	0.21311829181751	1.3391	0.0415	5.391	15.0969	0.27125000953674	289	3040	yeast-sulphur-relative
1801	YDR288W	22.836963326231	1.3333	0.0264	4.9406	15.703	0.25124999880791	303	2540	akashi
1802	YDR288W	18.585808580858	1.3333	0.0264	4.9406	15.703	0.25124999880791	303	2540	craig-energy
1803	YDR288W	5.2574257425743	1.3333	0.0264	4.9406	15.703	0.25124999880791	303	2540	craig-steps
1804	YDR288W	0.93037783745492	1.3333	0.0264	4.9406	15.703	0.25124999880791	303	2540	ecoli-carbon-absolute
1805	YDR288W	0.184370768862	1.3333	0.0264	4.9406	15.703	0.25124999880791	303	2540	ecoli-carbon-relative
1806	YDR288W	1.3333333333333	1.3333	0.0264	4.9406	15.703	0.25124999880791	303	2540	ecoli-nitrogen-absolute
1807	YDR288W	0.35523324491757	1.3333	0.0264	4.9406	15.703	0.25124999880791	303	2540	ecoli-nitrogen-relative
1808	YDR288W	0.026402640264048	1.3333	0.0264	4.9406	15.703	0.25124999880791	303	2540	ecoli-sulphur-absolute
1809	YDR288W	0.15704465326312	1.3333	0.0264	4.9406	15.703	0.25124999880791	303	2540	ecoli-sulphur-relative
1810	YDR288W	6.4356435643564	1.3333	0.0264	4.9406	15.703	0.25124999880791	303	2540	wagner-fermentative
1811	YDR288W	25.628712871287	1.3333	0.0264	4.9406	15.703	0.25124999880791	303	2540	wagner-respiratory
1812	YDR288W	130.05874522999	1.3333	0.0264	4.9406	15.703	0.25124999880791	303	2540	weight
1813	YDR288W	0.96311470167865	1.3333	0.0264	4.9406	15.703	0.25124999880791	303	2540	yeast-carbon-absolute
1814	YDR288W	0.19838653268176	1.3333	0.0264	4.9406	15.703	0.25124999880791	303	2540	yeast-carbon-relative
1815	YDR288W	1.3333323881178	1.3333	0.0264	4.9406	15.703	0.25124999880791	303	2540	yeast-nitrogen-absolute
1816	YDR288W	0.49707465610857	1.3333	0.0264	4.9406	15.703	0.25124999880791	303	2540	yeast-nitrogen-relative
1817	YDR288W	0.026402640264103	1.3333	0.0264	4.9406	15.703	0.25124999880791	303	2540	yeast-sulphur-absolute
1818	YDR288W	0.15434268890684	1.3333	0.0264	4.9406	15.703	0.25124999880791	303	2540	yeast-sulphur-relative
1819	YDR293C	22.330879655457	1.424	0.0176	4.892	15.1712	0.32150000333786	1250	1100	akashi
1820	YDR293C	18.4292	1.424	0.0176	4.892	15.1712	0.32150000333786	1250	1100	craig-energy
1821	YDR293C	4.828	1.424	0.0176	4.892	15.1712	0.32150000333786	1250	1100	craig-steps
1822	YDR293C	0.90576001901627	1.424	0.0176	4.892	15.1712	0.32150000333786	1250	1100	ecoli-carbon-absolute
1823	YDR293C	0.17474246095419	1.424	0.0176	4.892	15.1712	0.32150000333786	1250	1100	ecoli-carbon-relative
1824	YDR293C	1.424	1.424	0.0176	4.892	15.1712	0.32150000333786	1250	1100	ecoli-nitrogen-absolute
1825	YDR293C	0.36752701480985	1.424	0.0176	4.892	15.1712	0.32150000333786	1250	1100	ecoli-nitrogen-relative
1826	YDR293C	0.017599999999914	1.424	0.0176	4.892	15.1712	0.32150000333786	1250	1100	ecoli-sulphur-absolute
1827	YDR293C	0.098103934801962	1.424	0.0176	4.892	15.1712	0.32150000333786	1250	1100	ecoli-sulphur-relative
1828	YDR293C	5.9904	1.424	0.0176	4.892	15.1712	0.32150000333786	1250	1100	wagner-fermentative
1829	YDR293C	24.3128	1.424	0.0176	4.892	15.1712	0.32150000333786	1250	1100	wagner-respiratory
1830	YDR293C	129.97191923218	1.424	0.0176	4.892	15.1712	0.32150000333786	1250	1100	weight
1831	YDR293C	0.9554990152359	1.424	0.0176	4.892	15.1712	0.32150000333786	1250	1100	yeast-carbon-absolute
1832	YDR293C	0.18777447652519	1.424	0.0176	4.892	15.1712	0.32150000333786	1250	1100	yeast-carbon-relative
1833	YDR293C	1.4239990345478	1.424	0.0176	4.892	15.1712	0.32150000333786	1250	1100	yeast-nitrogen-absolute
1834	YDR293C	0.50132770837843	1.424	0.0176	4.892	15.1712	0.32150000333786	1250	1100	yeast-nitrogen-relative
1835	YDR293C	0.017600000000126	1.424	0.0176	4.892	15.1712	0.32150000333786	1250	1100	yeast-sulphur-absolute
1836	YDR293C	0.088051722397978	1.424	0.0176	4.892	15.1712	0.32150000333786	1250	1100	yeast-sulphur-relative
1837	YDR294C	24.360271322707	1.3209	0.0458	5.0289	15.4024	0.2977499961853	589	13100	akashi
1838	YDR294C	21.209677419355	1.3209	0.0458	5.0289	15.4024	0.2977499961853	589	13100	craig-energy
1839	YDR294C	5.3870967741935	1.3209	0.0458	5.0289	15.4024	0.2977499961853	589	13100	craig-steps
1840	YDR294C	0.96675343014591	1.3209	0.0458	5.0289	15.4024	0.2977499961853	589	13100	ecoli-carbon-absolute
1841	YDR294C	0.18348161158973	1.3209	0.0458	5.0289	15.4024	0.2977499961853	589	13100	ecoli-carbon-relative
1842	YDR294C	1.320882852292	1.3209	0.0458	5.0289	15.4024	0.2977499961853	589	13100	ecoli-nitrogen-absolute
1843	YDR294C	0.34986440288393	1.3209	0.0458	5.0289	15.4024	0.2977499961853	589	13100	ecoli-nitrogen-relative
1844	YDR294C	0.045840407470313	1.3209	0.0458	5.0289	15.4024	0.2977499961853	589	13100	ecoli-sulphur-absolute
1845	YDR294C	0.24848526432924	1.3209	0.0458	5.0289	15.4024	0.2977499961853	589	13100	ecoli-sulphur-relative
1846	YDR294C	6.5619694397284	1.3209	0.0458	5.0289	15.4024	0.2977499961853	589	13100	wagner-fermentative
1847	YDR294C	27.167232597623	1.3209	0.0458	5.0289	15.4024	0.2977499961853	589	13100	wagner-respiratory
1848	YDR294C	129.31188328845	1.3209	0.0458	5.0289	15.4024	0.2977499961853	589	13100	weight
1849	YDR294C	0.99320482398132	1.3209	0.0458	5.0289	15.4024	0.2977499961853	589	13100	yeast-carbon-absolute
1850	YDR294C	0.1920246199779	1.3209	0.0458	5.0289	15.4024	0.2977499961853	589	13100	yeast-carbon-relative
1851	YDR294C	1.3208820110468	1.3209	0.0458	5.0289	15.4024	0.2977499961853	589	13100	yeast-nitrogen-absolute
1852	YDR294C	0.48081053667884	1.3209	0.0458	5.0289	15.4024	0.2977499961853	589	13100	yeast-nitrogen-relative
1853	YDR294C	0.045840407470463	1.3209	0.0458	5.0289	15.4024	0.2977499961853	589	13100	yeast-sulphur-absolute
1854	YDR294C	0.2134869619502	1.3209	0.0458	5.0289	15.4024	0.2977499961853	589	13100	yeast-sulphur-relative
1855	YDR295C	23.090355728783	1.4036	0.0223	5.0415	15.3427	0.26574999094009	674	1500	akashi
1856	YDR295C	18.867952522255	1.4036	0.0223	5.0415	15.3427	0.26574999094009	674	1500	craig-energy
1857	YDR295C	5.1691394658754	1.4036	0.0223	5.0415	15.3427	0.26574999094009	674	1500	craig-steps
1858	YDR295C	0.94337085088389	1.4036	0.0223	5.0415	15.3427	0.26574999094009	674	1500	ecoli-carbon-absolute
1859	YDR295C	0.18472524902587	1.4036	0.0223	5.0415	15.3427	0.26574999094009	674	1500	ecoli-carbon-relative
1860	YDR295C	1.4035608308605	1.4036	0.0223	5.0415	15.3427	0.26574999094009	674	1500	ecoli-nitrogen-absolute
1861	YDR295C	0.36240657738435	1.4036	0.0223	5.0415	15.3427	0.26574999094009	674	1500	ecoli-nitrogen-relative
1862	YDR295C	0.022255192878197	1.4036	0.0223	5.0415	15.3427	0.26574999094009	674	1500	ecoli-sulphur-absolute
1863	YDR295C	0.11688182191653	1.4036	0.0223	5.0415	15.3427	0.26574999094009	674	1500	ecoli-sulphur-relative
1864	YDR295C	6.3234421364985	1.4036	0.0223	5.0415	15.3427	0.26574999094009	674	1500	wagner-fermentative
1865	YDR295C	25.724035608309	1.4036	0.0223	5.0415	15.3427	0.26574999094009	674	1500	wagner-respiratory
1866	YDR295C	132.32729897655	1.4036	0.0223	5.0415	15.3427	0.26574999094009	674	1500	weight
1867	YDR295C	0.98949755334713	1.4036	0.0223	5.0415	15.3427	0.26574999094009	674	1500	yeast-carbon-absolute
1868	YDR295C	0.20119345788941	1.4036	0.0223	5.0415	15.3427	0.26574999094009	674	1500	yeast-carbon-relative
1869	YDR295C	1.4035598407513	1.4036	0.0223	5.0415	15.3427	0.26574999094009	674	1500	yeast-nitrogen-absolute
1870	YDR295C	0.50842250186607	1.4036	0.0223	5.0415	15.3427	0.26574999094009	674	1500	yeast-nitrogen-relative
1871	YDR295C	0.022255192878425	1.4036	0.0223	5.0415	15.3427	0.26574999094009	674	1500	yeast-sulphur-absolute
1872	YDR295C	0.095181949912113	1.4036	0.0223	5.0415	15.3427	0.26574999094009	674	1500	yeast-sulphur-relative
1873	YDR297W	26.987678781963	1.3668	0.043	5.4441	14.5759	0.35574999451637	349	54300	akashi
1874	YDR297W	23.942693409742	1.3668	0.043	5.4441	14.5759	0.35574999451637	349	54300	craig-energy
1875	YDR297W	5.5272206303725	1.3668	0.043	5.4441	14.5759	0.35574999451637	349	54300	craig-steps
1876	YDR297W	1.0563961596236	1.3668	0.043	5.4441	14.5759	0.35574999451637	349	54300	ecoli-carbon-absolute
1877	YDR297W	0.18853472113439	1.3668	0.043	5.4441	14.5759	0.35574999451637	349	54300	ecoli-carbon-relative
1878	YDR297W	1.3667621776504	1.3668	0.043	5.4441	14.5759	0.35574999451637	349	54300	ecoli-nitrogen-absolute
1879	YDR297W	0.34172196097053	1.3668	0.043	5.4441	14.5759	0.35574999451637	349	54300	ecoli-nitrogen-relative
1880	YDR297W	0.042979942693456	1.3668	0.043	5.4441	14.5759	0.35574999451637	349	54300	ecoli-sulphur-absolute
1881	YDR297W	0.26199455851907	1.3668	0.043	5.4441	14.5759	0.35574999451637	349	54300	ecoli-sulphur-relative
1882	YDR297W	7.1174785100287	1.3668	0.043	5.4441	14.5759	0.35574999451637	349	54300	wagner-fermentative
1883	YDR297W	29.69340974212	1.3668	0.043	5.4441	14.5759	0.35574999451637	349	54300	wagner-respiratory
1884	YDR297W	134.68939694293	1.3668	0.043	5.4441	14.5759	0.35574999451637	349	54300	weight
1885	YDR297W	1.0900330130214	1.3668	0.043	5.4441	14.5759	0.35574999451637	349	54300	yeast-carbon-absolute
1886	YDR297W	0.2001051073547	1.3668	0.043	5.4441	14.5759	0.35574999451637	349	54300	yeast-carbon-relative
1887	YDR297W	1.366761094178	1.3668	0.043	5.4441	14.5759	0.35574999451637	349	54300	yeast-nitrogen-absolute
1888	YDR297W	0.47876423628825	1.3668	0.043	5.4441	14.5759	0.35574999451637	349	54300	yeast-nitrogen-relative
1889	YDR297W	0.04297994269358	1.3668	0.043	5.4441	14.5759	0.35574999451637	349	54300	yeast-sulphur-absolute
1890	YDR297W	0.2655525888636	1.3668	0.043	5.4441	14.5759	0.35574999451637	349	54300	yeast-sulphur-relative
1891	YDR301W	23.7257181623	1.3368	0.0324	5.0494	15.3088	0.27974998950958	1357	639	akashi
1892	YDR301W	19.702284450995	1.3368	0.0324	5.0494	15.3088	0.27974998950958	1357	639	craig-energy
1893	YDR301W	5.3684598378777	1.3368	0.0324	5.0494	15.3088	0.27974998950958	1357	639	craig-steps
1894	YDR301W	0.95804337145831	1.3368	0.0324	5.0494	15.3088	0.27974998950958	1357	639	ecoli-carbon-absolute
1895	YDR301W	0.18433858996687	1.3368	0.0324	5.0494	15.3088	0.27974998950958	1357	639	ecoli-carbon-relative
1896	YDR301W	1.3367722918202	1.3368	0.0324	5.0494	15.3088	0.27974998950958	1357	639	ecoli-nitrogen-absolute
1897	YDR301W	0.35052149401883	1.3368	0.0324	5.0494	15.3088	0.27974998950958	1357	639	ecoli-nitrogen-relative
1898	YDR301W	0.032424465733229	1.3368	0.0324	5.0494	15.3088	0.27974998950958	1357	639	ecoli-sulphur-absolute
1899	YDR301W	0.18073680202913	1.3368	0.0324	5.0494	15.3088	0.27974998950958	1357	639	ecoli-sulphur-relative
1900	YDR301W	6.6484893146647	1.3368	0.0324	5.0494	15.3088	0.27974998950958	1357	639	wagner-fermentative
1901	YDR301W	26.57111274871	1.3368	0.0324	5.0494	15.3088	0.27974998950958	1357	639	wagner-respiratory
1902	YDR301W	131.0577736435	1.3368	0.0324	5.0494	15.3088	0.27974998950958	1357	639	weight
1903	YDR301W	0.98848114654081	1.3368	0.0324	5.0494	15.3088	0.27974998950958	1357	639	yeast-carbon-absolute
1904	YDR301W	0.19460539202986	1.3368	0.0324	5.0494	15.3088	0.27974998950958	1357	639	yeast-carbon-relative
1905	YDR301W	1.336771470137	1.3368	0.0324	5.0494	15.3088	0.27974998950958	1357	639	yeast-nitrogen-absolute
1906	YDR301W	0.48167836399819	1.3368	0.0324	5.0494	15.3088	0.27974998950958	1357	639	yeast-nitrogen-relative
1907	YDR301W	0.03242446573337	1.3368	0.0324	5.0494	15.3088	0.27974998950958	1357	639	yeast-sulphur-absolute
1908	YDR301W	0.16221761682651	1.3368	0.0324	5.0494	15.3088	0.27974998950958	1357	639	yeast-sulphur-relative
1909	YBL010C	23.008571113859	1.425	0.0286	5.0786	15.1357	0.24924999475479	280	1320	akashi
1910	YBL010C	18.558928571429	1.425	0.0286	5.0786	15.1357	0.24924999475479	280	1320	craig-energy
1911	YBL010C	5.0321428571429	1.425	0.0286	5.0786	15.1357	0.24924999475479	280	1320	craig-steps
1912	YBL010C	0.94344779306224	1.425	0.0286	5.0786	15.1357	0.24924999475479	280	1320	ecoli-carbon-absolute
1913	YBL010C	0.1812098102378	1.425	0.0286	5.0786	15.1357	0.24924999475479	280	1320	ecoli-carbon-relative
1914	YBL010C	1.425	1.425	0.0286	5.0786	15.1357	0.24924999475479	280	1320	ecoli-nitrogen-absolute
1915	YBL010C	0.36184023469687	1.425	0.0286	5.0786	15.1357	0.24924999475479	280	1320	ecoli-nitrogen-relative
1916	YBL010C	0.028571428571301	1.425	0.0286	5.0786	15.1357	0.24924999475479	280	1320	ecoli-sulphur-absolute
1917	YBL010C	0.14282099814703	1.425	0.0286	5.0786	15.1357	0.24924999475479	280	1320	ecoli-sulphur-relative
1918	YBL010C	6.2821428571429	1.425	0.0286	5.0786	15.1357	0.24924999475479	280	1320	wagner-fermentative
1919	YBL010C	25.121428571429	1.425	0.0286	5.0786	15.1357	0.24924999475479	280	1320	wagner-respiratory
1920	YBL010C	134.52714247022	1.425	0.0286	5.0786	15.1357	0.24924999475479	280	1320	weight
1921	YBL010C	0.99278053502951	1.425	0.0286	5.0786	15.1357	0.24924999475479	280	1320	yeast-carbon-absolute
1922	YBL010C	0.19940294375909	1.425	0.0286	5.0786	15.1357	0.24924999475479	280	1320	yeast-carbon-relative
1923	YBL010C	1.4249991059303	1.425	0.0286	5.0786	15.1357	0.24924999475479	280	1320	yeast-nitrogen-absolute
1924	YBL010C	0.50600595971836	1.425	0.0286	5.0786	15.1357	0.24924999475479	280	1320	yeast-nitrogen-relative
1925	YBL010C	0.028571428571526	1.425	0.0286	5.0786	15.1357	0.24924999475479	280	1320	yeast-sulphur-absolute
1926	YBL010C	0.10589536850916	1.425	0.0286	5.0786	15.1357	0.24924999475479	280	1320	yeast-sulphur-relative
1927	YDR308C	22.716428204945	1.35	0.0429	5.0071	15.2429	0.27300000190735	140	1390	akashi
1928	YDR308C	17.214285714286	1.35	0.0429	5.0071	15.2429	0.27300000190735	140	1390	craig-energy
1929	YDR308C	5.2214285714286	1.35	0.0429	5.0071	15.2429	0.27300000190735	140	1390	craig-steps
1930	YDR308C	0.94959420774664	1.35	0.0429	5.0071	15.2429	0.27300000190735	140	1390	ecoli-carbon-absolute
1931	YDR308C	0.18963936588594	1.35	0.0429	5.0071	15.2429	0.27300000190735	140	1390	ecoli-carbon-relative
1932	YDR308C	1.35	1.35	0.0429	5.0071	15.2429	0.27300000190735	140	1390	ecoli-nitrogen-absolute
1933	YDR308C	0.35299572258123	1.35	0.0429	5.0071	15.2429	0.27300000190735	140	1390	ecoli-nitrogen-relative
1934	YDR308C	0.042857142857198	1.35	0.0429	5.0071	15.2429	0.27300000190735	140	1390	ecoli-sulphur-absolute
1935	YDR308C	0.23231399931254	1.35	0.0429	5.0071	15.2429	0.27300000190735	140	1390	ecoli-sulphur-relative
1936	YDR308C	6.7714285714286	1.35	0.0429	5.0071	15.2429	0.27300000190735	140	1390	wagner-fermentative
1937	YDR308C	25.014285714286	1.35	0.0429	5.0071	15.2429	0.27300000190735	140	1390	wagner-respiratory
1938	YDR308C	132.69071371896	1.35	0.0429	5.0071	15.2429	0.27300000190735	140	1390	weight
1939	YDR308C	0.97819695238556	1.35	0.0429	5.0071	15.2429	0.27300000190735	140	1390	yeast-carbon-absolute
1940	YDR308C	0.2081230494859	1.35	0.0429	5.0071	15.2429	0.27300000190735	140	1390	yeast-carbon-relative
1941	YDR308C	1.3499990880489	1.35	0.0429	5.0071	15.2429	0.27300000190735	140	1390	yeast-nitrogen-absolute
1942	YDR308C	0.5113784639697	1.35	0.0429	5.0071	15.2429	0.27300000190735	140	1390	yeast-nitrogen-relative
1943	YDR308C	0.042857142857265	1.35	0.0429	5.0071	15.2429	0.27300000190735	140	1390	yeast-sulphur-absolute
1944	YDR308C	0.19959336601156	1.35	0.0429	5.0071	15.2429	0.27300000190735	140	1390	yeast-sulphur-relative
1945	YDR310C	21.488982750198	1.3992	0.0245	4.7655	15.5358	0.27825000882149	1062	149	akashi
1946	YDR310C	16.617231638418	1.3992	0.0245	4.7655	15.5358	0.27825000882149	1062	149	craig-energy
1947	YDR310C	4.8220338983051	1.3992	0.0245	4.7655	15.5358	0.27825000882149	1062	149	craig-steps
1948	YDR310C	0.88365158520064	1.3992	0.0245	4.7655	15.5358	0.27825000882149	1062	149	ecoli-carbon-absolute
1949	YDR310C	0.17128994886232	1.3992	0.0245	4.7655	15.5358	0.27825000882149	1062	149	ecoli-carbon-relative
1950	YDR310C	1.3992467043315	1.3992	0.0245	4.7655	15.5358	0.27825000882149	1062	149	ecoli-nitrogen-absolute
1951	YDR310C	0.36137244665185	1.3992	0.0245	4.7655	15.5358	0.27825000882149	1062	149	ecoli-nitrogen-relative
1952	YDR310C	0.02448210922779	1.3992	0.0245	4.7655	15.5358	0.27825000882149	1062	149	ecoli-sulphur-absolute
1953	YDR310C	0.1462171465477	1.3992	0.0245	4.7655	15.5358	0.27825000882149	1062	149	ecoli-sulphur-relative
1954	YDR310C	6.2768361581921	1.3992	0.0245	4.7655	15.5358	0.27825000882149	1062	149	wagner-fermentative
1955	YDR310C	23.635593220339	1.3992	0.0245	4.7655	15.5358	0.27825000882149	1062	149	wagner-respiratory
1956	YDR310C	129.30282446938	1.3992	0.0245	4.7655	15.5358	0.27825000882149	1062	149	weight
1957	YDR310C	0.92549085782634	1.3992	0.0245	4.7655	15.5358	0.27825000882149	1062	149	yeast-carbon-absolute
1958	YDR310C	0.18701517911849	1.3992	0.0245	4.7655	15.5358	0.27825000882149	1062	149	yeast-carbon-relative
1959	YDR310C	1.3992457593565	1.3992	0.0245	4.7655	15.5358	0.27825000882149	1062	149	yeast-nitrogen-absolute
1960	YDR310C	0.50473954434035	1.3992	0.0245	4.7655	15.5358	0.27825000882149	1062	149	yeast-nitrogen-relative
1961	YDR310C	0.024482109227963	1.3992	0.0245	4.7655	15.5358	0.27825000882149	1062	149	yeast-sulphur-absolute
1962	YDR310C	0.14445877953059	1.3992	0.0245	4.7655	15.5358	0.27825000882149	1062	149	yeast-sulphur-relative
1963	YBL011W	23.828589908062	1.3544	0.0369	5.0553	15.4625	0.29750001430511	759	1050	akashi
1964	YBL011W	20.126482213439	1.3544	0.0369	5.0553	15.4625	0.29750001430511	759	1050	craig-energy
1965	YBL011W	5.3293807641634	1.3544	0.0369	5.0553	15.4625	0.29750001430511	759	1050	craig-steps
1966	YBL011W	0.96273504792466	1.3544	0.0369	5.0553	15.4625	0.29750001430511	759	1050	ecoli-carbon-absolute
1967	YBL011W	0.18458961358733	1.3544	0.0369	5.0553	15.4625	0.29750001430511	759	1050	ecoli-carbon-relative
1968	YBL011W	1.3544137022398	1.3544	0.0369	5.0553	15.4625	0.29750001430511	759	1050	ecoli-nitrogen-absolute
1969	YBL011W	0.35657133671488	1.3544	0.0369	5.0553	15.4625	0.29750001430511	759	1050	ecoli-nitrogen-relative
1970	YBL011W	0.036890645586381	1.3544	0.0369	5.0553	15.4625	0.29750001430511	759	1050	ecoli-sulphur-absolute
1971	YBL011W	0.20108343862079	1.3544	0.0369	5.0553	15.4625	0.29750001430511	759	1050	ecoli-sulphur-relative
1972	YBL011W	6.6100131752306	1.3544	0.0369	5.0553	15.4625	0.29750001430511	759	1050	wagner-fermentative
1973	YBL011W	26.206192358366	1.3544	0.0369	5.0553	15.4625	0.29750001430511	759	1050	wagner-respiratory
1974	YBL011W	130.90381981167	1.3544	0.0369	5.0553	15.4625	0.29750001430511	759	1050	weight
1975	YBL011W	0.99554237672306	1.3544	0.0369	5.0553	15.4625	0.29750001430511	759	1050	yeast-carbon-absolute
1976	YBL011W	0.19973904277997	1.3544	0.0369	5.0553	15.4625	0.29750001430511	759	1050	yeast-carbon-relative
1977	YBL011W	1.3544127391418	1.3544	0.0369	5.0553	15.4625	0.29750001430511	759	1050	yeast-nitrogen-absolute
1978	YBL011W	0.50353653137775	1.3544	0.0369	5.0553	15.4625	0.29750001430511	759	1050	yeast-nitrogen-relative
1979	YBL011W	0.036890645586434	1.3544	0.0369	5.0553	15.4625	0.29750001430511	759	1050	yeast-sulphur-absolute
1980	YBL011W	0.17431183189471	1.3544	0.0369	5.0553	15.4625	0.29750001430511	759	1050	yeast-sulphur-relative
1981	YDR318W	24.326630058496	1.3587	0.019	5.269	15.4185	0.26374998688698	368	952	akashi
1982	YDR318W	20.125	1.3587	0.019	5.269	15.4185	0.26374998688698	368	952	craig-energy
1983	YDR318W	5.3532608695652	1.3587	0.019	5.269	15.4185	0.26374998688698	368	952	craig-steps
1984	YDR318W	0.98874932195505	1.3587	0.019	5.269	15.4185	0.26374998688698	368	952	ecoli-carbon-absolute
1985	YDR318W	0.19121516836078	1.3587	0.019	5.269	15.4185	0.26374998688698	368	952	ecoli-carbon-relative
1986	YDR318W	1.3586956521739	1.3587	0.019	5.269	15.4185	0.26374998688698	368	952	ecoli-nitrogen-absolute
1987	YDR318W	0.34970506875897	1.3587	0.019	5.269	15.4185	0.26374998688698	368	952	ecoli-nitrogen-relative
1988	YDR318W	0.019021739130386	1.3587	0.019	5.269	15.4185	0.26374998688698	368	952	ecoli-sulphur-absolute
1989	YDR318W	0.11228266099352	1.3587	0.019	5.269	15.4185	0.26374998688698	368	952	ecoli-sulphur-relative
1990	YDR318W	6.5679347826087	1.3587	0.019	5.269	15.4185	0.26374998688698	368	952	wagner-fermentative
1991	YDR318W	26.868206521739	1.3587	0.019	5.269	15.4185	0.26374998688698	368	952	wagner-respiratory
1992	YDR318W	134.74347763476	1.3587	0.019	5.269	15.4185	0.26374998688698	368	952	weight
1993	YDR318W	1.033022771306	1.3587	0.019	5.269	15.4185	0.26374998688698	368	952	yeast-carbon-absolute
1994	YDR318W	0.21295299732794	1.3587	0.019	5.269	15.4185	0.26374998688698	368	952	yeast-carbon-relative
1995	YDR318W	1.3586946029378	1.3587	0.019	5.269	15.4185	0.26374998688698	368	952	yeast-nitrogen-absolute
1996	YDR318W	0.51039654200229	1.3587	0.019	5.269	15.4185	0.26374998688698	368	952	yeast-nitrogen-relative
1997	YDR318W	0.019021739130519	1.3587	0.019	5.269	15.4185	0.26374998688698	368	952	yeast-sulphur-absolute
1998	YDR318W	0.10925808399839	1.3587	0.019	5.269	15.4185	0.26374998688698	368	952	yeast-sulphur-relative
1999	YDR322W	24.908446514639	1.4441	0.0191	5.2888	15.1144	0.29574999213219	367	7700	akashi
[truncated: 37,673 more rows]
