# Supplementary material for: Evolutionary Systems Biology of Amino Acid Biosynthetic Cost in Yeast
Source: PLoS One. 2010 Aug 17;5(8):e11935. doi: 10.1371/journal.pone.0011935 (PMC2923148; doi:10.1371/journal.pone.0011935)
Supplement: File S6 — Tabulated amino acid substitution rate data. Substitution rate estimates at each position in 3334 of the Saccharomyces species alignments produced by Wall et al. (4.20 MB ZIP) [file pone.0011935.s006.zip]

Archive with 1 entries (1 files):
- supplementary_file_6.csv
