# Supplementary material for: Evolutionary Systems Biology of Amino Acid Biosynthetic Cost in Yeast
Source: PLoS One. 2010 Aug 17;5(8):e11935. doi: 10.1371/journal.pone.0011935 (PMC2923148; doi:10.1371/journal.pone.0011935)
Supplement: File S6 — Tabulated amino acid substitution rate data. Substitution rate estimates at each position in 3334 of the Saccharomyces species alignments produced by Wall et al. (4.20 MB ZIP) [file pone.0011935.s006.zip › supplementary_file_6.csv]

gene_name	tree_length	acid	gapped	rate
YAL007C	0.19342	M	false	0.792
YAL007C	0.19342	I	false	0.825
YAL007C	0.19342	K	false	0.852
YAL007C	0.19342	S	false	0.82
YAL007C	0.19342	T	false	1.664
YAL007C	0.19342	I	false	0.825
YAL007C	0.19342	A	false	0.849
YAL007C	0.19342	L	false	0.881
YAL007C	0.19342	P	false	0.913
YAL007C	0.19342	S	false	1.657
YAL007C	0.19342	F	false	0.886
YAL007C	0.19342	F	false	0.886
YAL007C	0.19342	I	false	1.649
YAL007C	0.19342	V	false	0.813
YAL007C	0.19342	L	false	0.881
YAL007C	0.19342	I	false	1.698
YAL007C	0.19342	L	false	0.881
YAL007C	0.19342	A	false	1.707
YAL007C	0.19342	L	false	0.881
YAL007C	0.19342	V	false	1.649
YAL007C	0.19342	N	false	0.82
YAL007C	0.19342	S	false	1.7
YAL007C	0.19342	V	false	0.813
YAL007C	0.19342	S	false	2.34
YAL007C	0.19342	A	false	0.849
YAL007C	0.19342	S	false	0.82
YAL007C	0.19342	S	false	0.82
YAL007C	0.19342	S	false	1.658
YAL007C	0.19342	Y	false	0.893
YAL007C	0.19342	A	false	0.849
YAL007C	0.19342	P	false	0.913
YAL007C	0.19342	V	false	0.813
YAL007C	0.19342	A	false	0.849
YAL007C	0.19342	I	false	0.825
YAL007C	0.19342	S	false	1.659
YAL007C	0.19342	L	false	0.881
YAL007C	0.19342	P	false	0.913
YAL007C	0.19342	A	false	0.849
YAL007C	0.19342	F	false	0.886
YAL007C	0.19342	S	false	0.82
YAL007C	0.19342	K	false	0.852
YAL007C	0.19342	E	false	0.851
YAL007C	0.19342	C	false	0.926
YAL007C	0.19342	L	false	0.881
YAL007C	0.19342	Y	false	0.893
YAL007C	0.19342	Y	false	0.893
YAL007C	0.19342	D	false	0.85
YAL007C	0.19342	M	false	0.792
YAL007C	0.19342	A	false	1.682
YAL007C	0.19342	T	false	1.664
YAL007C	0.19342	E	false	0.851
YAL007C	0.19342	D	false	1.691
YAL007C	0.19342	D	false	0.85
YAL007C	0.19342	S	false	0.82
YAL007C	0.19342	L	false	0.881
YAL007C	0.19342	A	false	0.849
YAL007C	0.19342	V	false	0.813
YAL007C	0.19342	G	false	0.925
YAL007C	0.19342	Y	false	0.893
YAL007C	0.19342	Q	false	0.826
YAL007C	0.19342	V	false	0.813
YAL007C	0.19342	L	false	0.881
YAL007C	0.19342	T	false	0.828
YAL007C	0.19342	G	false	0.925
YAL007C	0.19342	G	false	0.925
YAL007C	0.19342	N	false	0.82
YAL007C	0.19342	F	false	0.886
YAL007C	0.19342	E	false	0.851
YAL007C	0.19342	I	false	0.825
YAL007C	0.19342	D	false	0.85
YAL007C	0.19342	F	false	0.886
YAL007C	0.19342	D	false	0.85
YAL007C	0.19342	I	false	0.825
YAL007C	0.19342	T	false	0.828
YAL007C	0.19342	A	false	0.849
YAL007C	0.19342	P	false	0.913
YAL007C	0.19342	D	false	0.85
YAL007C	0.19342	G	false	0.925
YAL007C	0.19342	A	false	2.322
YAL007C	0.19342	V	false	0.813
YAL007C	0.19342	I	false	0.825
YAL007C	0.19342	T	false	0.828
YAL007C	0.19342	S	false	0.82
YAL007C	0.19342	E	false	0.851
YAL007C	0.19342	K	false	1.704
YAL007C	0.19342	Q	false	0.826
YAL007C	0.19342	K	false	0.852
YAL007C	0.19342	K	false	0.852
YAL007C	0.19342	Y	false	0.893
YAL007C	0.19342	S	false	0.82
YAL007C	0.19342	D	false	0.85
YAL007C	0.19342	F	false	0.886
YAL007C	0.19342	L	false	0.881
YAL007C	0.19342	L	false	0.881
YAL007C	0.19342	K	false	0.852
YAL007C	0.19342	S	false	0.82
YAL007C	0.19342	F	false	0.886
YAL007C	0.19342	G	false	0.925
YAL007C	0.19342	V	false	0.813
YAL007C	0.19342	G	false	0.925
YAL007C	0.19342	K	false	1.702
YAL007C	0.19342	Y	false	0.893
YAL007C	0.19342	T	false	1.664
YAL007C	0.19342	F	false	0.886
YAL007C	0.19342	C	false	0.926
YAL007C	0.19342	F	false	0.886
YAL007C	0.19342	S	false	0.82
YAL007C	0.19342	N	false	0.82
YAL007C	0.19342	N	false	0.82
YAL007C	0.19342	Y	false	0.893
YAL007C	0.19342	G	false	0.925
YAL007C	0.19342	T	false	0.828
YAL007C	0.19342	A	false	0.849
YAL007C	0.19342	L	false	0.881
YAL007C	0.19342	K	false	0.852
YAL007C	0.19342	K	false	0.852
YAL007C	0.19342	V	false	0.813
YAL007C	0.19342	E	false	0.851
YAL007C	0.19342	I	false	1.664
YAL007C	0.19342	T	false	0.828
YAL007C	0.19342	L	false	0.881
YAL007C	0.19342	E	false	0.851
YAL007C	0.19342	K	false	1.712
YAL007C	0.19342	E	false	0.851
YAL007C	0.19342	K	false	0.852
YAL007C	0.19342	T	false	0.828
YAL007C	0.19342	L	false	0.881
YAL007C	0.19342	T	false	0.828
YAL007C	0.19342	D	false	1.695
YAL007C	0.19342	E	false	0.851
YAL007C	0.19342	P	false	2.397
YAL007C	0.19342	E	false	0.851
YAL007C	0.19342	A	false	2.326
YAL007C	0.19342	D	false	2.393
YAL007C	0.19342	V	false	1.638
YAL007C	0.19342	N	false	0.82
YAL007C	0.19342	N	false	1.659
YAL007C	0.19342	D	false	0.85
YAL007C	0.19342	D	false	0.85
YAL007C	0.19342	I	false	0.825
YAL007C	0.19342	I	false	0.825
YAL007C	0.19342	A	false	0.849
YAL007C	0.19342	N	false	0.82
YAL007C	0.19342	N	false	0.82
YAL007C	0.19342	A	false	0.849
YAL007C	0.19342	V	false	0.813
YAL007C	0.19342	E	false	0.851
YAL007C	0.19342	E	false	0.851
YAL007C	0.19342	I	false	0.825
YAL007C	0.19342	D	false	0.85
YAL007C	0.19342	R	false	0.876
YAL007C	0.19342	N	false	0.82
YAL007C	0.19342	L	false	0.881
YAL007C	0.19342	N	false	0.82
YAL007C	0.19342	K	false	1.704
YAL007C	0.19342	I	false	0.825
YAL007C	0.19342	T	false	0.828
YAL007C	0.19342	K	false	0.852
YAL007C	0.19342	T	false	1.739
YAL007C	0.19342	L	false	0.881
YAL007C	0.19342	N	false	0.82
YAL007C	0.19342	Y	false	0.893
YAL007C	0.19342	L	false	0.881
YAL007C	0.19342	R	false	0.876
YAL007C	0.19342	A	false	0.849
YAL007C	0.19342	R	false	0.876
YAL007C	0.19342	E	false	0.851
YAL007C	0.19342	W	false	0.929
YAL007C	0.19342	R	false	0.876
YAL007C	0.19342	N	false	0.82
YAL007C	0.19342	M	false	0.792
YAL007C	0.19342	S	false	0.82
YAL007C	0.19342	T	false	0.828
YAL007C	0.19342	V	false	0.813
YAL007C	0.19342	N	false	0.82
YAL007C	0.19342	S	false	0.82
YAL007C	0.19342	T	false	0.828
YAL007C	0.19342	E	false	0.851
YAL007C	0.19342	S	false	0.82
YAL007C	0.19342	R	false	0.876
YAL007C	0.19342	L	false	0.881
YAL007C	0.19342	T	false	0.828
YAL007C	0.19342	W	false	0.929
YAL007C	0.19342	L	false	0.881
YAL007C	0.19342	S	false	0.82
YAL007C	0.19342	I	false	0.825
YAL007C	0.19342	L	false	0.881
YAL007C	0.19342	I	false	0.825
YAL007C	0.19342	M	false	1.602
YAL007C	0.19342	I	false	1.649
YAL007C	0.19342	I	false	1.649
YAL007C	0.19342	I	false	1.649
YAL007C	0.19342	A	false	1.686
YAL007C	0.19342	V	false	1.804
YAL007C	0.19342	I	false	0.825
YAL007C	0.19342	S	false	0.82
YAL007C	0.19342	I	false	1.775
YAL007C	0.19342	A	false	0.849
YAL007C	0.19342	Q	false	0.826
YAL007C	0.19342	V	false	0.813
YAL007C	0.19342	L	false	0.881
YAL007C	0.19342	L	false	0.881
YAL007C	0.19342	I	false	0.825
YAL007C	0.19342	Q	false	0.826
YAL007C	0.19342	F	false	0.886
YAL007C	0.19342	L	false	0.881
YAL007C	0.19342	F	false	0.886
YAL007C	0.19342	T	false	0.828
YAL007C	0.19342	G	false	0.925
YAL007C	0.19342	R	false	0.876
YAL007C	0.19342	Q	false	0.826
YAL007C	0.19342	K	false	0.852
YAL007C	0.19342	N	false	0.82
YAL007C	0.19342	Y	false	0.893
YAL007C	0.19342	V	false	0.813
YAL008W	0.45282	M	false	0.534
YAL008W	0.45282	T	false	1.553
YAL008W	0.45282	L	false	0.7
YAL008W	0.45282	A	false	0.64
YAL008W	0.45282	F	false	1.667
YAL008W	0.45282	N	false	1.444
YAL008W	0.45282	M	false	0.534
YAL008W	0.45282	Q	false	1.425
YAL008W	0.45282	R	false	1.506
YAL008W	0.45282	L	false	0.7
YAL008W	0.45282	V	false	2.358
YAL008W	0.45282	F	false	0.718
YAL008W	0.45282	R	false	0.648
YAL008W	0.45282	N	false	0.613
YAL008W	0.45282	L	false	0.7
YAL008W	0.45282	N	false	0.613
YAL008W	0.45282	V	false	2.335
YAL008W	0.45282	G	false	0.822
YAL008W	0.45282	K	false	0.671
YAL008W	0.45282	Y	false	1.642
YAL008W	0.45282	M	false	0.534
YAL008W	0.45282	F	false	0.718
YAL008W	0.45282	K	false	0.671
YAL008W	0.45282	N	false	0.613
YAL008W	0.45282	V	false	1.55
YAL008W	0.45282	P	false	0.783
YAL008W	0.45282	L	false	0.7
YAL008W	0.45282	W	false	0.8
YAL008W	0.45282	R	false	1.514
YAL008W	0.45282	S	false	2.356
YAL008W	0.45282	K	false	1.545
YAL008W	0.45282	V	false	2.533
YAL008W	0.45282	S	false	1.461
YAL008W	0.45282	S	true	1.0
YAL008W	0.45282	I	false	1.343
YAL008W	0.45282	K	false	0.671
YAL008W	0.45282	L	false	0.7
YAL008W	0.45282	G	false	1.976
YAL008W	0.45282	K	false	1.703
YAL008W	0.45282	P	false	0.783
YAL008W	0.45282	L	false	0.7
YAL008W	0.45282	T	false	0.605
YAL008W	0.45282	R	false	0.648
YAL008W	0.45282	S	false	0.623
YAL008W	0.45282	V	false	1.51
YAL008W	0.45282	G	false	0.822
YAL008W	0.45282	L	false	0.7
YAL008W	0.45282	A	false	1.52
YAL008W	0.45282	G	false	2.74
YAL008W	0.45282	A	false	1.489
YAL008W	0.45282	G	false	1.796
YAL008W	0.45282	V	false	1.436
YAL008W	0.45282	A	false	1.477
YAL008W	0.45282	A	false	0.64
YAL008W	0.45282	G	false	1.786
YAL008W	0.45282	G	false	0.822
YAL008W	0.45282	L	false	1.625
YAL008W	0.45282	F	false	2.413
YAL008W	0.45282	L	false	0.7
YAL008W	0.45282	M	false	1.612
YAL008W	0.45282	N	false	0.613
YAL008W	0.45282	C	false	2.539
YAL008W	0.45282	Q	false	0.597
YAL008W	0.45282	P	false	0.783
YAL008W	0.45282	S	false	0.623
YAL008W	0.45282	K	false	1.613
YAL008W	0.45282	L	false	0.7
YAL008W	0.45282	I	false	0.551
YAL008W	0.45282	F	false	1.643
YAL008W	0.45282	N	false	0.613
YAL008W	0.45282	D	false	0.693
YAL008W	0.45282	S	false	0.623
YAL008W	0.45282	L	false	1.679
YAL008W	0.45282	G	false	1.786
YAL008W	0.45282	A	false	2.485
YAL008W	0.45282	A	false	0.64
YAL008W	0.45282	A	false	2.329
YAL008W	0.45282	K	false	0.671
YAL008W	0.45282	Q	false	1.434
YAL008W	0.45282	Y	true	1.825
YAL008W	0.45282	D	true	2.581
YAL008W	0.45282	A	true	1.605
YAL008W	0.45282	Q	false	2.286
YAL008W	0.45282	G	false	1.849
YAL008W	0.45282	P	false	1.635
YAL008W	0.45282	L	false	1.69
YAL008W	0.45282	E	false	0.669
YAL008W	0.45282	P	false	1.724
YAL008W	0.45282	K	false	1.571
YAL008W	0.45282	V	false	0.617
YAL008W	0.45282	G	false	1.784
YAL008W	0.45282	N	false	1.453
YAL008W	0.45282	S	false	2.398
YAL008W	0.45282	A	false	2.3
YAL008W	0.45282	A	false	1.495
YAL008W	0.45282	I	false	2.21
YAL008W	0.45282	T	false	1.461
YAL008W	0.45282	E	false	0.669
YAL008W	0.45282	E	false	0.669
YAL008W	0.45282	R	false	1.506
YAL008W	0.45282	R	false	0.648
YAL008W	0.45282	N	false	0.613
YAL008W	0.45282	K	false	0.671
YAL008W	0.45282	I	false	1.346
YAL008W	0.45282	S	false	0.623
YAL008W	0.45282	S	false	0.623
YAL008W	0.45282	H	false	0.669
YAL008W	0.45282	K	false	0.671
YAL008W	0.45282	Q	false	0.597
YAL008W	0.45282	M	false	0.534
YAL008W	0.45282	F	false	0.718
YAL008W	0.45282	L	false	0.7
YAL008W	0.45282	G	false	0.822
YAL008W	0.45282	S	false	0.623
YAL008W	0.45282	L	false	0.7
YAL008W	0.45282	F	false	0.718
YAL008W	0.45282	G	false	0.822
YAL008W	0.45282	V	false	0.617
YAL008W	0.45282	V	false	1.456
YAL008W	0.45282	L	false	0.7
YAL008W	0.45282	G	false	0.822
YAL008W	0.45282	V	false	0.617
YAL008W	0.45282	T	false	0.605
YAL008W	0.45282	V	false	0.617
YAL008W	0.45282	A	false	0.64
YAL008W	0.45282	K	false	0.671
YAL008W	0.45282	I	false	0.551
YAL008W	0.45282	S	false	0.623
YAL008W	0.45282	I	false	0.551
YAL008W	0.45282	L	false	0.7
YAL008W	0.45282	F	false	0.718
YAL008W	0.45282	M	false	0.534
YAL008W	0.45282	Y	false	0.704
YAL008W	0.45282	V	false	0.617
YAL008W	0.45282	G	false	0.822
YAL008W	0.45282	I	false	0.551
YAL008W	0.45282	T	false	0.605
YAL008W	0.45282	S	false	0.623
YAL008W	0.45282	M	false	0.534
YAL008W	0.45282	L	false	0.7
YAL008W	0.45282	L	false	1.631
YAL008W	0.45282	C	false	0.797
YAL008W	0.45282	E	false	0.669
YAL008W	0.45282	W	false	0.8
YAL008W	0.45282	L	false	0.7
YAL008W	0.45282	R	false	0.648
YAL008W	0.45282	Y	false	0.704
YAL008W	0.45282	K	false	0.671
YAL008W	0.45282	G	false	0.822
YAL008W	0.45282	W	false	0.8
YAL008W	0.45282	I	false	0.551
YAL008W	0.45282	R	false	0.648
YAL008W	0.45282	I	false	0.551
YAL008W	0.45282	N	false	0.613
YAL008W	0.45282	L	false	0.7
YAL008W	0.45282	K	false	0.671
YAL008W	0.45282	N	false	0.613
YAL008W	0.45282	I	false	0.551
YAL008W	0.45282	K	false	0.671
YAL008W	0.45282	S	false	0.623
YAL008W	0.45282	V	false	0.617
YAL008W	0.45282	I	false	0.551
YAL008W	0.45282	V	false	0.617
YAL008W	0.45282	L	false	0.7
YAL008W	0.45282	K	false	0.671
YAL008W	0.45282	D	false	0.693
YAL008W	0.45282	V	false	0.617
YAL008W	0.45282	D	false	0.693
YAL008W	0.45282	L	false	0.7
YAL008W	0.45282	K	false	0.671
YAL008W	0.45282	K	false	0.671
YAL008W	0.45282	L	false	0.7
YAL008W	0.45282	L	false	0.7
YAL008W	0.45282	I	false	0.551
YAL008W	0.45282	D	false	0.693
YAL008W	0.45282	G	false	0.822
YAL008W	0.45282	L	false	0.7
YAL008W	0.45282	L	false	0.7
YAL008W	0.45282	G	false	0.822
YAL008W	0.45282	T	false	0.605
YAL008W	0.45282	E	false	0.669
YAL008W	0.45282	Y	false	0.704
YAL008W	0.45282	M	false	1.314
YAL008W	0.45282	G	false	0.822
YAL008W	0.45282	F	false	0.718
YAL008W	0.45282	K	false	0.671
YAL008W	0.45282	V	false	0.617
YAL008W	0.45282	F	false	0.718
YAL008W	0.45282	F	false	0.718
YAL008W	0.45282	T	false	0.605
YAL008W	0.45282	L	false	1.609
YAL008W	0.45282	S	false	0.623
YAL008W	0.45282	F	false	0.718
YAL008W	0.45282	I	false	2.116
YAL008W	0.45282	L	false	0.7
YAL008W	0.45282	A	false	1.57
YAL008W	0.45282	S	false	0.623
YAL008W	0.45282	L	false	0.7
YAL008W	0.45282	N	false	0.613
YAL008W	0.45282	A	false	0.64
YAL008W	0.45282	N	false	0.613
YAL008W	0.45282	K	false	0.671
YAL009W	0.1493	M	false	0.376
YAL009W	0.1493	E	false	0.454
YAL009W	0.1493	P	false	0.647
YAL009W	0.1493	E	false	0.454
YAL009W	0.1493	S	false	0.439
YAL009W	0.1493	I	false	0.46
YAL009W	0.1493	G	false	0.703
YAL009W	0.1493	D	false	0.532
YAL009W	0.1493	V	false	0.441
YAL009W	0.1493	E	false	6.772
YAL009W	0.1493	N	false	0.377
YAL009W	0.1493	H	false	6.715
YAL009W	0.1493	T	false	6.896
YAL009W	0.1493	Q	false	0.386
YAL009W	0.1493	D	false	0.532
YAL009W	0.1493	D	false	0.532
YAL009W	0.1493	S	false	5.117
YAL009W	0.1493	G	false	5.728
YAL009W	0.1493	S	false	0.439
YAL009W	0.1493	I	false	6.714
YAL009W	0.1493	I	false	6.704
YAL009W	0.1493	S	false	0.439
YAL009W	0.1493	G	false	0.703
YAL009W	0.1493	P	false	0.647
YAL009W	0.1493	R	false	0.52
YAL009W	0.1493	K	false	5.002
YAL009W	0.1493	R	false	0.52
YAL009W	0.1493	S	false	0.439
YAL009W	0.1493	T	false	5.782
YAL009W	0.1493	S	false	0.439
YAL009W	0.1493	K	false	0.405
YAL009W	0.1493	T	false	0.433
YAL009W	0.1493	S	false	0.439
YAL009W	0.1493	S	false	0.439
YAL009W	0.1493	A	false	5.223
YAL009W	0.1493	K	false	0.405
YAL009W	0.1493	N	false	0.377
YAL009W	0.1493	I	false	5.324
YAL009W	0.1493	R	false	0.52
YAL009W	0.1493	N	false	0.377
YAL009W	0.1493	S	false	0.439
YAL009W	0.1493	S	false	0.439
YAL009W	0.1493	N	false	0.377
YAL009W	0.1493	I	false	0.46
YAL009W	0.1493	S	false	0.439
YAL009W	0.1493	P	false	0.647
YAL009W	0.1493	A	false	0.463
YAL009W	0.1493	S	false	0.439
YAL009W	0.1493	M	false	0.376
YAL009W	0.1493	I	false	0.46
YAL009W	0.1493	F	false	0.623
YAL009W	0.1493	R	false	0.52
YAL009W	0.1493	N	false	0.377
YAL009W	0.1493	L	false	0.547
YAL009W	0.1493	L	false	0.547
YAL009W	0.1493	I	false	0.46
YAL009W	0.1493	L	false	0.547
YAL009W	0.1493	E	false	0.454
YAL009W	0.1493	D	false	0.532
YAL009W	0.1493	D	false	0.532
YAL009W	0.1493	L	false	0.547
YAL009W	0.1493	R	false	0.52
YAL009W	0.1493	R	false	0.52
YAL009W	0.1493	Q	false	0.386
YAL009W	0.1493	A	false	0.463
YAL009W	0.1493	H	false	5.246
YAL009W	0.1493	E	false	0.454
YAL009W	0.1493	Q	false	0.386
YAL009W	0.1493	K	false	0.405
YAL009W	0.1493	I	false	5.162
YAL009W	0.1493	L	false	0.547
YAL009W	0.1493	K	false	0.405
YAL009W	0.1493	W	false	0.682
YAL009W	0.1493	Q	false	0.386
YAL009W	0.1493	F	false	0.623
YAL009W	0.1493	T	false	0.433
YAL009W	0.1493	L	false	0.547
YAL009W	0.1493	F	false	0.623
YAL009W	0.1493	L	false	0.547
YAL009W	0.1493	A	false	0.463
YAL009W	0.1493	S	false	0.439
YAL009W	0.1493	M	false	0.376
YAL009W	0.1493	A	false	0.463
YAL009W	0.1493	G	false	0.703
YAL009W	0.1493	V	false	0.441
YAL009W	0.1493	G	false	0.703
YAL009W	0.1493	A	false	0.463
YAL009W	0.1493	F	false	0.623
YAL009W	0.1493	T	false	0.433
YAL009W	0.1493	F	false	0.623
YAL009W	0.1493	Y	false	0.521
YAL009W	0.1493	E	false	0.454
YAL009W	0.1493	L	false	0.547
YAL009W	0.1493	Y	false	0.521
YAL009W	0.1493	F	false	0.623
YAL009W	0.1493	T	false	0.433
YAL009W	0.1493	T	false	5.08
YAL009W	0.1493	D	false	0.532
YAL009W	0.1493	Y	false	5.466
YAL009W	0.1493	V	false	5.12
YAL009W	0.1493	K	false	0.405
YAL009W	0.1493	G	false	0.703
YAL009W	0.1493	F	false	5.603
YAL009W	0.1493	H	false	0.465
YAL009W	0.1493	R	false	0.52
YAL009W	0.1493	V	false	0.441
YAL009W	0.1493	I	false	0.46
YAL009W	0.1493	L	false	0.547
YAL009W	0.1493	Q	false	0.386
YAL009W	0.1493	F	false	0.623
YAL009W	0.1493	T	false	0.433
YAL009W	0.1493	L	false	0.547
YAL009W	0.1493	S	false	0.439
YAL009W	0.1493	F	false	0.623
YAL009W	0.1493	I	false	0.46
YAL009W	0.1493	S	false	0.439
YAL009W	0.1493	I	false	0.46
YAL009W	0.1493	T	false	0.433
YAL009W	0.1493	V	false	0.441
YAL009W	0.1493	V	false	0.441
YAL009W	0.1493	L	false	0.547
YAL009W	0.1493	F	false	0.623
YAL009W	0.1493	H	false	0.465
YAL009W	0.1493	I	false	0.46
YAL009W	0.1493	S	false	0.439
YAL009W	0.1493	G	false	0.703
YAL009W	0.1493	Q	false	0.386
YAL009W	0.1493	Y	false	0.521
YAL009W	0.1493	R	false	0.52
YAL009W	0.1493	R	false	0.52
YAL009W	0.1493	T	false	0.433
YAL009W	0.1493	I	false	0.46
YAL009W	0.1493	V	false	0.441
YAL009W	0.1493	I	false	0.46
YAL009W	0.1493	P	false	0.647
YAL009W	0.1493	R	false	0.52
YAL009W	0.1493	R	false	0.52
YAL009W	0.1493	F	false	0.623
YAL009W	0.1493	F	false	0.623
YAL009W	0.1493	T	false	0.433
YAL009W	0.1493	S	false	0.439
YAL009W	0.1493	T	false	0.433
YAL009W	0.1493	N	false	0.377
YAL009W	0.1493	K	false	0.405
YAL009W	0.1493	G	false	0.703
YAL009W	0.1493	I	false	0.46
YAL009W	0.1493	R	false	0.52
YAL009W	0.1493	Q	false	0.386
YAL009W	0.1493	F	false	0.623
YAL009W	0.1493	N	false	0.377
YAL009W	0.1493	V	false	0.441
YAL009W	0.1493	K	false	5.133
YAL009W	0.1493	L	false	0.547
YAL009W	0.1493	V	false	0.441
YAL009W	0.1493	K	false	0.405
YAL009W	0.1493	V	false	0.441
YAL009W	0.1493	Q	false	0.386
YAL009W	0.1493	S	false	0.439
YAL009W	0.1493	T	false	0.433
YAL009W	0.1493	W	false	0.682
YAL009W	0.1493	D	false	0.532
YAL009W	0.1493	E	false	0.454
YAL009W	0.1493	K	false	0.405
YAL009W	0.1493	Y	false	0.521
YAL009W	0.1493	T	false	0.433
YAL009W	0.1493	D	false	0.532
YAL009W	0.1493	S	false	0.439
YAL009W	0.1493	V	false	0.441
YAL009W	0.1493	R	false	0.52
YAL009W	0.1493	F	false	0.623
YAL009W	0.1493	V	false	0.441
YAL009W	0.1493	S	false	0.439
YAL009W	0.1493	R	false	0.52
YAL009W	0.1493	S	false	6.672
YAL009W	0.1493	I	false	0.46
YAL009W	0.1493	A	false	0.463
YAL009W	0.1493	Y	false	0.521
YAL009W	0.1493	C	false	6.764
YAL009W	0.1493	N	false	0.377
YAL009W	0.1493	I	false	0.46
YAL009W	0.1493	Y	false	0.521
YAL009W	0.1493	C	false	0.694
YAL009W	0.1493	L	false	0.547
YAL009W	0.1493	K	false	0.405
YAL009W	0.1493	K	false	5.071
YAL009W	0.1493	F	false	0.623
YAL009W	0.1493	L	false	5.603
YAL009W	0.1493	W	false	0.682
YAL009W	0.1493	L	false	0.547
YAL009W	0.1493	K	false	0.405
YAL009W	0.1493	D	false	0.532
YAL009W	0.1493	D	false	0.532
YAL009W	0.1493	N	false	0.377
YAL009W	0.1493	T	false	5.192
YAL009W	0.1493	I	false	0.46
YAL009W	0.1493	V	false	0.441
YAL009W	0.1493	K	false	0.405
YAL009W	0.1493	F	false	0.623
YAL009W	0.1493	W	false	0.682
YAL009W	0.1493	K	false	0.405
YAL009W	0.1493	S	false	0.439
YAL009W	0.1493	V	false	0.441
YAL009W	0.1493	T	false	0.433
YAL009W	0.1493	I	false	0.46
YAL009W	0.1493	Q	false	0.386
YAL009W	0.1493	S	false	0.439
YAL009W	0.1493	Q	false	0.386
YAL009W	0.1493	P	false	0.647
YAL009W	0.1493	R	false	0.52
YAL009W	0.1493	I	false	0.46
YAL009W	0.1493	G	false	0.703
YAL009W	0.1493	A	false	0.463
YAL009W	0.1493	V	false	0.441
YAL009W	0.1493	D	false	0.532
YAL009W	0.1493	V	false	0.441
YAL009W	0.1493	K	false	0.405
YAL009W	0.1493	L	false	0.547
YAL009W	0.1493	V	false	0.441
YAL009W	0.1493	L	false	0.547
YAL009W	0.1493	N	false	0.377
YAL009W	0.1493	P	false	0.647
YAL009W	0.1493	R	false	0.52
YAL009W	0.1493	A	false	0.463
YAL009W	0.1493	F	false	0.623
YAL009W	0.1493	S	false	0.439
YAL009W	0.1493	A	false	0.463
YAL009W	0.1493	E	false	0.454
YAL009W	0.1493	I	false	0.46
YAL009W	0.1493	R	false	0.52
YAL009W	0.1493	E	false	0.454
YAL009W	0.1493	G	false	0.703
YAL009W	0.1493	W	false	0.682
YAL009W	0.1493	E	false	0.454
YAL009W	0.1493	I	false	0.46
YAL009W	0.1493	Y	false	0.521
YAL009W	0.1493	R	false	0.52
YAL009W	0.1493	D	false	0.532
YAL009W	0.1493	E	false	0.454
YAL009W	0.1493	F	false	0.623
YAL009W	0.1493	W	false	0.682
YAL009W	0.1493	A	false	0.463
YAL009W	0.1493	R	false	0.52
YAL009W	0.1493	E	false	0.454
YAL009W	0.1493	G	false	0.703
YAL009W	0.1493	A	false	0.463
YAL009W	0.1493	R	false	0.52
YAL009W	0.1493	R	false	0.52
YAL009W	0.1493	R	false	0.52
YAL009W	0.1493	K	false	0.405
YAL009W	0.1493	Q	false	0.386
YAL009W	0.1493	A	false	0.463
YAL009W	0.1493	H	false	5.522
YAL009W	0.1493	E	false	0.454
YAL009W	0.1493	L	false	0.547
YAL009W	0.1493	R	false	0.52
YAL009W	0.1493	P	false	0.647
YAL009W	0.1493	K	false	0.405
YAL009W	0.1493	S	false	5.302
YAL009W	0.1493	E	false	0.454
YAL010C	0.38409	M	false	0.416
YAL010C	0.38409	L	false	0.644
YAL010C	0.38409	P	false	0.639
YAL010C	0.38409	Y	false	0.551
YAL010C	0.38409	M	false	0.416
YAL010C	0.38409	D	false	2.061
YAL010C	0.38409	Q	false	0.435
YAL010C	0.38409	V	false	0.501
YAL010C	0.38409	L	false	0.644
YAL010C	0.38409	R	false	0.515
YAL010C	0.38409	A	false	0.463
YAL010C	0.38409	F	false	0.581
YAL010C	0.38409	Y	false	0.551
YAL010C	0.38409	Q	false	0.435
YAL010C	0.38409	S	false	0.445
YAL010C	0.38409	T	false	0.451
YAL010C	0.38409	H	false	1.939
YAL010C	0.38409	W	false	0.692
YAL010C	0.38409	S	false	1.887
YAL010C	0.38409	T	false	0.451
YAL010C	0.38409	Q	false	0.435
YAL010C	0.38409	N	false	0.392
YAL010C	0.38409	S	false	0.445
YAL010C	0.38409	Y	false	0.551
YAL010C	0.38409	E	false	0.474
YAL010C	0.38409	D	false	0.5
YAL010C	0.38409	I	false	0.509
YAL010C	0.38409	T	false	0.451
YAL010C	0.38409	A	false	0.463
YAL010C	0.38409	T	false	0.451
YAL010C	0.38409	S	false	0.445
YAL010C	0.38409	R	false	0.515
YAL010C	0.38409	T	false	0.451
YAL010C	0.38409	L	false	0.644
YAL010C	0.38409	L	false	0.644
YAL010C	0.38409	D	false	0.5
YAL010C	0.38409	F	false	0.581
YAL010C	0.38409	Q	false	1.871
YAL010C	0.38409	I	false	0.509
YAL010C	0.38409	P	false	0.639
YAL010C	0.38409	S	false	0.445
YAL010C	0.38409	A	false	0.463
YAL010C	0.38409	I	false	0.509
YAL010C	0.38409	H	false	0.465
YAL010C	0.38409	L	false	0.644
YAL010C	0.38409	Q	false	0.435
YAL010C	0.38409	I	false	0.509
YAL010C	0.38409	S	false	0.445
YAL010C	0.38409	N	false	0.392
YAL010C	0.38409	K	false	2.039
YAL010C	0.38409	S	false	0.445
YAL010C	0.38409	T	false	0.451
YAL010C	0.38409	P	false	0.639
YAL010C	0.38409	N	false	0.392
YAL010C	0.38409	T	false	0.451
YAL010C	0.38409	F	false	0.581
YAL010C	0.38409	N	false	0.392
YAL010C	0.38409	S	false	0.445
YAL010C	0.38409	L	false	0.644
YAL010C	0.38409	D	false	0.5
YAL010C	0.38409	F	false	0.581
YAL010C	0.38409	S	false	0.445
YAL010C	0.38409	T	false	0.451
YAL010C	0.38409	R	false	0.515
YAL010C	0.38409	S	false	2.135
YAL010C	0.38409	R	false	0.515
YAL010C	0.38409	I	false	0.509
YAL010C	0.38409	N	false	0.392
YAL010C	0.38409	G	false	0.683
YAL010C	0.38409	S	false	0.445
YAL010C	0.38409	L	false	0.644
YAL010C	0.38409	S	false	0.445
YAL010C	0.38409	Y	false	0.551
YAL010C	0.38409	L	false	0.644
YAL010C	0.38409	Y	false	0.551
YAL010C	0.38409	S	false	0.445
YAL010C	0.38409	D	false	0.5
YAL010C	0.38409	A	false	0.463
YAL010C	0.38409	Q	false	0.435
YAL010C	0.38409	Q	false	2.443
YAL010C	0.38409	L	false	0.644
YAL010C	0.38409	E	false	3.449
YAL010C	0.38409	K	false	3.294
YAL010C	0.38409	F	false	0.581
YAL010C	0.38409	M	false	0.416
YAL010C	0.38409	R	false	0.515
YAL010C	0.38409	N	false	1.752
YAL010C	0.38409	S	false	0.445
YAL010C	0.38409	T	false	0.451
YAL010C	0.38409	D	false	2.416
YAL010C	0.38409	I	false	2.108
YAL010C	0.38409	P	false	0.639
YAL010C	0.38409	L	false	0.644
YAL010C	0.38409	Q	false	0.435
YAL010C	0.38409	D	false	0.5
YAL010C	0.38409	A	false	0.463
YAL010C	0.38409	T	false	0.451
YAL010C	0.38409	E	false	0.474
YAL010C	0.38409	T	false	0.451
YAL010C	0.38409	Y	false	0.551
YAL010C	0.38409	R	false	0.515
YAL010C	0.38409	Q	false	1.903
YAL010C	0.38409	L	false	0.644
YAL010C	0.38409	Q	false	0.435
YAL010C	0.38409	P	false	0.639
YAL010C	0.38409	N	false	0.392
YAL010C	0.38409	L	false	2.519
YAL010C	0.38409	N	false	1.768
YAL010C	0.38409	F	false	0.581
YAL010C	0.38409	S	false	2.067
YAL010C	0.38409	S	false	3.79
YAL010C	0.38409	S	false	1.887
YAL010C	0.38409	N	true	1.0
YAL010C	0.38409	S	false	2.125
YAL010C	0.38409	A	false	3.456
YAL010C	0.38409	N	false	1.726
YAL010C	0.38409	T	false	2.43
YAL010C	0.38409	L	false	2.801
YAL010C	0.38409	S	false	3.506
YAL010C	0.38409	S	false	3.633
YAL010C	0.38409	D	false	2.381
YAL010C	0.38409	E	false	3.557
YAL010C	0.38409	S	false	3.715
YAL010C	0.38409	T	false	3.71
YAL010C	0.38409	V	false	3.696
YAL010C	0.38409	E	false	2.009
YAL010C	0.38409	N	false	3.775
YAL010C	0.38409	N	false	1.769
YAL010C	0.38409	K	false	0.471
YAL010C	0.38409	K	false	0.471
YAL010C	0.38409	L	false	2.371
YAL010C	0.38409	L	false	3.932
YAL010C	0.38409	H	false	2.1
YAL010C	0.38409	D	false	0.5
YAL010C	0.38409	S	false	2.135
YAL010C	0.38409	K	false	0.471
YAL010C	0.38409	F	false	0.581
YAL010C	0.38409	V	false	2.087
YAL010C	0.38409	K	false	0.471
YAL010C	0.38409	K	false	0.471
YAL010C	0.38409	S	false	0.445
YAL010C	0.38409	L	false	0.644
YAL010C	0.38409	Y	false	0.551
YAL010C	0.38409	Y	false	0.551
YAL010C	0.38409	G	false	0.683
YAL010C	0.38409	R	false	0.515
YAL010C	0.38409	M	false	0.416
YAL010C	0.38409	Y	false	0.551
YAL010C	0.38409	Y	false	0.551
YAL010C	0.38409	P	false	0.639
YAL010C	0.38409	S	false	0.445
YAL010C	0.38409	S	false	0.445
YAL010C	0.38409	D	false	0.5
YAL010C	0.38409	L	false	0.644
YAL010C	0.38409	E	false	0.474
YAL010C	0.38409	A	false	0.463
YAL010C	0.38409	M	false	0.416
YAL010C	0.38409	I	false	0.509
YAL010C	0.38409	I	false	2.181
YAL010C	0.38409	K	false	0.471
YAL010C	0.38409	R	false	0.515
YAL010C	0.38409	L	false	0.644
YAL010C	0.38409	T	false	3.673
YAL010C	0.38409	P	false	2.455
YAL010C	0.38409	Q	false	0.435
YAL010C	0.38409	T	false	0.451
YAL010C	0.38409	Q	false	0.435
YAL010C	0.38409	F	false	2.377
YAL010C	0.38409	M	false	0.416
YAL010C	0.38409	L	false	2.533
YAL010C	0.38409	K	false	0.471
YAL010C	0.38409	G	false	0.683
YAL010C	0.38409	V	false	2.081
YAL010C	0.38409	S	false	0.445
YAL010C	0.38409	S	false	0.445
YAL010C	0.38409	F	false	0.581
YAL010C	0.38409	K	false	2.008
YAL010C	0.38409	E	false	0.474
YAL010C	0.38409	S	false	2.22
YAL010C	0.38409	L	false	0.644
YAL010C	0.38409	N	false	0.392
YAL010C	0.38409	V	false	0.501
YAL010C	0.38409	L	false	0.644
YAL010C	0.38409	T	false	0.451
YAL010C	0.38409	C	false	0.694
YAL010C	0.38409	Y	false	0.551
YAL010C	0.38409	F	false	0.581
YAL010C	0.38409	Q	false	0.435
YAL010C	0.38409	R	false	0.515
YAL010C	0.38409	D	false	2.335
YAL010C	0.38409	S	false	0.445
YAL010C	0.38409	H	false	0.465
YAL010C	0.38409	R	false	0.515
YAL010C	0.38409	N	false	0.392
YAL010C	0.38409	L	false	0.644
YAL010C	0.38409	Q	false	0.435
YAL010C	0.38409	E	false	0.474
YAL010C	0.38409	W	false	0.692
YAL010C	0.38409	I	false	0.509
YAL010C	0.38409	F	false	0.581
YAL010C	0.38409	S	false	0.445
YAL010C	0.38409	T	false	0.451
YAL010C	0.38409	S	false	0.445
YAL010C	0.38409	D	false	0.5
YAL010C	0.38409	L	false	0.644
YAL010C	0.38409	L	false	0.644
YAL010C	0.38409	C	false	0.694
YAL010C	0.38409	G	false	0.683
YAL010C	0.38409	Y	false	0.551
YAL010C	0.38409	R	false	0.515
YAL010C	0.38409	V	false	3.455
YAL010C	0.38409	L	false	0.644
YAL010C	0.38409	H	false	0.465
YAL010C	0.38409	N	false	0.392
YAL010C	0.38409	F	false	0.581
YAL010C	0.38409	L	false	0.644
YAL010C	0.38409	T	false	0.451
YAL010C	0.38409	T	false	0.451
YAL010C	0.38409	P	false	0.639
YAL010C	0.38409	S	false	0.445
YAL010C	0.38409	K	false	0.471
YAL010C	0.38409	F	false	0.581
YAL010C	0.38409	N	false	0.392
YAL010C	0.38409	T	false	0.451
YAL010C	0.38409	S	false	0.445
YAL010C	0.38409	L	false	0.644
YAL010C	0.38409	Y	false	0.551
YAL010C	0.38409	N	false	0.392
YAL010C	0.38409	N	false	0.392
YAL010C	0.38409	S	false	0.445
YAL010C	0.38409	S	false	0.445
YAL010C	0.38409	L	false	0.644
YAL010C	0.38409	S	false	0.445
YAL010C	0.38409	L	false	0.644
YAL010C	0.38409	G	false	0.683
YAL010C	0.38409	A	false	0.463
YAL010C	0.38409	E	false	0.474
YAL010C	0.38409	F	false	0.581
YAL010C	0.38409	W	false	0.692
YAL010C	0.38409	L	false	0.644
YAL010C	0.38409	G	false	0.683
YAL010C	0.38409	L	false	0.644
YAL010C	0.38409	V	false	0.501
YAL010C	0.38409	S	false	0.445
YAL010C	0.38409	L	false	0.644
YAL010C	0.38409	S	false	0.445
YAL010C	0.38409	P	false	0.639
YAL010C	0.38409	G	false	0.683
YAL010C	0.38409	C	false	0.694
YAL010C	0.38409	S	false	0.445
YAL010C	0.38409	T	false	0.451
YAL010C	0.38409	T	false	0.451
YAL010C	0.38409	L	false	0.644
YAL010C	0.38409	R	false	0.515
YAL010C	0.38409	Y	false	0.551
YAL010C	0.38409	Y	false	0.551
YAL010C	0.38409	T	false	0.451
YAL010C	0.38409	H	false	0.465
YAL010C	0.38409	S	false	0.445
YAL010C	0.38409	T	false	0.451
YAL010C	0.38409	N	false	0.392
YAL010C	0.38409	T	false	0.451
YAL010C	0.38409	G	false	0.683
YAL010C	0.38409	R	false	0.515
YAL010C	0.38409	P	false	0.639
YAL010C	0.38409	L	false	0.644
YAL010C	0.38409	T	false	0.451
YAL010C	0.38409	L	false	0.644
YAL010C	0.38409	T	false	0.451
YAL010C	0.38409	L	false	2.578
YAL010C	0.38409	S	false	0.445
YAL010C	0.38409	W	false	0.692
YAL010C	0.38409	N	false	1.764
YAL010C	0.38409	P	false	0.639
YAL010C	0.38409	L	false	0.644
YAL010C	0.38409	F	false	0.581
YAL010C	0.38409	G	false	0.683
YAL010C	0.38409	H	false	0.465
YAL010C	0.38409	I	false	0.509
YAL010C	0.38409	S	false	0.445
YAL010C	0.38409	S	false	0.445
YAL010C	0.38409	T	false	0.451
YAL010C	0.38409	Y	false	0.551
YAL010C	0.38409	S	false	0.445
YAL010C	0.38409	A	false	0.463
YAL010C	0.38409	K	false	0.471
YAL010C	0.38409	T	false	0.451
YAL010C	0.38409	G	false	0.683
YAL010C	0.38409	T	false	0.451
YAL010C	0.38409	N	false	0.392
YAL010C	0.38409	S	false	0.445
YAL010C	0.38409	T	false	0.451
YAL010C	0.38409	F	false	0.581
YAL010C	0.38409	C	false	0.694
YAL010C	0.38409	A	false	0.463
YAL010C	0.38409	K	false	0.471
YAL010C	0.38409	Y	false	0.551
YAL010C	0.38409	D	false	0.5
YAL010C	0.38409	F	false	0.581
YAL010C	0.38409	N	false	0.392
YAL010C	0.38409	L	false	0.644
YAL010C	0.38409	Y	false	0.551
YAL010C	0.38409	S	false	0.445
YAL010C	0.38409	I	false	0.509
YAL010C	0.38409	E	false	0.474
YAL010C	0.38409	S	false	0.445
YAL010C	0.38409	N	false	0.392
YAL010C	0.38409	L	false	0.644
YAL010C	0.38409	S	false	0.445
YAL010C	0.38409	F	false	0.581
YAL010C	0.38409	G	false	0.683
YAL010C	0.38409	C	false	0.694
YAL010C	0.38409	E	false	0.474
YAL010C	0.38409	F	false	0.581
YAL010C	0.38409	W	false	0.692
YAL010C	0.38409	Q	false	0.435
YAL010C	0.38409	K	false	0.471
YAL010C	0.38409	K	false	0.471
YAL010C	0.38409	H	false	0.465
YAL010C	0.38409	H	false	2.283
YAL010C	0.38409	L	false	2.493
YAL010C	0.38409	P	false	3.789
YAL010C	0.38409	E	false	3.758
YAL010C	0.38409	T	false	3.364
YAL010C	0.38409	N	false	1.873
YAL010C	0.38409	K	true	2.865
YAL010C	0.38409	N	true	2.376
YAL010C	0.38409	N	false	1.768
YAL010C	0.38409	N	false	0.392
YAL010C	0.38409	D	false	2.68
YAL010C	0.38409	K	false	0.471
YAL010C	0.38409	L	false	0.644
YAL010C	0.38409	E	false	2.006
YAL010C	0.38409	P	false	2.738
YAL010C	0.38409	I	false	3.725
YAL010C	0.38409	S	false	2.308
YAL010C	0.38409	H	false	3.744
YAL010C	0.38409	E	false	2.134
YAL010C	0.38409	L	false	2.465
YAL010C	0.38409	V	false	2.477
YAL010C	0.38409	D	false	2.949
YAL010C	0.38409	I	false	4.279
YAL010C	0.38409	N	false	3.283
YAL010C	0.38409	P	false	3.961
YAL010C	0.38409	N	false	0.392
YAL010C	0.38409	N	false	3.5
YAL010C	0.38409	R	false	2.129
YAL010C	0.38409	A	true	1.0
YAL010C	0.38409	A	false	3.467
YAL010C	0.38409	T	false	3.526
YAL010C	0.38409	K	false	2.176
YAL010C	0.38409	L	false	0.644
YAL010C	0.38409	L	false	0.644
YAL010C	0.38409	H	false	0.465
YAL010C	0.38409	E	false	0.474
YAL010C	0.38409	N	false	0.392
YAL010C	0.38409	V	false	0.501
YAL010C	0.38409	P	false	0.639
YAL010C	0.38409	N	false	1.769
YAL010C	0.38409	L	false	0.644
YAL010C	0.38409	N	false	1.77
YAL010C	0.38409	S	false	0.445
YAL010C	0.38409	V	false	3.474
YAL010C	0.38409	D	false	2.246
YAL010C	0.38409	N	false	1.779
YAL010C	0.38409	D	false	2.68
YAL010C	0.38409	I	false	3.784
YAL010C	0.38409	P	false	3.852
YAL010C	0.38409	S	false	0.445
YAL010C	0.38409	S	false	3.563
YAL010C	0.38409	L	false	0.644
YAL010C	0.38409	D	false	0.5
YAL010C	0.38409	I	false	0.509
YAL010C	0.38409	P	false	0.639
YAL010C	0.38409	V	false	2.311
YAL010C	0.38409	H	false	0.465
YAL010C	0.38409	K	false	0.471
YAL010C	0.38409	Q	false	0.435
YAL010C	0.38409	K	false	0.471
YAL010C	0.38409	L	false	0.644
YAL010C	0.38409	L	false	0.644
YAL010C	0.38409	N	false	0.392
YAL010C	0.38409	D	false	0.5
YAL010C	0.38409	L	false	0.644
YAL010C	0.38409	T	false	0.451
YAL010C	0.38409	Y	false	0.551
YAL010C	0.38409	A	false	0.463
YAL010C	0.38409	F	false	0.581
YAL010C	0.38409	S	false	0.445
YAL010C	0.38409	S	false	0.445
YAL010C	0.38409	S	false	0.445
YAL010C	0.38409	L	false	0.644
YAL010C	0.38409	R	false	0.515
YAL010C	0.38409	K	false	0.471
YAL010C	0.38409	I	false	0.509
YAL010C	0.38409	D	false	0.5
YAL010C	0.38409	E	false	0.474
YAL010C	0.38409	E	false	0.474
YAL010C	0.38409	R	false	0.515
YAL010C	0.38409	S	false	0.445
YAL010C	0.38409	T	false	0.451
YAL010C	0.38409	I	false	0.509
YAL010C	0.38409	E	false	0.474
YAL010C	0.38409	K	false	0.471
YAL010C	0.38409	F	false	0.581
YAL010C	0.38409	D	false	0.5
YAL010C	0.38409	N	false	0.392
YAL010C	0.38409	K	false	0.471
YAL010C	0.38409	I	false	0.509
YAL010C	0.38409	N	false	1.714
YAL010C	0.38409	S	false	1.887
YAL010C	0.38409	S	false	0.445
YAL010C	0.38409	I	false	2.181
YAL010C	0.38409	F	false	0.581
YAL010C	0.38409	T	false	0.451
YAL010C	0.38409	S	false	2.125
YAL010C	0.38409	V	false	0.501
YAL010C	0.38409	W	false	0.692
YAL010C	0.38409	K	false	0.471
YAL010C	0.38409	L	false	0.644
YAL010C	0.38409	S	false	0.445
YAL010C	0.38409	T	false	0.451
YAL010C	0.38409	S	false	0.445
YAL010C	0.38409	L	false	0.644
YAL010C	0.38409	R	false	0.515
YAL010C	0.38409	D	false	0.5
YAL010C	0.38409	K	false	0.471
YAL010C	0.38409	T	false	0.451
YAL010C	0.38409	L	false	0.644
YAL010C	0.38409	K	false	0.471
YAL010C	0.38409	L	false	0.644
YAL010C	0.38409	L	false	0.644
YAL010C	0.38409	W	false	0.692
YAL010C	0.38409	E	false	0.474
YAL010C	0.38409	G	false	0.683
YAL010C	0.38409	K	false	0.471
YAL010C	0.38409	W	false	0.692
YAL010C	0.38409	R	false	0.515
YAL010C	0.38409	G	false	0.683
YAL010C	0.38409	F	false	0.581
YAL010C	0.38409	L	false	0.644
YAL010C	0.38409	I	false	0.509
YAL010C	0.38409	S	false	0.445
YAL010C	0.38409	A	false	0.463
YAL010C	0.38409	G	false	0.683
YAL010C	0.38409	T	false	0.451
YAL010C	0.38409	E	false	0.474
YAL010C	0.38409	L	false	0.644
YAL010C	0.38409	V	false	0.501
YAL010C	0.38409	F	false	0.581
YAL010C	0.38409	T	false	0.451
YAL010C	0.38409	R	false	2.472
YAL010C	0.38409	S	false	1.997
YAL010C	0.38409	S	false	3.602
YAL010C	0.38409	Q	false	1.89
YAL010C	0.38409	E	false	3.932
YAL010C	0.38409	T	false	3.589
YAL010C	0.38409	L	false	0.644
YAL010C	0.38409	S	false	2.083
YAL010C	0.38409	D	false	2.363
YAL010C	0.38409	D	false	2.381
YAL010C	0.38409	E	false	1.994
YAL010C	0.38409	K	false	0.471
YAL010C	0.38409	N	false	0.392
YAL010C	0.38409	D	false	3.848
YAL010C	0.38409	G	true	1.0
YAL010C	0.38409	N	false	2.283
YAL010C	0.38409	A	false	0.463
YAL010C	0.38409	I	false	2.108
YAL010C	0.38409	S	false	0.445
YAL010C	0.38409	I	false	0.509
YAL010C	0.38409	S	false	0.445
YAL010C	0.38409	A	false	0.463
YAL010C	0.38409	T	false	4.283
YAL010C	0.38409	D	false	1.999
YAL010C	0.38409	T	false	3.601
YAL010C	0.38409	E	false	0.474
YAL010C	0.38409	N	false	0.392
YAL010C	0.38409	G	true	2.82
YAL010C	0.38409	N	false	0.392
YAL010C	0.38409	I	false	0.509
YAL010C	0.38409	P	false	0.639
YAL010C	0.38409	V	false	2.088
YAL010C	0.38409	F	false	2.399
YAL010C	0.38409	P	false	0.639
YAL010C	0.38409	A	false	2.033
YAL010C	0.38409	K	false	0.471
YAL010C	0.38409	F	false	0.581
YAL010C	0.38409	G	false	0.683
YAL010C	0.38409	I	false	0.509
YAL010C	0.38409	Q	false	0.435
YAL010C	0.38409	F	false	2.354
YAL010C	0.38409	Q	false	0.435
YAL010C	0.38409	Y	false	0.551
YAL010C	0.38409	S	false	0.445
YAL010C	0.38409	T	false	0.451
YAL012W	0.06865	M	false	0.808
YAL012W	0.06865	T	false	0.836
YAL012W	0.06865	L	false	0.902
YAL012W	0.06865	Q	false	0.821
YAL012W	0.06865	E	false	0.834
YAL012W	0.06865	S	false	0.81
YAL012W	0.06865	D	false	0.86
YAL012W	0.06865	K	false	3.084
YAL012W	0.06865	F	false	0.906
YAL012W	0.06865	A	false	0.852
YAL012W	0.06865	T	false	0.836
YAL012W	0.06865	K	false	0.849
YAL012W	0.06865	A	false	0.852
YAL012W	0.06865	I	false	0.832
YAL012W	0.06865	H	false	0.866
YAL012W	0.06865	A	false	0.852
YAL012W	0.06865	G	false	0.925
YAL012W	0.06865	E	false	0.834
YAL012W	0.06865	H	false	0.866
YAL012W	0.06865	V	false	3.067
YAL012W	0.06865	D	false	0.86
YAL012W	0.06865	V	false	0.84
YAL012W	0.06865	H	false	0.866
YAL012W	0.06865	G	false	0.925
YAL012W	0.06865	S	false	0.81
YAL012W	0.06865	V	false	0.84
YAL012W	0.06865	I	false	0.832
YAL012W	0.06865	E	false	0.834
YAL012W	0.06865	P	false	0.91
YAL012W	0.06865	I	false	0.832
YAL012W	0.06865	S	false	0.81
YAL012W	0.06865	L	false	0.902
YAL012W	0.06865	S	false	0.81
YAL012W	0.06865	T	false	0.836
YAL012W	0.06865	T	false	0.836
YAL012W	0.06865	F	false	0.906
YAL012W	0.06865	K	false	0.849
YAL012W	0.06865	Q	false	0.821
YAL012W	0.06865	S	false	0.81
YAL012W	0.06865	S	false	0.81
YAL012W	0.06865	P	false	0.91
YAL012W	0.06865	A	false	0.852
YAL012W	0.06865	N	false	0.808
YAL012W	0.06865	P	false	0.91
YAL012W	0.06865	I	false	0.832
YAL012W	0.06865	G	false	0.925
YAL012W	0.06865	T	false	0.836
YAL012W	0.06865	Y	false	0.898
YAL012W	0.06865	E	false	0.834
YAL012W	0.06865	Y	false	0.898
YAL012W	0.06865	S	false	0.81
YAL012W	0.06865	R	false	0.868
YAL012W	0.06865	S	false	0.81
YAL012W	0.06865	Q	false	0.821
YAL012W	0.06865	N	false	0.808
YAL012W	0.06865	P	false	0.91
YAL012W	0.06865	N	false	0.808
YAL012W	0.06865	R	false	0.868
YAL012W	0.06865	E	false	0.834
YAL012W	0.06865	N	false	0.808
YAL012W	0.06865	L	false	0.902
YAL012W	0.06865	E	false	0.834
YAL012W	0.06865	R	false	3.103
YAL012W	0.06865	A	false	0.852
YAL012W	0.06865	V	false	0.84
YAL012W	0.06865	A	false	0.852
YAL012W	0.06865	A	false	0.852
YAL012W	0.06865	L	false	0.902
YAL012W	0.06865	E	false	0.834
YAL012W	0.06865	N	false	0.808
YAL012W	0.06865	A	false	0.852
YAL012W	0.06865	Q	false	0.821
YAL012W	0.06865	Y	false	0.898
YAL012W	0.06865	G	false	0.925
YAL012W	0.06865	L	false	0.902
YAL012W	0.06865	A	false	0.852
YAL012W	0.06865	F	false	0.906
YAL012W	0.06865	S	false	0.81
YAL012W	0.06865	S	false	0.81
YAL012W	0.06865	G	false	0.925
YAL012W	0.06865	S	false	0.81
YAL012W	0.06865	A	false	0.852
YAL012W	0.06865	T	false	0.836
YAL012W	0.06865	T	false	0.836
YAL012W	0.06865	A	false	0.852
YAL012W	0.06865	T	false	0.836
YAL012W	0.06865	I	false	0.832
YAL012W	0.06865	L	false	0.902
YAL012W	0.06865	Q	false	0.821
YAL012W	0.06865	S	false	0.81
YAL012W	0.06865	L	false	0.902
YAL012W	0.06865	P	false	0.91
YAL012W	0.06865	Q	false	0.821
YAL012W	0.06865	G	false	0.925
YAL012W	0.06865	S	false	0.81
YAL012W	0.06865	H	false	0.866
YAL012W	0.06865	A	false	0.852
YAL012W	0.06865	V	false	0.84
YAL012W	0.06865	S	false	0.81
YAL012W	0.06865	I	false	0.832
YAL012W	0.06865	G	false	0.925
YAL012W	0.06865	D	false	0.86
YAL012W	0.06865	V	false	0.84
YAL012W	0.06865	Y	false	0.898
YAL012W	0.06865	G	false	0.925
YAL012W	0.06865	G	false	0.925
YAL012W	0.06865	T	false	0.836
YAL012W	0.06865	H	false	0.866
YAL012W	0.06865	R	false	0.868
YAL012W	0.06865	Y	false	0.898
YAL012W	0.06865	F	false	0.906
YAL012W	0.06865	T	false	0.836
YAL012W	0.06865	K	false	0.849
YAL012W	0.06865	V	false	0.84
YAL012W	0.06865	A	false	0.852
YAL012W	0.06865	N	false	0.808
YAL012W	0.06865	A	false	0.852
YAL012W	0.06865	H	false	0.866
YAL012W	0.06865	G	false	0.925
YAL012W	0.06865	V	false	0.84
YAL012W	0.06865	E	false	0.834
YAL012W	0.06865	T	false	0.836
YAL012W	0.06865	S	false	0.81
YAL012W	0.06865	F	false	0.906
YAL012W	0.06865	T	false	0.836
YAL012W	0.06865	N	false	0.808
YAL012W	0.06865	D	false	0.86
YAL012W	0.06865	L	false	0.902
YAL012W	0.06865	L	false	0.902
YAL012W	0.06865	N	false	3.025
YAL012W	0.06865	D	false	0.86
YAL012W	0.06865	L	false	0.902
YAL012W	0.06865	P	false	0.91
YAL012W	0.06865	Q	false	0.821
YAL012W	0.06865	L	false	0.902
YAL012W	0.06865	I	false	3.203
YAL012W	0.06865	K	false	0.849
YAL012W	0.06865	E	false	4.169
YAL012W	0.06865	N	false	0.808
YAL012W	0.06865	T	false	0.836
YAL012W	0.06865	K	false	0.849
YAL012W	0.06865	L	false	0.902
YAL012W	0.06865	V	false	0.84
YAL012W	0.06865	W	false	0.94
YAL012W	0.06865	I	false	0.832
YAL012W	0.06865	E	false	0.834
YAL012W	0.06865	T	false	0.836
YAL012W	0.06865	P	false	0.91
YAL012W	0.06865	T	false	0.836
YAL012W	0.06865	N	false	0.808
YAL012W	0.06865	P	false	0.91
YAL012W	0.06865	T	false	0.836
YAL012W	0.06865	L	false	0.902
YAL012W	0.06865	K	false	0.849
YAL012W	0.06865	V	false	0.84
YAL012W	0.06865	T	false	0.836
YAL012W	0.06865	D	false	0.86
YAL012W	0.06865	I	false	0.832
YAL012W	0.06865	Q	false	0.821
YAL012W	0.06865	K	false	0.849
YAL012W	0.06865	V	false	0.84
YAL012W	0.06865	A	false	0.852
YAL012W	0.06865	D	false	0.86
YAL012W	0.06865	L	false	3.203
YAL012W	0.06865	I	false	0.832
YAL012W	0.06865	K	false	0.849
YAL012W	0.06865	K	false	0.849
YAL012W	0.06865	H	false	0.866
YAL012W	0.06865	A	false	3.102
YAL012W	0.06865	A	false	0.852
YAL012W	0.06865	G	false	3.186
YAL012W	0.06865	S	true	1.0
YAL012W	0.06865	Q	false	0.821
YAL012W	0.06865	D	false	0.86
YAL012W	0.06865	V	false	0.84
YAL012W	0.06865	I	false	0.832
YAL012W	0.06865	L	false	0.902
YAL012W	0.06865	V	false	0.84
YAL012W	0.06865	V	false	0.84
YAL012W	0.06865	D	false	0.86
YAL012W	0.06865	N	false	0.808
YAL012W	0.06865	T	false	0.836
YAL012W	0.06865	F	false	0.906
YAL012W	0.06865	L	false	0.902
YAL012W	0.06865	S	false	0.81
YAL012W	0.06865	P	false	0.91
YAL012W	0.06865	Y	false	0.898
YAL012W	0.06865	I	false	0.832
YAL012W	0.06865	S	false	0.81
YAL012W	0.06865	N	false	0.808
YAL012W	0.06865	P	false	0.91
YAL012W	0.06865	L	false	0.902
YAL012W	0.06865	N	false	0.808
YAL012W	0.06865	F	false	0.906
YAL012W	0.06865	G	false	0.925
YAL012W	0.06865	A	false	0.852
YAL012W	0.06865	D	false	0.86
YAL012W	0.06865	I	false	0.832
YAL012W	0.06865	V	false	0.84
YAL012W	0.06865	V	false	0.84
YAL012W	0.06865	H	false	0.866
YAL012W	0.06865	S	false	0.81
YAL012W	0.06865	A	false	0.852
YAL012W	0.06865	T	false	0.836
YAL012W	0.06865	K	false	0.849
YAL012W	0.06865	Y	false	0.898
YAL012W	0.06865	I	false	0.832
YAL012W	0.06865	N	false	0.808
YAL012W	0.06865	G	false	0.925
YAL012W	0.06865	H	false	0.866
YAL012W	0.06865	S	false	0.81
YAL012W	0.06865	D	false	0.86
YAL012W	0.06865	V	false	0.84
YAL012W	0.06865	V	false	0.84
YAL012W	0.06865	L	false	0.902
YAL012W	0.06865	G	false	0.925
YAL012W	0.06865	V	false	0.84
YAL012W	0.06865	L	false	0.902
YAL012W	0.06865	A	false	0.852
YAL012W	0.06865	T	false	0.836
YAL012W	0.06865	N	false	0.808
YAL012W	0.06865	N	false	3.011
YAL012W	0.06865	K	false	0.849
YAL012W	0.06865	P	false	3.176
YAL012W	0.06865	L	false	0.902
YAL012W	0.06865	Y	false	0.898
YAL012W	0.06865	E	false	0.834
YAL012W	0.06865	R	false	0.868
YAL012W	0.06865	L	false	0.902
YAL012W	0.06865	Q	false	0.821
YAL012W	0.06865	F	false	0.906
YAL012W	0.06865	L	false	0.902
YAL012W	0.06865	Q	false	0.821
YAL012W	0.06865	N	false	0.808
YAL012W	0.06865	A	false	0.852
YAL012W	0.06865	I	false	0.832
YAL012W	0.06865	G	false	0.925
YAL012W	0.06865	A	false	0.852
YAL012W	0.06865	I	false	0.832
YAL012W	0.06865	P	false	0.91
YAL012W	0.06865	S	false	0.81
YAL012W	0.06865	P	false	0.91
YAL012W	0.06865	F	false	0.906
YAL012W	0.06865	D	false	0.86
YAL012W	0.06865	A	false	0.852
YAL012W	0.06865	W	false	0.94
YAL012W	0.06865	L	false	0.902
YAL012W	0.06865	T	false	0.836
YAL012W	0.06865	H	false	0.866
YAL012W	0.06865	R	false	0.868
YAL012W	0.06865	G	false	0.925
YAL012W	0.06865	L	false	0.902
YAL012W	0.06865	K	false	0.849
YAL012W	0.06865	T	false	0.836
YAL012W	0.06865	L	false	0.902
YAL012W	0.06865	H	false	0.866
YAL012W	0.06865	L	false	0.902
YAL012W	0.06865	R	false	0.868
YAL012W	0.06865	V	false	0.84
YAL012W	0.06865	R	false	0.868
YAL012W	0.06865	Q	false	0.821
YAL012W	0.06865	A	false	0.852
YAL012W	0.06865	A	false	0.852
YAL012W	0.06865	L	false	3.165
YAL012W	0.06865	S	false	0.81
YAL012W	0.06865	A	false	0.852
YAL012W	0.06865	I	false	3.042
YAL012W	0.06865	K	false	0.849
YAL012W	0.06865	I	false	0.832
YAL012W	0.06865	A	false	0.852
YAL012W	0.06865	E	false	0.834
YAL012W	0.06865	F	false	0.906
YAL012W	0.06865	L	false	0.902
YAL012W	0.06865	A	false	0.852
YAL012W	0.06865	A	false	4.152
YAL012W	0.06865	D	false	0.86
YAL012W	0.06865	K	false	0.849
YAL012W	0.06865	E	false	0.834
YAL012W	0.06865	N	false	0.808
YAL012W	0.06865	V	false	3.059
YAL012W	0.06865	V	false	0.84
YAL012W	0.06865	A	false	0.852
YAL012W	0.06865	V	false	0.84
YAL012W	0.06865	N	false	0.808
YAL012W	0.06865	Y	false	0.898
YAL012W	0.06865	P	false	0.91
YAL012W	0.06865	G	false	0.925
YAL012W	0.06865	L	false	0.902
YAL012W	0.06865	K	false	0.849
YAL012W	0.06865	T	false	0.836
YAL012W	0.06865	H	false	0.866
YAL012W	0.06865	P	false	0.91
YAL012W	0.06865	N	false	0.808
YAL012W	0.06865	Y	false	0.898
YAL012W	0.06865	D	false	0.86
YAL012W	0.06865	V	false	0.84
YAL012W	0.06865	V	false	0.84
YAL012W	0.06865	L	false	3.138
YAL012W	0.06865	K	false	0.849
YAL012W	0.06865	Q	false	0.821
YAL012W	0.06865	H	false	0.866
YAL012W	0.06865	R	false	0.868
YAL012W	0.06865	D	false	0.86
YAL012W	0.06865	A	false	0.852
YAL012W	0.06865	L	false	0.902
YAL012W	0.06865	G	false	0.925
YAL012W	0.06865	G	false	0.925
YAL012W	0.06865	G	false	0.925
YAL012W	0.06865	M	false	0.808
YAL012W	0.06865	I	false	0.832
YAL012W	0.06865	S	false	0.81
YAL012W	0.06865	F	false	0.906
YAL012W	0.06865	R	false	0.868
YAL012W	0.06865	I	false	0.832
YAL012W	0.06865	K	false	0.849
YAL012W	0.06865	G	false	0.925
YAL012W	0.06865	G	false	0.925
YAL012W	0.06865	A	false	0.852
YAL012W	0.06865	E	false	0.834
YAL012W	0.06865	A	false	0.852
YAL012W	0.06865	A	false	0.852
YAL012W	0.06865	S	false	0.81
YAL012W	0.06865	K	false	0.849
YAL012W	0.06865	F	false	0.906
YAL012W	0.06865	A	false	0.852
YAL012W	0.06865	S	false	0.81
YAL012W	0.06865	S	false	0.81
YAL012W	0.06865	T	false	0.836
YAL012W	0.06865	R	false	0.868
YAL012W	0.06865	L	false	0.902
YAL012W	0.06865	F	false	0.906
YAL012W	0.06865	T	false	0.836
YAL012W	0.06865	L	false	0.902
YAL012W	0.06865	A	false	0.852
YAL012W	0.06865	E	false	0.834
YAL012W	0.06865	S	false	0.81
YAL012W	0.06865	L	false	0.902
YAL012W	0.06865	G	false	0.925
YAL012W	0.06865	G	false	0.925
YAL012W	0.06865	I	false	0.832
YAL012W	0.06865	E	false	0.834
YAL012W	0.06865	S	false	0.81
YAL012W	0.06865	L	false	0.902
YAL012W	0.06865	L	false	0.902
YAL012W	0.06865	E	false	0.834
YAL012W	0.06865	V	false	0.84
YAL012W	0.06865	P	false	0.91
YAL012W	0.06865	A	false	0.852
YAL012W	0.06865	V	false	0.84
YAL012W	0.06865	M	false	0.808
YAL012W	0.06865	T	false	0.836
YAL012W	0.06865	H	false	0.866
YAL012W	0.06865	G	false	0.925
YAL012W	0.06865	G	false	0.925
YAL012W	0.06865	I	false	0.832
YAL012W	0.06865	P	false	0.91
YAL012W	0.06865	K	false	0.849
YAL012W	0.06865	E	false	0.834
YAL012W	0.06865	A	false	0.852
YAL012W	0.06865	R	false	0.868
YAL012W	0.06865	E	false	0.834
YAL012W	0.06865	A	false	0.852
YAL012W	0.06865	S	false	0.81
YAL012W	0.06865	G	false	0.925
YAL012W	0.06865	V	false	0.84
YAL012W	0.06865	F	false	3.165
YAL012W	0.06865	D	false	0.86
YAL012W	0.06865	D	false	0.86
YAL012W	0.06865	L	false	0.902
YAL012W	0.06865	V	false	3.054
YAL012W	0.06865	R	false	0.868
YAL012W	0.06865	I	false	0.832
YAL012W	0.06865	S	false	0.81
YAL012W	0.06865	V	false	0.84
YAL012W	0.06865	G	false	0.925
YAL012W	0.06865	I	false	0.832
YAL012W	0.06865	E	false	0.834
YAL012W	0.06865	D	false	0.86
YAL012W	0.06865	T	false	3.084
YAL012W	0.06865	D	false	3.084
YAL012W	0.06865	D	false	0.86
YAL012W	0.06865	L	false	0.902
YAL012W	0.06865	L	false	0.902
YAL012W	0.06865	E	false	3.057
YAL012W	0.06865	D	false	0.86
YAL012W	0.06865	I	false	3.054
YAL012W	0.06865	K	false	0.849
YAL012W	0.06865	Q	false	0.821
YAL012W	0.06865	A	false	0.852
YAL012W	0.06865	L	false	0.902
YAL012W	0.06865	K	false	0.849
YAL012W	0.06865	Q	false	0.821
YAL012W	0.06865	A	false	0.852
YAL012W	0.06865	T	false	3.052
YAL012W	0.06865	N	false	2.998
YAL015C	0.41233	M	true	0.729
YAL015C	0.41233	Q	true	0.746
YAL015C	0.41233	K	true	0.797
YAL015C	0.41233	I	true	1.539
YAL015C	0.41233	S	true	1.722
YAL015C	0.41233	K	true	1.796
YAL015C	0.41233	Y	true	1.938
YAL015C	0.41233	S	true	1.68
YAL015C	0.41233	S	true	0.777
YAL015C	0.41233	M	true	0.668
YAL015C	0.41233	A	true	1.536
YAL015C	0.41233	I	true	0.708
YAL015C	0.41233	L	true	0.803
YAL015C	0.41233	R	true	0.737
YAL015C	0.41233	K	true	0.74
YAL015C	0.41233	R	true	0.737
YAL015C	0.41233	P	true	0.855
YAL015C	0.41233	L	true	0.803
YAL015C	0.41233	V	true	0.728
YAL015C	0.41233	K	true	0.74
YAL015C	0.41233	T	true	1.539
YAL015C	0.41233	E	true	0.706
YAL015C	0.41233	T	true	2.175
YAL015C	0.41233	G	true	1.839
YAL015C	0.41233	P	true	2.295
YAL015C	0.41233	E	true	2.483
YAL015C	0.41233	S	true	1.559
YAL015C	0.41233	E	true	1.688
YAL015C	0.41233	L	true	1.776
YAL015C	0.41233	L	true	1.776
YAL015C	0.41233	P	true	2.266
YAL015C	0.41233	E	true	2.253
YAL015C	0.41233	K	true	0.74
YAL015C	0.41233	R	true	1.49
YAL015C	0.41233	T	true	0.741
YAL015C	0.41233	K	true	0.74
YAL015C	0.41233	I	true	0.708
YAL015C	0.41233	K	true	0.74
YAL015C	0.41233	Q	true	0.682
YAL015C	0.41233	E	true	0.706
YAL015C	0.41233	E	true	0.706
YAL015C	0.41233	V	true	0.728
YAL015C	0.41233	V	true	1.555
YAL015C	0.41233	P	true	0.855
YAL015C	0.41233	Q	true	0.682
YAL015C	0.41233	P	true	0.855
YAL015C	0.41233	V	true	0.728
YAL015C	0.41233	D	true	0.773
YAL015C	0.41233	I	true	0.708
YAL015C	0.41233	D	true	0.773
YAL015C	0.41233	W	true	0.886
YAL015C	0.41233	V	true	1.555
YAL015C	0.41233	K	true	0.74
YAL015C	0.41233	S	true	0.72
YAL015C	0.41233	L	true	0.803
YAL015C	0.41233	P	true	1.663
YAL015C	0.41233	N	true	0.681
YAL015C	0.41233	K	true	0.74
YAL015C	0.41233	Q	true	1.45
YAL015C	0.41233	Y	true	0.846
YAL015C	0.41233	F	true	0.814
YAL015C	0.41233	E	true	0.706
YAL015C	0.41233	W	true	0.886
YAL015C	0.41233	I	true	0.708
YAL015C	0.41233	V	true	0.728
YAL015C	0.41233	V	true	0.728
YAL015C	0.41233	R	true	0.737
YAL015C	0.41233	N	true	0.681
YAL015C	0.41233	G	true	0.881
YAL015C	0.41233	N	true	0.681
YAL015C	0.41233	V	true	0.728
YAL015C	0.41233	P	true	0.855
YAL015C	0.41233	N	true	0.681
YAL015C	0.41233	R	true	0.737
YAL015C	0.41233	W	true	0.886
YAL015C	0.41233	A	true	0.737
YAL015C	0.41233	K	true	1.545
YAL015C	0.41233	P	true	0.855
YAL015C	0.41233	L	true	0.803
YAL015C	0.41233	D	true	0.773
YAL015C	0.41233	S	true	1.511
YAL015C	0.41233	S	true	0.72
YAL015C	0.41233	I	true	0.708
YAL015C	0.41233	F	true	1.609
YAL015C	0.41233	V	true	2.291
YAL015C	0.41233	T	true	0.741
YAL015C	0.41233	P	true	1.654
YAL015C	0.41233	A	true	1.564
YAL015C	0.41233	S	true	0.72
YAL015C	0.41233	T	true	0.741
YAL015C	0.41233	K	true	0.74
YAL015C	0.41233	V	true	1.555
YAL015C	0.41233	P	true	0.855
YAL015C	0.41233	Y	true	1.731
YAL015C	0.41233	K	true	0.74
YAL015C	0.41233	F	true	0.814
YAL015C	0.41233	Q	true	1.529
YAL015C	0.41233	E	true	0.706
YAL015C	0.41233	T	true	0.741
YAL015C	0.41233	Y	true	0.846
YAL015C	0.41233	A	true	0.737
YAL015C	0.41233	R	true	0.737
YAL015C	0.41233	M	false	0.639
YAL015C	0.41233	R	false	0.712
YAL015C	0.41233	V	false	0.7
YAL015C	0.41233	L	false	0.781
YAL015C	0.41233	R	false	0.712
YAL015C	0.41233	S	false	0.694
YAL015C	0.41233	K	false	1.443
YAL015C	0.41233	I	false	0.677
YAL015C	0.41233	L	false	0.781
YAL015C	0.41233	A	false	0.712
YAL015C	0.41233	P	false	0.839
YAL015C	0.41233	V	false	0.7
YAL015C	0.41233	D	false	0.749
YAL015C	0.41233	I	false	0.677
YAL015C	0.41233	I	false	1.38
YAL015C	0.41233	G	false	0.868
YAL015C	0.41233	G	false	0.868
YAL015C	0.41233	S	false	0.694
YAL015C	0.41233	S	false	0.694
YAL015C	0.41233	I	false	1.414
YAL015C	0.41233	P	false	0.839
YAL015C	0.41233	V	false	0.7
YAL015C	0.41233	T	false	0.716
YAL015C	0.41233	V	false	1.403
YAL015C	0.41233	A	false	0.712
YAL015C	0.41233	S	false	1.418
YAL015C	0.41233	K	false	1.447
YAL015C	0.41233	C	false	0.87
YAL015C	0.41233	G	false	0.868
YAL015C	0.41233	I	false	0.677
YAL015C	0.41233	S	false	0.694
YAL015C	0.41233	K	false	1.443
YAL015C	0.41233	D	false	1.496
YAL015C	0.41233	Q	false	1.406
YAL015C	0.41233	I	false	0.677
YAL015C	0.41233	S	false	1.483
YAL015C	0.41233	P	false	0.839
YAL015C	0.41233	R	false	1.449
YAL015C	0.41233	D	false	0.749
YAL015C	0.41233	Y	false	0.83
YAL015C	0.41233	R	false	0.712
YAL015C	0.41233	L	false	0.781
YAL015C	0.41233	Q	false	0.653
YAL015C	0.41233	V	false	0.7
YAL015C	0.41233	L	false	0.781
YAL015C	0.41233	L	false	0.781
YAL015C	0.41233	G	false	0.868
YAL015C	0.41233	V	false	0.7
YAL015C	0.41233	M	false	0.639
YAL015C	0.41233	L	false	0.781
YAL015C	0.41233	S	false	0.694
YAL015C	0.41233	S	false	0.694
YAL015C	0.41233	Q	false	0.653
YAL015C	0.41233	T	false	0.716
YAL015C	0.41233	K	false	0.713
YAL015C	0.41233	D	false	0.749
YAL015C	0.41233	E	false	0.678
YAL015C	0.41233	V	false	0.7
YAL015C	0.41233	T	false	0.716
YAL015C	0.41233	A	false	0.712
YAL015C	0.41233	M	false	0.639
YAL015C	0.41233	A	false	0.712
YAL015C	0.41233	M	false	0.639
YAL015C	0.41233	L	false	0.781
YAL015C	0.41233	N	false	0.653
YAL015C	0.41233	I	false	0.677
YAL015C	0.41233	M	false	1.397
YAL015C	0.41233	R	false	1.441
YAL015C	0.41233	Y	false	0.83
YAL015C	0.41233	C	false	0.87
YAL015C	0.41233	I	false	1.408
YAL015C	0.41233	D	false	1.506
YAL015C	0.41233	E	false	0.678
YAL015C	0.41233	L	false	0.781
YAL015C	0.41233	H	false	0.73
YAL015C	0.41233	I	false	2.394
YAL015C	0.41233	E	false	1.525
YAL015C	0.41233	E	false	2.174
YAL015C	0.41233	G	false	0.868
YAL015C	0.41233	M	false	0.639
YAL015C	0.41233	T	false	0.716
YAL015C	0.41233	L	false	0.781
YAL015C	0.41233	E	false	0.678
YAL015C	0.41233	A	false	1.447
YAL015C	0.41233	V	false	0.7
YAL015C	0.41233	L	false	0.781
YAL015C	0.41233	Q	false	0.653
YAL015C	0.41233	I	false	0.677
YAL015C	0.41233	N	false	1.559
YAL015C	0.41233	E	false	0.678
YAL015C	0.41233	T	false	0.716
YAL015C	0.41233	K	false	0.713
YAL015C	0.41233	L	false	0.781
YAL015C	0.41233	D	false	0.749
YAL015C	0.41233	E	false	0.678
YAL015C	0.41233	L	false	0.781
YAL015C	0.41233	I	false	0.677
YAL015C	0.41233	H	false	0.73
YAL015C	0.41233	S	false	0.694
YAL015C	0.41233	V	false	0.7
YAL015C	0.41233	G	false	0.868
YAL015C	0.41233	F	false	0.794
YAL015C	0.41233	H	false	0.73
YAL015C	0.41233	T	false	0.716
YAL015C	0.41233	R	false	0.712
YAL015C	0.41233	K	false	0.713
YAL015C	0.41233	A	false	0.712
YAL015C	0.41233	K	false	0.713
YAL015C	0.41233	Y	false	0.83
YAL015C	0.41233	I	false	0.677
YAL015C	0.41233	L	false	0.781
YAL015C	0.41233	S	false	1.432
YAL015C	0.41233	T	false	1.455
YAL015C	0.41233	C	false	0.87
YAL015C	0.41233	K	false	1.47
YAL015C	0.41233	I	false	0.677
YAL015C	0.41233	L	false	0.781
YAL015C	0.41233	Q	false	2.162
YAL015C	0.41233	D	false	0.749
YAL015C	0.41233	Q	false	0.653
YAL015C	0.41233	Y	false	2.158
YAL015C	0.41233	S	false	1.562
YAL015C	0.41233	G	false	1.668
YAL015C	0.41233	D	false	0.749
YAL015C	0.41233	V	false	0.7
YAL015C	0.41233	P	false	0.839
YAL015C	0.41233	A	false	0.712
YAL015C	0.41233	T	false	0.716
YAL015C	0.41233	I	false	0.677
YAL015C	0.41233	N	false	1.356
YAL015C	0.41233	E	false	1.4
YAL015C	0.41233	L	false	0.781
YAL015C	0.41233	L	false	0.781
YAL015C	0.41233	A	false	1.451
YAL015C	0.41233	L	false	0.781
YAL015C	0.41233	P	false	0.839
YAL015C	0.41233	G	false	0.868
YAL015C	0.41233	V	false	0.7
YAL015C	0.41233	G	false	0.868
YAL015C	0.41233	P	false	0.839
YAL015C	0.41233	K	false	0.713
YAL015C	0.41233	M	false	0.639
YAL015C	0.41233	A	false	0.712
YAL015C	0.41233	Y	false	0.83
YAL015C	0.41233	L	false	0.781
YAL015C	0.41233	T	false	0.716
YAL015C	0.41233	L	false	0.781
YAL015C	0.41233	Q	false	0.653
YAL015C	0.41233	K	false	0.713
YAL015C	0.41233	A	false	0.712
YAL015C	0.41233	W	false	0.874
YAL015C	0.41233	G	false	0.868
YAL015C	0.41233	K	false	0.713
YAL015C	0.41233	I	false	0.677
YAL015C	0.41233	E	false	0.678
YAL015C	0.41233	G	false	0.868
YAL015C	0.41233	I	false	0.677
YAL015C	0.41233	C	false	0.87
YAL015C	0.41233	V	false	0.7
YAL015C	0.41233	D	false	0.749
YAL015C	0.41233	V	false	0.7
YAL015C	0.41233	H	false	0.73
YAL015C	0.41233	V	false	0.7
YAL015C	0.41233	D	false	0.749
YAL015C	0.41233	R	false	0.712
YAL015C	0.41233	L	false	0.781
YAL015C	0.41233	T	false	1.491
YAL015C	0.41233	K	false	0.713
YAL015C	0.41233	L	false	1.547
YAL015C	0.41233	W	false	0.874
YAL015C	0.41233	K	false	0.713
YAL015C	0.41233	W	false	0.874
YAL015C	0.41233	V	false	0.7
YAL015C	0.41233	D	false	1.609
YAL015C	0.41233	P	false	1.631
YAL015C	0.41233	Q	false	0.653
YAL015C	0.41233	K	false	0.713
YAL015C	0.41233	C	false	0.87
YAL015C	0.41233	K	false	0.713
YAL015C	0.41233	T	false	0.716
YAL015C	0.41233	P	false	0.839
YAL015C	0.41233	D	false	0.749
YAL015C	0.41233	Q	false	0.653
YAL015C	0.41233	T	false	0.716
YAL015C	0.41233	R	false	0.712
YAL015C	0.41233	T	false	1.484
YAL015C	0.41233	Q	false	0.653
YAL015C	0.41233	L	false	0.781
YAL015C	0.41233	Q	false	0.653
YAL015C	0.41233	N	false	1.349
YAL015C	0.41233	W	false	0.874
YAL015C	0.41233	L	false	0.781
YAL015C	0.41233	P	false	0.839
YAL015C	0.41233	K	false	1.531
YAL015C	0.41233	G	false	0.868
YAL015C	0.41233	L	false	0.781
YAL015C	0.41233	W	false	0.874
YAL015C	0.41233	T	false	0.716
YAL015C	0.41233	E	false	0.678
YAL015C	0.41233	I	false	0.677
YAL015C	0.41233	N	false	0.653
YAL015C	0.41233	G	false	0.868
YAL015C	0.41233	L	false	0.781
YAL015C	0.41233	L	false	0.781
YAL015C	0.41233	V	false	0.7
YAL015C	0.41233	G	false	0.868
YAL015C	0.41233	F	false	0.794
YAL015C	0.41233	G	false	0.868
YAL015C	0.41233	Q	false	0.653
YAL015C	0.41233	I	false	0.677
YAL015C	0.41233	I	false	1.422
YAL015C	0.41233	T	false	0.716
YAL015C	0.41233	K	false	0.713
YAL015C	0.41233	S	false	0.694
YAL015C	0.41233	R	false	0.712
YAL015C	0.41233	N	false	0.653
YAL015C	0.41233	L	false	1.605
YAL015C	0.41233	G	false	1.536
YAL015C	0.41233	D	false	0.749
YAL015C	0.41233	M	false	1.602
YAL015C	0.41233	L	false	0.781
YAL015C	0.41233	K	false	1.447
YAL015C	0.41233	F	false	0.794
YAL015C	0.41233	L	false	0.781
YAL015C	0.41233	P	false	0.839
YAL015C	0.41233	S	false	2.176
YAL015C	0.41233	N	false	2.043
YAL015C	0.41233	D	false	0.749
YAL015C	0.41233	P	false	1.64
YAL015C	0.41233	R	false	0.712
YAL015C	0.41233	N	false	1.334
YAL015C	0.41233	S	false	1.442
YAL015C	0.41233	L	false	0.781
YAL015C	0.41233	D	false	0.749
YAL015C	0.41233	W	false	0.874
YAL015C	0.41233	D	false	0.749
YAL015C	0.41233	L	false	0.781
YAL015C	0.41233	Q	false	0.653
YAL015C	0.41233	S	false	0.694
YAL015C	0.41233	Q	false	1.356
YAL015C	0.41233	L	false	0.781
YAL015C	0.41233	Y	false	0.83
YAL015C	0.41233	K	false	0.713
YAL015C	0.41233	E	false	0.678
YAL015C	0.41233	I	false	0.677
YAL015C	0.41233	Q	false	0.653
YAL015C	0.41233	Q	false	2.047
YAL015C	0.41233	N	false	0.653
YAL015C	0.41233	I	false	0.677
YAL015C	0.41233	M	false	1.397
YAL015C	0.41233	S	false	0.694
YAL015C	0.41233	Y	false	0.83
YAL015C	0.41233	P	false	0.839
YAL015C	0.41233	K	false	0.713
YAL015C	0.41233	W	false	0.874
YAL015C	0.41233	V	false	0.7
YAL015C	0.41233	K	false	0.713
YAL015C	0.41233	Y	false	1.61
YAL015C	0.41233	L	false	0.781
YAL015C	0.41233	E	false	0.678
YAL015C	0.41233	G	false	1.717
YAL015C	0.41233	K	false	1.499
YAL015C	0.41233	P	false	1.644
YAL015C	0.41233	E	false	1.539
YAL015C	0.41233	L	false	0.781
YAL015C	0.41233	N	false	2.164
YAL015C	0.41233	V	false	1.437
YAL015C	0.41233	G	false	2.324
YAL015C	0.41233	A	true	1.0
YAL015C	0.41233	A	true	1.0
YAL015C	0.41233	D	true	1.0
YAL015C	0.41233	A	false	1.459
YAL015C	0.41233	E	false	1.415
YAL015C	0.41233	I	false	1.575
YAL015C	0.41233	N	false	2.049
YAL015C	0.41233	V	false	1.436
YAL015C	0.41233	E	false	2.099
YAL015C	0.41233	H	false	1.613
YAL015C	0.41233	E	false	1.454
YAL015C	0.41233	E	false	1.4
YAL015C	0.41233	K	false	2.306
YAL015C	0.41233	T	false	2.198
YAL015C	0.41233	N	false	1.417
YAL015C	0.41233	E	true	1.0
YAL015C	0.41233	E	false	1.376
YAL015C	0.41233	E	false	1.415
YAL015C	0.41233	T	false	1.481
YAL015C	0.41233	M	false	2.21
YAL015C	0.41233	V	false	1.489
YAL015C	0.41233	K	false	1.442
YAL015C	0.41233	L	false	1.764
YAL015C	0.41233	E	false	1.376
YAL015C	0.41233	D	false	1.493
YAL015C	0.41233	D	false	0.749
YAL015C	0.41233	I	false	0.677
YAL015C	0.41233	S	false	2.158
YAL015C	0.41233	V	false	0.7
YAL015C	0.41233	K	false	0.713
YAL015C	0.41233	V	false	1.453
YAL015C	0.41233	E	false	0.678
YAL015C	0.41233	D	false	0.749
YAL016W	0.07578	M	false	0.999
YAL016W	0.07578	S	false	0.999
YAL016W	0.07578	G	false	1.0
YAL016W	0.07578	A	false	0.999
YAL016W	0.07578	R	false	1.009
YAL016W	0.07578	S	false	0.999
YAL016W	0.07578	T	false	0.999
YAL016W	0.07578	T	false	0.999
YAL016W	0.07578	A	false	1.009
YAL016W	0.07578	G	false	1.009
YAL016W	0.07578	A	false	0.999
YAL016W	0.07578	V	false	1.009
YAL016W	0.07578	P	false	1.0
YAL016W	0.07578	S	true	1.0
YAL016W	0.07578	A	false	0.999
YAL016W	0.07578	A	false	0.999
YAL016W	0.07578	T	false	0.999
YAL016W	0.07578	T	false	1.009
YAL016W	0.07578	S	false	1.009
YAL016W	0.07578	T	false	0.999
YAL016W	0.07578	T	false	0.999
YAL016W	0.07578	S	true	1.0
YAL016W	0.07578	T	true	1.0
YAL016W	0.07578	T	true	1.0
YAL016W	0.07578	S	false	1.009
YAL016W	0.07578	N	false	1.009
YAL016W	0.07578	S	false	1.009
YAL016W	0.07578	K	false	0.999
YAL016W	0.07578	D	false	0.999
[truncated: 998,000+ more rows]
