# Supplementary material for: Evolutionary Systems Biology of Amino Acid Biosynthetic Cost in Yeast
Source: PLoS One. 2010 Aug 17;5(8):e11935. doi: 10.1371/journal.pone.0011935 (PMC2923148; doi:10.1371/journal.pone.0011935)
Supplement: File S7 — MATLAB code to estimate amino acid cost. The MATLAB and COBRA code used to estimate amino acid cost. (0.01 MB ZIP) [file pone.0011935.s007.zip]

Archive with 10 entries (8 files):
- matlab_scripts/README.markdown
- matlab_scripts/example_analyses/
- matlab_scripts/example_analyses/alternativeYeastGlucoseEstimates.m
- matlab_scripts/example_analyses/aminoAcidSensitivityAnalysis.m
- matlab_scripts/example_analyses/ecoliCostEstimation.m
- matlab_scripts/helpers/
- matlab_scripts/helpers/calculateBiomassComponentSensitivity.m
- matlab_scripts/helpers/fixGrowthOptimiseUptake.m
- matlab_scripts/helpers/setup.example.m
- matlab_scripts/helpers/yeastModel.m
