# Supplementary material for: Evolutionary Systems Biology of Amino Acid Biosynthetic Cost in Yeast
Source: PLoS One. 2010 Aug 17;5(8):e11935. doi: 10.1371/journal.pone.0011935 (PMC2923148; doi:10.1371/journal.pone.0011935)
Supplement: File S7 — MATLAB code to estimate amino acid cost. The MATLAB and COBRA code used to estimate amino acid cost. (0.01 MB ZIP) [file pone.0011935.s007.zip › matlab_scripts/README.markdown]

# example_analyses/

### aminoAcidSensitivityAnalysis.m
Calculates amino acid biosynthetic cost in yeast over a range of growth rates. The approach used are described in more details in the materials and methods section of the manuscript.

### ecoliCostEstimation.m
Calculates amino acid biosynthetic costs for E.coli.

### alternativeYeastGlucoseEstimates.m
Alternative approach to calculating amino acid cost where the relative cost is calculated from rescaling the absolute cost by the quantity of the amino acid in biomass. This is discussed in the materials and methods section of the manuscript.

# helpers/

### setup.example.m
An example of a file to set common parameters for using the COBRA toolbox.

### fixGrowthOptimiseUptake.m
Simulates nutrient limitation, but with a fixed biomass and instead maximises flux through the specified reaction. All exchange reactions are set have a lower boundary flux of -10000. The biomass reaction is set to the specified value, or the default of 0.05, which should should be significantly smaller than the lower boundary fluxes for the exchange reactions. The model objective function is then changed to the specified reaction (rxnShort). Optimising the model finds the maximal flux for objective reaction, but since negative flux value for exchange reactions indicates entry into the cell this, this is equivalent minimising the cellular entry flux.

### calculateBiomassComponentSensitivity.m
Estimates the sensitivity of a biomass reaction component on the model objective function. The method alters the stoichiometry of the biomass component in small (absolute or relative) increments and estimates the resulting effect on the model objective function. A linear curve is then fitted between the change in stoichiometry and the corresponding effect on objective flux. The slope of this curve is taken as the cost of that biomass component.
