# Supplementary material for: Evolutionary Systems Biology of Amino Acid Biosynthetic Cost in Yeast
Source: PLoS One. 2010 Aug 17;5(8):e11935. doi: 10.1371/journal.pone.0011935 (PMC2923148; doi:10.1371/journal.pone.0011935)
Supplement: File S7 — MATLAB code to estimate amino acid cost. The MATLAB and COBRA code used to estimate amino acid cost. (0.01 MB ZIP) [file pone.0011935.s007.zip › matlab_scripts/helpers/fixGrowthOptimiseUptake.m]

function updated_model = fixGrowthOptimiseUptake(model,biomassShort,rxnShort,biomassFix)

  % Use this as the default biomass fix if not defined
  % in the method arguments
  if (nargin < 4)
    biomassFix = 0.05;
  end

  % Set all exchange reactions to effectively unlimited
  [selExc,selUptake] = findExcRxns(model,false,false);
  exchanges = find(selUptake);
  temp = changeRxnBounds(model, model.rxns(exchanges), -100000, 'l');

  % Fix the biomass growth rate at the specified rate
  temp = changeRxnBounds(temp,biomassShort,biomassFix,'b');

  % Set specified exhange reaction as the reaction to be optimised
  updated_model = changeObjective(temp,rxnShort);
