# Supplementary material for: Evolutionary Systems Biology of Amino Acid Biosynthetic Cost in Yeast
Source: PLoS One. 2010 Aug 17;5(8):e11935. doi: 10.1371/journal.pone.0011935 (PMC2923148; doi:10.1371/journal.pone.0011935)
Supplement: File S7 — MATLAB code to estimate amino acid cost. The MATLAB and COBRA code used to estimate amino acid cost. (0.01 MB ZIP) [file pone.0011935.s007.zip › matlab_scripts/helpers/setup.example.m]

addpath(genpath(fullfile(matlabroot, '/3rdparty/SBMLToolbox/')))   % Insert own SMBLToolbox path
addpath(genpath(fullfile(matlabroot, '/3rdparty/COBRAToolbox/')))  % Insert own COBRAToolbox path
addpath('/fs/san/home/mognemb2/lp_solve')                          % Insert own solver path

LPsolverOK = changeCobraSolver('lp_solve', 'LP');
