# Supplementary material for: Evolutionary Systems Biology of Amino Acid Biosynthetic Cost in Yeast
Source: PLoS One. 2010 Aug 17;5(8):e11935. doi: 10.1371/journal.pone.0011935 (PMC2923148; doi:10.1371/journal.pone.0011935)
Supplement: File S7 — MATLAB code to estimate amino acid cost. The MATLAB and COBRA code used to estimate amino acid cost. (0.01 MB ZIP) [file pone.0011935.s007.zip › matlab_scripts/helpers/yeastModel.m]

function model = yeastModel()

  model = readCbModel('models/Sc_iND750_GlcMM.xml');

  % Block malate, oxoglutarate, and alpha-ketoglutarate entry into model
  model = changeRxnBounds(model, 'AKGMAL', 0, 'u');
  model = changeRxnBounds(model, 'AKGt2r', 0, 'u');
  model = changeRxnBounds(model, 'MALt2r', 0, 'b');
