# Supplementary material for: Evolutionary Systems Biology of Amino Acid Biosynthetic Cost in Yeast
Source: PLoS One. 2010 Aug 17;5(8):e11935. doi: 10.1371/journal.pone.0011935 (PMC2923148; doi:10.1371/journal.pone.0011935)
Supplement: File S8 — The R code used to generate the figures presented in this work. (7.94 MB ZIP) [file pone.0011935.s008.zip]

Archive with 32 entries (22 files):
- supplementary_file_8/
- supplementary_file_8/data/
- supplementary_file_8/data/amino_acid/
- supplementary_file_8/data/amino_acid/costs.csv
- supplementary_file_8/data/amino_acid/names.csv
- supplementary_file_8/data/mutation_rates/
- supplementary_file_8/data/mutation_rates/nil_matrix/
- supplementary_file_8/data/mutation_rates/nil_matrix/each_site.csv
- supplementary_file_8/data/mutation_rates/wag_matrix/
- supplementary_file_8/data/mutation_rates/wag_matrix/each_site.csv
- supplementary_file_8/data/regression/
- supplementary_file_8/data/regression/results.csv
- supplementary_file_8/helper/
- supplementary_file_8/helper/amino.acid.cost.R
- supplementary_file_8/helper/find.replace.R
- supplementary_file_8/helper/formatting.R
- supplementary_file_8/helper/log.distance.R
- supplementary_file_8/helper/panel.confidence.R
- supplementary_file_8/helper/panel.error.bars.R
- supplementary_file_8/helper/panel.regression.values.R
- supplementary_file_8/helper/panel.spearman.R
- supplementary_file_8/helper/process.substitution.rates.R
- supplementary_file_8/plot/
- supplementary_file_8/plot/additional_file_3.R
- supplementary_file_8/plot/figure_1.R
- supplementary_file_8/plot/figure_2.R
- supplementary_file_8/plot/figure_3.R
- supplementary_file_8/tabulate/
- supplementary_file_8/tabulate/additional_file_2.R
- supplementary_file_8/tabulate/average_cost_deviation.R
- supplementary_file_8/tabulate/table_1.R
- supplementary_file_8/tabulate/table_3.R
