# Supplementary material for: Evolutionary Systems Biology of Amino Acid Biosynthetic Cost in Yeast
Source: PLoS One. 2010 Aug 17;5(8):e11935. doi: 10.1371/journal.pone.0011935 (PMC2923148; doi:10.1371/journal.pone.0011935)
Supplement: File S8 — The R code used to generate the figures presented in this work. (7.94 MB ZIP) [file pone.0011935.s008.zip › supplementary_file_8/data/amino_acid/names.csv]

abbreviation	short	full_name
A	ala	alanine
R	arg	arginine
N	asn	asparagine
D	asp	aspartic acid
C	cys	cysteine
E	glu	glutamic acid
Q	gln	glutamine
G	gly	glycine
H	his	histidine
I	ile	isoleucine
L	leu	leucine
K	lys	lysine
M	met	methionine
F	phe	phenylalanine
P	pro	proline
S	ser	serine
T	thr	threonine
W	trp	tryptophan
Y	tyr	tyrosine
V	val	valine
