# Supplementary material for: Evolutionary Systems Biology of Amino Acid Biosynthetic Cost in Yeast
Source: PLoS One. 2010 Aug 17;5(8):e11935. doi: 10.1371/journal.pone.0011935 (PMC2923148; doi:10.1371/journal.pone.0011935)
Supplement: File S8 — The R code used to generate the figures presented in this work. (7.94 MB ZIP) [file pone.0011935.s008.zip › supplementary_file_8/data/mutation_rates/nil_matrix/each_site.csv]

gene_name	tree_length	acid	gapped	rate
YAL007C	0.20031	M	false	0.733
YAL007C	0.20031	I	false	0.751
YAL007C	0.20031	K	false	0.743
YAL007C	0.20031	S	false	0.75
YAL007C	0.20031	T	false	2.239
YAL007C	0.20031	I	false	0.751
YAL007C	0.20031	A	false	0.747
YAL007C	0.20031	L	false	0.754
YAL007C	0.20031	P	false	0.733
YAL007C	0.20031	S	false	2.244
YAL007C	0.20031	F	false	0.741
YAL007C	0.20031	F	false	0.741
YAL007C	0.20031	I	false	2.245
YAL007C	0.20031	V	false	0.747
YAL007C	0.20031	L	false	0.754
YAL007C	0.20031	I	false	2.215
YAL007C	0.20031	L	false	0.754
YAL007C	0.20031	A	false	2.208
YAL007C	0.20031	L	false	0.754
YAL007C	0.20031	V	false	2.207
YAL007C	0.20031	N	false	0.744
YAL007C	0.20031	S	false	2.213
YAL007C	0.20031	V	false	0.747
YAL007C	0.20031	S	false	3.207
YAL007C	0.20031	A	false	0.747
YAL007C	0.20031	S	false	0.75
YAL007C	0.20031	S	false	0.75
YAL007C	0.20031	S	false	2.213
YAL007C	0.20031	Y	false	0.738
YAL007C	0.20031	A	false	0.747
YAL007C	0.20031	P	false	0.733
YAL007C	0.20031	V	false	0.747
YAL007C	0.20031	A	false	0.747
YAL007C	0.20031	I	false	0.751
YAL007C	0.20031	S	false	2.213
YAL007C	0.20031	L	false	0.754
YAL007C	0.20031	P	false	0.733
YAL007C	0.20031	A	false	0.747
YAL007C	0.20031	F	false	0.741
YAL007C	0.20031	S	false	0.75
YAL007C	0.20031	K	false	0.743
YAL007C	0.20031	E	false	0.744
YAL007C	0.20031	C	false	0.73
YAL007C	0.20031	L	false	0.754
YAL007C	0.20031	Y	false	0.738
YAL007C	0.20031	Y	false	0.738
YAL007C	0.20031	D	false	0.741
YAL007C	0.20031	M	false	0.733
YAL007C	0.20031	A	false	2.168
YAL007C	0.20031	T	false	2.239
YAL007C	0.20031	E	false	0.744
YAL007C	0.20031	D	false	2.233
YAL007C	0.20031	D	false	0.741
YAL007C	0.20031	S	false	0.75
YAL007C	0.20031	L	false	0.754
YAL007C	0.20031	A	false	0.747
YAL007C	0.20031	V	false	0.747
YAL007C	0.20031	G	false	0.737
YAL007C	0.20031	Y	false	0.738
YAL007C	0.20031	Q	false	0.734
YAL007C	0.20031	V	false	0.747
YAL007C	0.20031	L	false	0.754
YAL007C	0.20031	T	false	0.746
YAL007C	0.20031	G	false	0.737
YAL007C	0.20031	G	false	0.737
YAL007C	0.20031	N	false	0.744
YAL007C	0.20031	F	false	0.741
YAL007C	0.20031	E	false	0.744
YAL007C	0.20031	I	false	0.751
YAL007C	0.20031	D	false	0.741
YAL007C	0.20031	F	false	0.741
YAL007C	0.20031	D	false	0.741
YAL007C	0.20031	I	false	0.751
YAL007C	0.20031	T	false	0.746
YAL007C	0.20031	A	false	0.747
YAL007C	0.20031	P	false	0.733
YAL007C	0.20031	D	false	0.741
YAL007C	0.20031	G	false	0.737
YAL007C	0.20031	A	false	3.183
YAL007C	0.20031	V	false	0.747
YAL007C	0.20031	I	false	0.751
YAL007C	0.20031	T	false	0.746
YAL007C	0.20031	S	false	0.75
YAL007C	0.20031	E	false	0.744
YAL007C	0.20031	K	false	2.236
YAL007C	0.20031	Q	false	0.734
YAL007C	0.20031	K	false	0.743
YAL007C	0.20031	K	false	0.743
YAL007C	0.20031	Y	false	0.738
YAL007C	0.20031	S	false	0.75
YAL007C	0.20031	D	false	0.741
YAL007C	0.20031	F	false	0.741
YAL007C	0.20031	L	false	0.754
YAL007C	0.20031	L	false	0.754
YAL007C	0.20031	K	false	0.743
YAL007C	0.20031	S	false	0.75
YAL007C	0.20031	F	false	0.741
YAL007C	0.20031	G	false	0.737
YAL007C	0.20031	V	false	0.747
YAL007C	0.20031	G	false	0.737
YAL007C	0.20031	K	false	2.236
YAL007C	0.20031	Y	false	0.738
YAL007C	0.20031	T	false	2.239
YAL007C	0.20031	F	false	0.741
YAL007C	0.20031	C	false	0.73
YAL007C	0.20031	F	false	0.741
YAL007C	0.20031	S	false	0.75
YAL007C	0.20031	N	false	0.744
YAL007C	0.20031	N	false	0.744
YAL007C	0.20031	Y	false	0.738
YAL007C	0.20031	G	false	0.737
YAL007C	0.20031	T	false	0.746
YAL007C	0.20031	A	false	0.747
YAL007C	0.20031	L	false	0.754
YAL007C	0.20031	K	false	0.743
YAL007C	0.20031	K	false	0.743
YAL007C	0.20031	V	false	0.747
YAL007C	0.20031	E	false	0.744
YAL007C	0.20031	I	false	2.215
YAL007C	0.20031	T	false	0.746
YAL007C	0.20031	L	false	0.754
YAL007C	0.20031	E	false	0.744
YAL007C	0.20031	K	false	2.236
YAL007C	0.20031	E	false	0.744
YAL007C	0.20031	K	false	0.743
YAL007C	0.20031	T	false	0.746
YAL007C	0.20031	L	false	0.754
YAL007C	0.20031	T	false	0.746
YAL007C	0.20031	D	false	2.196
YAL007C	0.20031	E	false	0.744
YAL007C	0.20031	P	false	3.165
YAL007C	0.20031	E	false	0.744
YAL007C	0.20031	A	false	3.225
YAL007C	0.20031	D	false	3.224
YAL007C	0.20031	V	false	2.24
YAL007C	0.20031	N	false	0.744
YAL007C	0.20031	N	false	2.157
YAL007C	0.20031	D	false	0.741
YAL007C	0.20031	D	false	0.741
YAL007C	0.20031	I	false	0.751
YAL007C	0.20031	I	false	0.751
YAL007C	0.20031	A	false	0.747
YAL007C	0.20031	N	false	0.744
YAL007C	0.20031	N	false	0.744
YAL007C	0.20031	A	false	0.747
YAL007C	0.20031	V	false	0.747
YAL007C	0.20031	E	false	0.744
YAL007C	0.20031	E	false	0.744
YAL007C	0.20031	I	false	0.751
YAL007C	0.20031	D	false	0.741
YAL007C	0.20031	R	false	0.736
YAL007C	0.20031	N	false	0.744
YAL007C	0.20031	L	false	0.754
YAL007C	0.20031	N	false	0.744
YAL007C	0.20031	K	false	2.236
YAL007C	0.20031	I	false	0.751
YAL007C	0.20031	T	false	0.746
YAL007C	0.20031	K	false	0.743
YAL007C	0.20031	T	false	2.238
YAL007C	0.20031	L	false	0.754
YAL007C	0.20031	N	false	0.744
YAL007C	0.20031	Y	false	0.738
YAL007C	0.20031	L	false	0.754
YAL007C	0.20031	R	false	0.736
YAL007C	0.20031	A	false	0.747
YAL007C	0.20031	R	false	0.736
YAL007C	0.20031	E	false	0.744
YAL007C	0.20031	W	false	0.73
YAL007C	0.20031	R	false	0.736
YAL007C	0.20031	N	false	0.744
YAL007C	0.20031	M	false	0.733
YAL007C	0.20031	S	false	0.75
YAL007C	0.20031	T	false	0.746
YAL007C	0.20031	V	false	0.747
YAL007C	0.20031	N	false	0.744
YAL007C	0.20031	S	false	0.75
YAL007C	0.20031	T	false	0.746
YAL007C	0.20031	E	false	0.744
YAL007C	0.20031	S	false	0.75
YAL007C	0.20031	R	false	0.736
YAL007C	0.20031	L	false	0.754
YAL007C	0.20031	T	false	0.746
YAL007C	0.20031	W	false	0.73
YAL007C	0.20031	L	false	0.754
YAL007C	0.20031	S	false	0.75
YAL007C	0.20031	I	false	0.751
YAL007C	0.20031	L	false	0.754
YAL007C	0.20031	I	false	0.751
YAL007C	0.20031	M	false	2.14
YAL007C	0.20031	I	false	2.245
YAL007C	0.20031	I	false	2.245
YAL007C	0.20031	I	false	2.245
YAL007C	0.20031	A	false	2.24
YAL007C	0.20031	V	false	2.259
YAL007C	0.20031	I	false	0.751
YAL007C	0.20031	S	false	0.75
YAL007C	0.20031	I	false	2.239
YAL007C	0.20031	A	false	0.747
YAL007C	0.20031	Q	false	0.734
YAL007C	0.20031	V	false	0.747
YAL007C	0.20031	L	false	0.754
YAL007C	0.20031	L	false	0.754
YAL007C	0.20031	I	false	0.751
YAL007C	0.20031	Q	false	0.734
YAL007C	0.20031	F	false	0.741
YAL007C	0.20031	L	false	0.754
YAL007C	0.20031	F	false	0.741
YAL007C	0.20031	T	false	0.746
YAL007C	0.20031	G	false	0.737
YAL007C	0.20031	R	false	0.736
YAL007C	0.20031	Q	false	0.734
YAL007C	0.20031	K	false	0.743
YAL007C	0.20031	N	false	0.744
YAL007C	0.20031	Y	false	0.738
YAL007C	0.20031	V	false	0.747
YAL008W	0.42021	M	false	0.726
YAL008W	0.42021	T	false	1.467
YAL008W	0.42021	L	false	0.753
YAL008W	0.42021	A	false	0.73
YAL008W	0.42021	F	false	1.47
YAL008W	0.42021	N	false	1.47
YAL008W	0.42021	M	false	0.726
YAL008W	0.42021	Q	false	1.456
YAL008W	0.42021	R	false	1.465
YAL008W	0.42021	L	false	0.753
YAL008W	0.42021	V	false	2.136
YAL008W	0.42021	F	false	0.73
YAL008W	0.42021	R	false	0.726
YAL008W	0.42021	N	false	0.731
YAL008W	0.42021	L	false	0.753
YAL008W	0.42021	N	false	0.731
YAL008W	0.42021	V	false	2.124
YAL008W	0.42021	G	false	0.738
YAL008W	0.42021	K	false	0.739
YAL008W	0.42021	Y	false	1.429
YAL008W	0.42021	M	false	0.726
YAL008W	0.42021	F	false	0.73
YAL008W	0.42021	K	false	0.739
YAL008W	0.42021	N	false	0.731
YAL008W	0.42021	V	false	1.478
YAL008W	0.42021	P	false	0.721
YAL008W	0.42021	L	false	0.753
YAL008W	0.42021	W	false	0.719
YAL008W	0.42021	R	false	1.446
YAL008W	0.42021	P	false	2.104
YAL008W	0.42021	K	false	1.458
YAL008W	0.42021	V	false	2.124
YAL008W	0.42021	S	false	1.455
YAL008W	0.42021	S	true	1.0
YAL008W	0.42021	I	false	1.446
YAL008W	0.42021	K	false	0.739
YAL008W	0.42021	L	false	0.753
YAL008W	0.42021	G	false	1.466
YAL008W	0.42021	K	false	1.482
YAL008W	0.42021	P	false	0.721
YAL008W	0.42021	L	false	0.753
YAL008W	0.42021	T	false	0.725
YAL008W	0.42021	R	false	0.726
YAL008W	0.42021	S	false	0.737
YAL008W	0.42021	V	false	1.463
YAL008W	0.42021	G	false	0.738
YAL008W	0.42021	L	false	0.753
YAL008W	0.42021	A	false	1.443
YAL008W	0.42021	G	false	2.14
YAL008W	0.42021	A	false	1.469
YAL008W	0.42021	G	false	1.466
YAL008W	0.42021	V	false	1.453
YAL008W	0.42021	A	false	1.443
YAL008W	0.42021	A	false	0.73
YAL008W	0.42021	G	false	1.48
YAL008W	0.42021	G	false	0.738
YAL008W	0.42021	L	false	1.48
YAL008W	0.42021	F	false	2.114
YAL008W	0.42021	L	false	0.753
YAL008W	0.42021	M	false	1.502
YAL008W	0.42021	N	false	0.731
YAL008W	0.42021	C	false	2.072
YAL008W	0.42021	Q	false	0.72
YAL008W	0.42021	P	false	0.721
YAL008W	0.42021	S	false	0.737
YAL008W	0.42021	K	false	1.452
YAL008W	0.42021	L	false	0.753
YAL008W	0.42021	I	false	0.731
YAL008W	0.42021	F	false	1.432
YAL008W	0.42021	N	false	0.731
YAL008W	0.42021	D	false	0.721
YAL008W	0.42021	S	false	0.737
YAL008W	0.42021	L	false	1.494
YAL008W	0.42021	G	false	1.48
YAL008W	0.42021	V	false	2.104
YAL008W	0.42021	A	false	0.73
YAL008W	0.42021	A	false	2.103
YAL008W	0.42021	K	false	0.739
YAL008W	0.42021	Q	false	1.434
YAL008W	0.42021	Y	true	1.541
YAL008W	0.42021	D	true	2.203
YAL008W	0.42021	A	true	1.549
YAL008W	0.42021	Q	false	2.088
YAL008W	0.42021	G	false	1.48
YAL008W	0.42021	P	false	1.464
YAL008W	0.42021	L	false	1.5
YAL008W	0.42021	E	false	0.722
YAL008W	0.42021	P	false	1.435
YAL008W	0.42021	K	false	1.458
YAL008W	0.42021	V	false	0.736
YAL008W	0.42021	G	false	1.48
YAL008W	0.42021	N	false	1.432
YAL008W	0.42021	S	false	2.124
YAL008W	0.42021	A	false	2.113
YAL008W	0.42021	A	false	1.451
YAL008W	0.42021	I	false	2.123
YAL008W	0.42021	T	false	1.443
YAL008W	0.42021	E	false	0.722
YAL008W	0.42021	E	false	0.722
YAL008W	0.42021	R	false	1.465
YAL008W	0.42021	R	false	0.726
YAL008W	0.42021	N	false	0.731
YAL008W	0.42021	K	false	0.739
YAL008W	0.42021	I	false	1.455
YAL008W	0.42021	S	false	0.737
YAL008W	0.42021	S	false	0.737
YAL008W	0.42021	H	false	0.717
YAL008W	0.42021	K	false	0.739
YAL008W	0.42021	Q	false	0.72
YAL008W	0.42021	M	false	0.726
YAL008W	0.42021	F	false	0.73
YAL008W	0.42021	L	false	0.753
YAL008W	0.42021	G	false	0.738
YAL008W	0.42021	S	false	0.737
YAL008W	0.42021	L	false	0.753
YAL008W	0.42021	F	false	0.73
YAL008W	0.42021	G	false	0.738
YAL008W	0.42021	V	false	0.736
YAL008W	0.42021	V	false	1.463
YAL008W	0.42021	L	false	0.753
YAL008W	0.42021	G	false	0.738
YAL008W	0.42021	V	false	0.736
YAL008W	0.42021	T	false	0.725
YAL008W	0.42021	V	false	0.736
YAL008W	0.42021	A	false	0.73
YAL008W	0.42021	K	false	0.739
YAL008W	0.42021	I	false	0.731
YAL008W	0.42021	S	false	0.737
YAL008W	0.42021	I	false	0.731
YAL008W	0.42021	L	false	0.753
YAL008W	0.42021	F	false	0.73
YAL008W	0.42021	M	false	0.726
YAL008W	0.42021	Y	false	0.721
YAL008W	0.42021	V	false	0.736
YAL008W	0.42021	G	false	0.738
YAL008W	0.42021	I	false	0.731
YAL008W	0.42021	T	false	0.725
YAL008W	0.42021	S	false	0.737
YAL008W	0.42021	M	false	0.726
YAL008W	0.42021	L	false	0.753
YAL008W	0.42021	L	false	1.494
YAL008W	0.42021	C	false	0.717
YAL008W	0.42021	E	false	0.722
YAL008W	0.42021	W	false	0.719
YAL008W	0.42021	L	false	0.753
YAL008W	0.42021	R	false	0.726
YAL008W	0.42021	Y	false	0.721
YAL008W	0.42021	K	false	0.739
YAL008W	0.42021	G	false	0.738
YAL008W	0.42021	W	false	0.719
YAL008W	0.42021	I	false	0.731
YAL008W	0.42021	R	false	0.726
YAL008W	0.42021	I	false	0.731
YAL008W	0.42021	N	false	0.731
YAL008W	0.42021	L	false	0.753
YAL008W	0.42021	K	false	0.739
YAL008W	0.42021	N	false	0.731
YAL008W	0.42021	I	false	0.731
YAL008W	0.42021	K	false	0.739
YAL008W	0.42021	S	false	0.737
YAL008W	0.42021	V	false	0.736
YAL008W	0.42021	I	false	0.731
YAL008W	0.42021	V	false	0.736
YAL008W	0.42021	L	false	0.753
YAL008W	0.42021	K	false	0.739
YAL008W	0.42021	D	false	0.721
YAL008W	0.42021	V	false	0.736
YAL008W	0.42021	D	false	0.721
YAL008W	0.42021	L	false	0.753
YAL008W	0.42021	K	false	0.739
YAL008W	0.42021	K	false	0.739
YAL008W	0.42021	L	false	0.753
YAL008W	0.42021	L	false	0.753
YAL008W	0.42021	I	false	0.731
YAL008W	0.42021	D	false	0.721
YAL008W	0.42021	G	false	0.738
YAL008W	0.42021	L	false	0.753
YAL008W	0.42021	L	false	0.753
YAL008W	0.42021	G	false	0.738
YAL008W	0.42021	T	false	0.725
YAL008W	0.42021	E	false	0.722
YAL008W	0.42021	Y	false	0.721
YAL008W	0.42021	M	false	1.464
YAL008W	0.42021	G	false	0.738
YAL008W	0.42021	F	false	0.73
YAL008W	0.42021	K	false	0.739
YAL008W	0.42021	V	false	0.736
YAL008W	0.42021	F	false	0.73
YAL008W	0.42021	F	false	0.73
YAL008W	0.42021	T	false	0.725
YAL008W	0.42021	L	false	1.494
YAL008W	0.42021	S	false	0.737
YAL008W	0.42021	F	false	0.73
YAL008W	0.42021	I	false	2.104
YAL008W	0.42021	L	false	0.753
YAL008W	0.42021	A	false	1.471
YAL008W	0.42021	S	false	0.737
YAL008W	0.42021	L	false	0.753
YAL008W	0.42021	N	false	0.731
YAL008W	0.42021	A	false	0.73
YAL008W	0.42021	N	false	0.731
YAL008W	0.42021	K	false	0.739
YAL009W	0.15199	M	false	0.416
YAL009W	0.15199	E	false	0.434
YAL009W	0.15199	P	false	0.423
YAL009W	0.15199	E	false	0.434
YAL009W	0.15199	S	false	0.453
YAL009W	0.15199	I	false	0.446
YAL009W	0.15199	G	false	0.431
YAL009W	0.15199	D	false	0.431
YAL009W	0.15199	V	false	0.442
YAL009W	0.15199	E	false	7.093
YAL009W	0.15199	N	false	0.428
YAL009W	0.15199	H	false	7.092
YAL009W	0.15199	T	false	7.199
YAL009W	0.15199	Q	false	0.429
YAL009W	0.15199	D	false	0.431
YAL009W	0.15199	D	false	0.431
YAL009W	0.15199	S	false	5.963
YAL009W	0.15199	G	false	5.83
YAL009W	0.15199	S	false	0.453
YAL009W	0.15199	I	false	7.094
YAL009W	0.15199	I	false	7.086
YAL009W	0.15199	S	false	0.453
YAL009W	0.15199	G	false	0.431
YAL009W	0.15199	P	false	0.423
YAL009W	0.15199	R	false	0.452
YAL009W	0.15199	K	false	5.851
YAL009W	0.15199	R	false	0.452
YAL009W	0.15199	S	false	0.453
YAL009W	0.15199	T	false	5.884
YAL009W	0.15199	S	false	0.453
YAL009W	0.15199	K	false	0.44
YAL009W	0.15199	T	false	0.436
YAL009W	0.15199	S	false	0.453
YAL009W	0.15199	S	false	0.453
YAL009W	0.15199	A	false	5.932
YAL009W	0.15199	K	false	0.44
YAL009W	0.15199	N	false	0.428
YAL009W	0.15199	I	false	5.953
YAL009W	0.15199	R	false	0.452
YAL009W	0.15199	N	false	0.428
YAL009W	0.15199	S	false	0.453
YAL009W	0.15199	S	false	0.453
YAL009W	0.15199	N	false	0.428
YAL009W	0.15199	I	false	0.446
YAL009W	0.15199	S	false	0.453
YAL009W	0.15199	P	false	0.423
YAL009W	0.15199	A	false	0.434
YAL009W	0.15199	S	false	0.453
YAL009W	0.15199	M	false	0.416
YAL009W	0.15199	I	false	0.446
YAL009W	0.15199	F	false	0.441
YAL009W	0.15199	R	false	0.452
YAL009W	0.15199	N	false	0.428
YAL009W	0.15199	L	false	0.442
YAL009W	0.15199	L	false	0.442
YAL009W	0.15199	I	false	0.446
YAL009W	0.15199	L	false	0.442
YAL009W	0.15199	E	false	0.434
YAL009W	0.15199	D	false	0.431
YAL009W	0.15199	D	false	0.431
YAL009W	0.15199	L	false	0.442
YAL009W	0.15199	R	false	0.452
YAL009W	0.15199	R	false	0.452
YAL009W	0.15199	Q	false	0.429
YAL009W	0.15199	A	false	0.434
YAL009W	0.15199	H	false	5.792
YAL009W	0.15199	E	false	0.434
YAL009W	0.15199	Q	false	0.429
YAL009W	0.15199	K	false	0.44
YAL009W	0.15199	I	false	5.953
YAL009W	0.15199	L	false	0.442
YAL009W	0.15199	K	false	0.44
YAL009W	0.15199	W	false	0.421
YAL009W	0.15199	Q	false	0.429
YAL009W	0.15199	F	false	0.441
YAL009W	0.15199	T	false	0.436
YAL009W	0.15199	L	false	0.442
YAL009W	0.15199	F	false	0.441
YAL009W	0.15199	L	false	0.442
YAL009W	0.15199	A	false	0.434
YAL009W	0.15199	S	false	0.453
YAL009W	0.15199	M	false	0.416
YAL009W	0.15199	A	false	0.434
YAL009W	0.15199	G	false	0.431
YAL009W	0.15199	V	false	0.442
YAL009W	0.15199	G	false	0.431
YAL009W	0.15199	A	false	0.434
YAL009W	0.15199	F	false	0.441
YAL009W	0.15199	T	false	0.436
YAL009W	0.15199	F	false	0.441
YAL009W	0.15199	Y	false	0.424
YAL009W	0.15199	E	false	0.434
YAL009W	0.15199	L	false	0.442
YAL009W	0.15199	Y	false	0.424
YAL009W	0.15199	F	false	0.441
YAL009W	0.15199	T	false	0.436
YAL009W	0.15199	T	false	5.842
YAL009W	0.15199	D	false	0.431
YAL009W	0.15199	Y	false	5.811
YAL009W	0.15199	V	false	5.946
YAL009W	0.15199	K	false	0.44
YAL009W	0.15199	G	false	0.431
YAL009W	0.15199	F	false	5.854
YAL009W	0.15199	H	false	0.418
YAL009W	0.15199	R	false	0.452
YAL009W	0.15199	V	false	0.442
YAL009W	0.15199	I	false	0.446
YAL009W	0.15199	L	false	0.442
YAL009W	0.15199	Q	false	0.429
YAL009W	0.15199	F	false	0.441
YAL009W	0.15199	T	false	0.436
YAL009W	0.15199	L	false	0.442
YAL009W	0.15199	S	false	0.453
YAL009W	0.15199	F	false	0.441
YAL009W	0.15199	I	false	0.446
YAL009W	0.15199	S	false	0.453
YAL009W	0.15199	I	false	0.446
YAL009W	0.15199	T	false	0.436
YAL009W	0.15199	V	false	0.442
YAL009W	0.15199	V	false	0.442
YAL009W	0.15199	L	false	0.442
YAL009W	0.15199	F	false	0.441
YAL009W	0.15199	H	false	0.418
YAL009W	0.15199	I	false	0.446
YAL009W	0.15199	S	false	0.453
YAL009W	0.15199	G	false	0.431
YAL009W	0.15199	Q	false	0.429
YAL009W	0.15199	Y	false	0.424
YAL009W	0.15199	R	false	0.452
YAL009W	0.15199	R	false	0.452
YAL009W	0.15199	T	false	0.436
YAL009W	0.15199	I	false	0.446
YAL009W	0.15199	V	false	0.442
YAL009W	0.15199	I	false	0.446
YAL009W	0.15199	P	false	0.423
YAL009W	0.15199	R	false	0.452
YAL009W	0.15199	R	false	0.452
YAL009W	0.15199	F	false	0.441
YAL009W	0.15199	F	false	0.441
YAL009W	0.15199	T	false	0.436
YAL009W	0.15199	S	false	0.453
YAL009W	0.15199	T	false	0.436
YAL009W	0.15199	N	false	0.428
YAL009W	0.15199	K	false	0.44
YAL009W	0.15199	G	false	0.431
YAL009W	0.15199	I	false	0.446
YAL009W	0.15199	R	false	0.452
YAL009W	0.15199	Q	false	0.429
YAL009W	0.15199	F	false	0.441
YAL009W	0.15199	N	false	0.428
YAL009W	0.15199	V	false	0.442
YAL009W	0.15199	K	false	5.855
YAL009W	0.15199	L	false	0.442
YAL009W	0.15199	V	false	0.442
YAL009W	0.15199	K	false	0.44
YAL009W	0.15199	V	false	0.442
YAL009W	0.15199	Q	false	0.429
YAL009W	0.15199	S	false	0.453
YAL009W	0.15199	T	false	0.436
YAL009W	0.15199	W	false	0.421
YAL009W	0.15199	D	false	0.431
YAL009W	0.15199	E	false	0.434
YAL009W	0.15199	K	false	0.44
YAL009W	0.15199	Y	false	0.424
YAL009W	0.15199	T	false	0.436
YAL009W	0.15199	D	false	0.431
YAL009W	0.15199	S	false	0.453
YAL009W	0.15199	V	false	0.442
YAL009W	0.15199	R	false	0.452
YAL009W	0.15199	F	false	0.441
YAL009W	0.15199	V	false	0.442
YAL009W	0.15199	S	false	0.453
YAL009W	0.15199	R	false	0.452
YAL009W	0.15199	S	false	7.095
YAL009W	0.15199	I	false	0.446
YAL009W	0.15199	A	false	0.434
YAL009W	0.15199	Y	false	0.424
YAL009W	0.15199	C	false	7.091
YAL009W	0.15199	N	false	0.428
YAL009W	0.15199	I	false	0.446
YAL009W	0.15199	Y	false	0.424
YAL009W	0.15199	C	false	0.414
YAL009W	0.15199	L	false	0.442
YAL009W	0.15199	K	false	0.44
YAL009W	0.15199	K	false	5.942
YAL009W	0.15199	F	false	0.441
YAL009W	0.15199	L	false	5.945
YAL009W	0.15199	W	false	0.421
YAL009W	0.15199	L	false	0.442
YAL009W	0.15199	K	false	0.44
YAL009W	0.15199	D	false	0.431
YAL009W	0.15199	D	false	0.431
YAL009W	0.15199	N	false	0.428
YAL009W	0.15199	T	false	5.842
YAL009W	0.15199	I	false	0.446
YAL009W	0.15199	V	false	0.442
YAL009W	0.15199	K	false	0.44
YAL009W	0.15199	F	false	0.441
YAL009W	0.15199	W	false	0.421
YAL009W	0.15199	K	false	0.44
YAL009W	0.15199	S	false	0.453
YAL009W	0.15199	V	false	0.442
YAL009W	0.15199	T	false	0.436
YAL009W	0.15199	I	false	0.446
YAL009W	0.15199	Q	false	0.429
YAL009W	0.15199	S	false	0.453
YAL009W	0.15199	Q	false	0.429
YAL009W	0.15199	P	false	0.423
YAL009W	0.15199	R	false	0.452
YAL009W	0.15199	I	false	0.446
YAL009W	0.15199	G	false	0.431
YAL009W	0.15199	A	false	0.434
YAL009W	0.15199	V	false	0.442
YAL009W	0.15199	D	false	0.431
YAL009W	0.15199	V	false	0.442
YAL009W	0.15199	K	false	0.44
YAL009W	0.15199	L	false	0.442
YAL009W	0.15199	V	false	0.442
YAL009W	0.15199	L	false	0.442
YAL009W	0.15199	N	false	0.428
YAL009W	0.15199	P	false	0.423
YAL009W	0.15199	R	false	0.452
YAL009W	0.15199	A	false	0.434
YAL009W	0.15199	F	false	0.441
YAL009W	0.15199	S	false	0.453
YAL009W	0.15199	A	false	0.434
YAL009W	0.15199	E	false	0.434
YAL009W	0.15199	I	false	0.446
YAL009W	0.15199	R	false	0.452
YAL009W	0.15199	E	false	0.434
YAL009W	0.15199	G	false	0.431
YAL009W	0.15199	W	false	0.421
YAL009W	0.15199	E	false	0.434
YAL009W	0.15199	I	false	0.446
YAL009W	0.15199	Y	false	0.424
YAL009W	0.15199	R	false	0.452
YAL009W	0.15199	D	false	0.431
YAL009W	0.15199	E	false	0.434
YAL009W	0.15199	F	false	0.441
YAL009W	0.15199	W	false	0.421
YAL009W	0.15199	A	false	0.434
YAL009W	0.15199	R	false	0.452
YAL009W	0.15199	E	false	0.434
YAL009W	0.15199	G	false	0.431
YAL009W	0.15199	A	false	0.434
YAL009W	0.15199	R	false	0.452
YAL009W	0.15199	R	false	0.452
YAL009W	0.15199	R	false	0.452
YAL009W	0.15199	K	false	0.44
YAL009W	0.15199	Q	false	0.429
YAL009W	0.15199	A	false	0.434
YAL009W	0.15199	H	false	5.904
YAL009W	0.15199	E	false	0.434
YAL009W	0.15199	L	false	0.442
YAL009W	0.15199	R	false	0.452
YAL009W	0.15199	P	false	0.423
YAL009W	0.15199	K	false	0.44
YAL009W	0.15199	S	false	5.888
YAL009W	0.15199	E	false	0.434
YAL010C	0.36651	M	false	0.483
YAL010C	0.36651	L	false	0.523
YAL010C	0.36651	P	false	0.491
YAL010C	0.36651	Y	false	0.493
YAL010C	0.36651	M	false	0.483
YAL010C	0.36651	D	false	2.285
YAL010C	0.36651	Q	false	0.491
YAL010C	0.36651	V	false	0.488
YAL010C	0.36651	L	false	0.523
YAL010C	0.36651	R	false	0.492
YAL010C	0.36651	A	false	0.491
YAL010C	0.36651	F	false	0.498
YAL010C	0.36651	Y	false	0.493
YAL010C	0.36651	Q	false	0.491
YAL010C	0.36651	S	false	0.528
YAL010C	0.36651	T	false	0.51
YAL010C	0.36651	H	false	2.258
YAL010C	0.36651	W	false	0.484
YAL010C	0.36651	S	false	2.35
YAL010C	0.36651	T	false	0.51
YAL010C	0.36651	Q	false	0.491
YAL010C	0.36651	N	false	0.507
YAL010C	0.36651	S	false	0.528
YAL010C	0.36651	Y	false	0.493
YAL010C	0.36651	E	false	0.493
YAL010C	0.36651	D	false	0.498
YAL010C	0.36651	I	false	0.495
YAL010C	0.36651	T	false	0.51
YAL010C	0.36651	A	false	0.491
YAL010C	0.36651	T	false	0.51
YAL010C	0.36651	S	false	0.528
YAL010C	0.36651	R	false	0.492
YAL010C	0.36651	T	false	0.51
YAL010C	0.36651	L	false	0.523
YAL010C	0.36651	L	false	0.523
YAL010C	0.36651	D	false	0.498
YAL010C	0.36651	F	false	0.498
YAL010C	0.36651	Q	false	2.095
YAL010C	0.36651	I	false	0.495
YAL010C	0.36651	P	false	0.491
YAL010C	0.36651	S	false	0.528
YAL010C	0.36651	A	false	0.491
YAL010C	0.36651	I	false	0.495
YAL010C	0.36651	H	false	0.486
YAL010C	0.36651	L	false	0.523
YAL010C	0.36651	Q	false	0.491
YAL010C	0.36651	I	false	0.495
YAL010C	0.36651	S	false	0.528
YAL010C	0.36651	N	false	0.507
YAL010C	0.36651	K	false	2.19
YAL010C	0.36651	S	false	0.528
YAL010C	0.36651	T	false	0.51
YAL010C	0.36651	P	false	0.491
YAL010C	0.36651	N	false	0.507
YAL010C	0.36651	T	false	0.51
YAL010C	0.36651	F	false	0.498
YAL010C	0.36651	N	false	0.507
YAL010C	0.36651	S	false	0.528
YAL010C	0.36651	L	false	0.523
YAL010C	0.36651	D	false	0.498
YAL010C	0.36651	F	false	0.498
YAL010C	0.36651	S	false	0.528
YAL010C	0.36651	T	false	0.51
YAL010C	0.36651	R	false	0.492
YAL010C	0.36651	S	false	2.292
YAL010C	0.36651	R	false	0.492
YAL010C	0.36651	I	false	0.495
YAL010C	0.36651	N	false	0.507
YAL010C	0.36651	G	false	0.491
YAL010C	0.36651	S	false	0.528
YAL010C	0.36651	L	false	0.523
YAL010C	0.36651	S	false	0.528
YAL010C	0.36651	Y	false	0.493
YAL010C	0.36651	L	false	0.523
YAL010C	0.36651	Y	false	0.493
YAL010C	0.36651	S	false	0.528
YAL010C	0.36651	D	false	0.498
YAL010C	0.36651	A	false	0.491
YAL010C	0.36651	Q	false	0.491
YAL010C	0.36651	Q	false	2.27
YAL010C	0.36651	L	false	0.523
YAL010C	0.36651	E	false	3.625
YAL010C	0.36651	N	false	3.64
YAL010C	0.36651	F	false	0.498
YAL010C	0.36651	M	false	0.483
YAL010C	0.36651	R	false	0.492
YAL010C	0.36651	N	false	2.305
YAL010C	0.36651	S	false	0.528
YAL010C	0.36651	T	false	0.51
YAL010C	0.36651	D	false	2.285
YAL010C	0.36651	I	false	2.28
YAL010C	0.36651	P	false	0.491
YAL010C	0.36651	L	false	0.523
YAL010C	0.36651	Q	false	0.491
YAL010C	0.36651	D	false	0.498
YAL010C	0.36651	A	false	0.491
YAL010C	0.36651	T	false	0.51
YAL010C	0.36651	E	false	0.493
YAL010C	0.36651	T	false	0.51
YAL010C	0.36651	Y	false	0.493
YAL010C	0.36651	R	false	0.492
YAL010C	0.36651	Q	false	2.27
YAL010C	0.36651	L	false	0.523
YAL010C	0.36651	Q	false	0.491
YAL010C	0.36651	P	false	0.491
YAL010C	0.36651	N	false	0.507
YAL010C	0.36651	L	false	2.233
YAL010C	0.36651	N	false	2.305
YAL010C	0.36651	F	false	0.498
YAL010C	0.36651	S	false	2.292
YAL010C	0.36651	S	false	3.742
YAL010C	0.36651	S	false	2.35
YAL010C	0.36651	N	true	1.0
YAL010C	0.36651	S	false	2.35
YAL010C	0.36651	A	false	3.676
YAL010C	0.36651	N	false	2.176
YAL010C	0.36651	T	false	2.227
YAL010C	0.36651	L	false	2.34
YAL010C	0.36651	S	false	3.734
YAL010C	0.36651	S	false	3.734
YAL010C	0.36651	D	false	2.285
YAL010C	0.36651	E	false	3.597
YAL010C	0.36651	S	false	3.765
YAL010C	0.36651	T	false	3.718
YAL010C	0.36651	V	false	3.605
YAL010C	0.36651	E	false	2.103
YAL010C	0.36651	N	false	3.708
YAL010C	0.36651	N	false	2.159
YAL010C	0.36651	K	false	0.5
YAL010C	0.36651	K	false	0.5
YAL010C	0.36651	L	false	2.34
YAL010C	0.36651	L	false	3.744
YAL010C	0.36651	H	false	2.258
YAL010C	0.36651	D	false	0.498
YAL010C	0.36651	S	false	2.292
YAL010C	0.36651	K	false	0.5
YAL010C	0.36651	F	false	0.498
YAL010C	0.36651	V	false	2.143
YAL010C	0.36651	K	false	0.5
YAL010C	0.36651	K	false	0.5
YAL010C	0.36651	S	false	0.528
YAL010C	0.36651	L	false	0.523
YAL010C	0.36651	Y	false	0.493
YAL010C	0.36651	Y	false	0.493
YAL010C	0.36651	G	false	0.491
YAL010C	0.36651	R	false	0.492
YAL010C	0.36651	M	false	0.483
YAL010C	0.36651	Y	false	0.493
YAL010C	0.36651	Y	false	0.493
YAL010C	0.36651	P	false	0.491
YAL010C	0.36651	S	false	0.528
YAL010C	0.36651	S	false	0.528
YAL010C	0.36651	D	false	0.498
YAL010C	0.36651	L	false	0.523
YAL010C	0.36651	E	false	0.493
YAL010C	0.36651	A	false	0.491
YAL010C	0.36651	M	false	0.483
YAL010C	0.36651	I	false	0.495
YAL010C	0.36651	I	false	2.28
YAL010C	0.36651	K	false	0.5
YAL010C	0.36651	R	false	0.492
YAL010C	0.36651	L	false	0.523
YAL010C	0.36651	T	false	3.74
YAL010C	0.36651	P	false	2.119
YAL010C	0.36651	Q	false	0.491
YAL010C	0.36651	T	false	0.51
YAL010C	0.36651	Q	false	0.491
YAL010C	0.36651	F	false	2.181
YAL010C	0.36651	M	false	0.483
YAL010C	0.36651	L	false	2.274
YAL010C	0.36651	K	false	0.5
YAL010C	0.36651	G	false	0.491
YAL010C	0.36651	V	false	2.108
YAL010C	0.36651	S	false	0.528
YAL010C	0.36651	S	false	0.528
YAL010C	0.36651	F	false	0.498
YAL010C	0.36651	K	false	2.152
YAL010C	0.36651	E	false	0.493
YAL010C	0.36651	S	false	2.398
YAL010C	0.36651	L	false	0.523
YAL010C	0.36651	N	false	0.507
YAL010C	0.36651	V	false	0.488
YAL010C	0.36651	L	false	0.523
YAL010C	0.36651	T	false	0.51
YAL010C	0.36651	C	false	0.482
YAL010C	0.36651	Y	false	0.493
YAL010C	0.36651	F	false	0.498
YAL010C	0.36651	Q	false	0.491
YAL010C	0.36651	R	false	0.492
YAL010C	0.36651	D	false	2.181
YAL010C	0.36651	S	false	0.528
YAL010C	0.36651	H	false	0.486
YAL010C	0.36651	R	false	0.492
YAL010C	0.36651	N	false	0.507
YAL010C	0.36651	L	false	0.523
YAL010C	0.36651	Q	false	0.491
YAL010C	0.36651	E	false	0.493
YAL010C	0.36651	W	false	0.484
YAL010C	0.36651	I	false	0.495
YAL010C	0.36651	F	false	0.498
YAL010C	0.36651	S	false	0.528
YAL010C	0.36651	T	false	0.51
YAL010C	0.36651	S	false	0.528
YAL010C	0.36651	D	false	0.498
YAL010C	0.36651	L	false	0.523
YAL010C	0.36651	L	false	0.523
YAL010C	0.36651	C	false	0.482
YAL010C	0.36651	G	false	0.491
YAL010C	0.36651	Y	false	0.493
YAL010C	0.36651	R	false	0.492
YAL010C	0.36651	V	false	3.61
YAL010C	0.36651	L	false	0.523
YAL010C	0.36651	H	false	0.486
YAL010C	0.36651	N	false	0.507
YAL010C	0.36651	F	false	0.498
YAL010C	0.36651	L	false	0.523
YAL010C	0.36651	T	false	0.51
YAL010C	0.36651	T	false	0.51
YAL010C	0.36651	P	false	0.491
YAL010C	0.36651	S	false	0.528
YAL010C	0.36651	K	false	0.5
YAL010C	0.36651	F	false	0.498
YAL010C	0.36651	N	false	0.507
YAL010C	0.36651	T	false	0.51
YAL010C	0.36651	S	false	0.528
YAL010C	0.36651	L	false	0.523
YAL010C	0.36651	Y	false	0.493
YAL010C	0.36651	N	false	0.507
YAL010C	0.36651	N	false	0.507
YAL010C	0.36651	S	false	0.528
YAL010C	0.36651	S	false	0.528
YAL010C	0.36651	L	false	0.523
YAL010C	0.36651	S	false	0.528
YAL010C	0.36651	L	false	0.523
YAL010C	0.36651	G	false	0.491
YAL010C	0.36651	A	false	0.491
YAL010C	0.36651	E	false	0.493
YAL010C	0.36651	F	false	0.498
YAL010C	0.36651	W	false	0.484
YAL010C	0.36651	L	false	0.523
YAL010C	0.36651	G	false	0.491
YAL010C	0.36651	L	false	0.523
YAL010C	0.36651	V	false	0.488
YAL010C	0.36651	S	false	0.528
YAL010C	0.36651	L	false	0.523
YAL010C	0.36651	S	false	0.528
YAL010C	0.36651	P	false	0.491
YAL010C	0.36651	G	false	0.491
YAL010C	0.36651	C	false	0.482
YAL010C	0.36651	S	false	0.528
YAL010C	0.36651	T	false	0.51
YAL010C	0.36651	T	false	0.51
YAL010C	0.36651	L	false	0.523
YAL010C	0.36651	R	false	0.492
YAL010C	0.36651	Y	false	0.493
YAL010C	0.36651	Y	false	0.493
YAL010C	0.36651	T	false	0.51
YAL010C	0.36651	H	false	0.486
YAL010C	0.36651	S	false	0.528
YAL010C	0.36651	T	false	0.51
YAL010C	0.36651	N	false	0.507
YAL010C	0.36651	T	false	0.51
YAL010C	0.36651	G	false	0.491
YAL010C	0.36651	R	false	0.492
YAL010C	0.36651	P	false	0.491
YAL010C	0.36651	L	false	0.523
YAL010C	0.36651	T	false	0.51
YAL010C	0.36651	L	false	0.523
YAL010C	0.36651	T	false	0.51
YAL010C	0.36651	L	false	2.34
YAL010C	0.36651	S	false	0.528
YAL010C	0.36651	W	false	0.484
YAL010C	0.36651	N	false	2.159
YAL010C	0.36651	P	false	0.491
YAL010C	0.36651	L	false	0.523
YAL010C	0.36651	F	false	0.498
YAL010C	0.36651	G	false	0.491
YAL010C	0.36651	H	false	0.486
YAL010C	0.36651	I	false	0.495
YAL010C	0.36651	S	false	0.528
YAL010C	0.36651	S	false	0.528
YAL010C	0.36651	T	false	0.51
YAL010C	0.36651	Y	false	0.493
YAL010C	0.36651	S	false	0.528
YAL010C	0.36651	A	false	0.491
YAL010C	0.36651	K	false	0.5
YAL010C	0.36651	T	false	0.51
YAL010C	0.36651	G	false	0.491
YAL010C	0.36651	T	false	0.51
YAL010C	0.36651	N	false	0.507
YAL010C	0.36651	S	false	0.528
YAL010C	0.36651	T	false	0.51
YAL010C	0.36651	F	false	0.498
YAL010C	0.36651	C	false	0.482
YAL010C	0.36651	A	false	0.491
YAL010C	0.36651	K	false	0.5
YAL010C	0.36651	Y	false	0.493
YAL010C	0.36651	D	false	0.498
YAL010C	0.36651	F	false	0.498
YAL010C	0.36651	N	false	0.507
YAL010C	0.36651	L	false	0.523
YAL010C	0.36651	Y	false	0.493
YAL010C	0.36651	S	false	0.528
YAL010C	0.36651	I	false	0.495
YAL010C	0.36651	E	false	0.493
YAL010C	0.36651	S	false	0.528
YAL010C	0.36651	N	false	0.507
YAL010C	0.36651	L	false	0.523
YAL010C	0.36651	S	false	0.528
YAL010C	0.36651	F	false	0.498
YAL010C	0.36651	G	false	0.491
YAL010C	0.36651	C	false	0.482
YAL010C	0.36651	E	false	0.493
YAL010C	0.36651	F	false	0.498
YAL010C	0.36651	W	false	0.484
YAL010C	0.36651	Q	false	0.491
YAL010C	0.36651	K	false	0.5
YAL010C	0.36651	K	false	0.5
YAL010C	0.36651	H	false	0.486
YAL010C	0.36651	H	false	2.258
YAL010C	0.36651	L	false	2.274
YAL010C	0.36651	P	false	3.626
YAL010C	0.36651	E	false	3.701
YAL010C	0.36651	T	false	3.718
YAL010C	0.36651	N	false	2.216
YAL010C	0.36651	K	true	3.017
YAL010C	0.36651	N	true	2.667
YAL010C	0.36651	N	false	2.305
YAL010C	0.36651	N	false	0.507
YAL010C	0.36651	D	false	2.285
YAL010C	0.36651	K	false	0.5
YAL010C	0.36651	L	false	0.523
YAL010C	0.36651	E	false	2.274
YAL010C	0.36651	P	false	2.269
YAL010C	0.36651	I	false	3.704
YAL010C	0.36651	S	false	2.35
YAL010C	0.36651	H	false	3.628
YAL010C	0.36651	E	false	2.274
YAL010C	0.36651	L	false	2.34
YAL010C	0.36651	V	false	2.263
YAL010C	0.36651	D	false	2.285
YAL010C	0.36651	I	false	4.314
YAL010C	0.36651	N	false	3.708
YAL010C	0.36651	P	false	3.677
YAL010C	0.36651	N	false	0.507
YAL010C	0.36651	K	false	3.633
YAL010C	0.36651	R	false	2.161
YAL010C	0.36651	A	true	1.0
YAL010C	0.36651	A	false	3.613
YAL010C	0.36651	T	false	3.714
YAL010C	0.36651	K	false	2.29
YAL010C	0.36651	L	false	0.523
YAL010C	0.36651	L	false	0.523
YAL010C	0.36651	H	false	0.486
YAL010C	0.36651	E	false	0.493
YAL010C	0.36651	N	false	0.507
YAL010C	0.36651	V	false	0.488
YAL010C	0.36651	P	false	0.491
YAL010C	0.36651	N	false	2.159
YAL010C	0.36651	L	false	0.523
YAL010C	0.36651	N	false	2.216
YAL010C	0.36651	S	false	0.528
YAL010C	0.36651	V	false	3.605
YAL010C	0.36651	D	false	2.122
YAL010C	0.36651	N	false	2.216
YAL010C	0.36651	D	false	2.285
YAL010C	0.36651	I	false	3.704
YAL010C	0.36651	P	false	3.699
YAL010C	0.36651	S	false	0.528
YAL010C	0.36651	S	false	3.742
YAL010C	0.36651	L	false	0.523
YAL010C	0.36651	D	false	0.498
YAL010C	0.36651	I	false	0.495
YAL010C	0.36651	P	false	0.491
YAL010C	0.36651	V	false	2.248
YAL010C	0.36651	H	false	0.486
YAL010C	0.36651	K	false	0.5
YAL010C	0.36651	Q	false	0.491
YAL010C	0.36651	K	false	0.5
YAL010C	0.36651	L	false	0.523
YAL010C	0.36651	L	false	0.523
YAL010C	0.36651	N	false	0.507
YAL010C	0.36651	D	false	0.498
YAL010C	0.36651	L	false	0.523
YAL010C	0.36651	T	false	0.51
YAL010C	0.36651	Y	false	0.493
YAL010C	0.36651	A	false	0.491
YAL010C	0.36651	F	false	0.498
YAL010C	0.36651	S	false	0.528
YAL010C	0.36651	S	false	0.528
YAL010C	0.36651	S	false	0.528
YAL010C	0.36651	L	false	0.523
YAL010C	0.36651	R	false	0.492
YAL010C	0.36651	K	false	0.5
YAL010C	0.36651	I	false	0.495
YAL010C	0.36651	D	false	0.498
YAL010C	0.36651	E	false	0.493
YAL010C	0.36651	E	false	0.493
YAL010C	0.36651	R	false	0.492
YAL010C	0.36651	S	false	0.528
YAL010C	0.36651	T	false	0.51
YAL010C	0.36651	I	false	0.495
YAL010C	0.36651	E	false	0.493
YAL010C	0.36651	K	false	0.5
YAL010C	0.36651	F	false	0.498
YAL010C	0.36651	D	false	0.498
YAL010C	0.36651	N	false	0.507
YAL010C	0.36651	K	false	0.5
YAL010C	0.36651	I	false	0.495
YAL010C	0.36651	N	false	2.176
YAL010C	0.36651	S	false	2.35
YAL010C	0.36651	S	false	0.528
YAL010C	0.36651	I	false	2.28
YAL010C	0.36651	F	false	0.498
YAL010C	0.36651	T	false	0.51
YAL010C	0.36651	S	false	2.35
YAL010C	0.36651	V	false	0.488
YAL010C	0.36651	W	false	0.484
YAL010C	0.36651	K	false	0.5
YAL010C	0.36651	L	false	0.523
YAL010C	0.36651	S	false	0.528
YAL010C	0.36651	T	false	0.51
YAL010C	0.36651	S	false	0.528
YAL010C	0.36651	L	false	0.523
YAL010C	0.36651	R	false	0.492
YAL010C	0.36651	D	false	0.498
YAL010C	0.36651	K	false	0.5
YAL010C	0.36651	T	false	0.51
YAL010C	0.36651	L	false	0.523
YAL010C	0.36651	K	false	0.5
YAL010C	0.36651	L	false	0.523
YAL010C	0.36651	L	false	0.523
YAL010C	0.36651	W	false	0.484
YAL010C	0.36651	E	false	0.493
YAL010C	0.36651	G	false	0.491
YAL010C	0.36651	K	false	0.5
YAL010C	0.36651	W	false	0.484
YAL010C	0.36651	R	false	0.492
YAL010C	0.36651	G	false	0.491
YAL010C	0.36651	F	false	0.498
YAL010C	0.36651	L	false	0.523
YAL010C	0.36651	I	false	0.495
YAL010C	0.36651	S	false	0.528
YAL010C	0.36651	A	false	0.491
YAL010C	0.36651	G	false	0.491
YAL010C	0.36651	T	false	0.51
YAL010C	0.36651	E	false	0.493
YAL010C	0.36651	L	false	0.523
YAL010C	0.36651	V	false	0.488
YAL010C	0.36651	F	false	0.498
YAL010C	0.36651	T	false	0.51
YAL010C	0.36651	R	false	2.278
YAL010C	0.36651	S	false	2.244
YAL010C	0.36651	S	false	3.742
YAL010C	0.36651	Q	false	2.27
YAL010C	0.36651	E	false	3.701
YAL010C	0.36651	T	false	3.723
YAL010C	0.36651	L	false	0.523
YAL010C	0.36651	S	false	2.35
YAL010C	0.36651	D	false	2.343
YAL010C	0.36651	D	false	2.285
YAL010C	0.36651	E	false	2.126
YAL010C	0.36651	K	false	0.5
YAL010C	0.36651	N	false	0.507
YAL010C	0.36651	D	false	3.691
YAL010C	0.36651	G	true	1.0
YAL010C	0.36651	N	false	2.285
YAL010C	0.36651	A	false	0.491
YAL010C	0.36651	I	false	2.28
YAL010C	0.36651	S	false	0.528
YAL010C	0.36651	I	false	0.495
YAL010C	0.36651	S	false	0.528
YAL010C	0.36651	A	false	0.491
YAL010C	0.36651	T	false	4.314
YAL010C	0.36651	D	false	2.285
YAL010C	0.36651	T	false	3.698
YAL010C	0.36651	E	false	0.493
YAL010C	0.36651	N	false	0.507
YAL010C	0.36651	G	true	2.686
YAL010C	0.36651	N	false	0.507
YAL010C	0.36651	I	false	0.495
YAL010C	0.36651	P	false	0.491
YAL010C	0.36651	V	false	2.263
YAL010C	0.36651	F	false	2.285
YAL010C	0.36651	P	false	0.491
YAL010C	0.36651	A	false	2.154
YAL010C	0.36651	K	false	0.5
YAL010C	0.36651	F	false	0.498
YAL010C	0.36651	G	false	0.491
YAL010C	0.36651	I	false	0.495
YAL010C	0.36651	Q	false	0.491
YAL010C	0.36651	F	false	2.143
YAL010C	0.36651	Q	false	0.491
YAL010C	0.36651	Y	false	0.493
YAL010C	0.36651	S	false	0.528
YAL010C	0.36651	T	false	0.51
YAL012W	0.06828	M	false	0.593
YAL012W	0.06828	T	false	0.615
YAL012W	0.06828	L	false	0.625
YAL012W	0.06828	Q	false	0.603
YAL012W	0.06828	E	false	0.608
YAL012W	0.06828	S	false	0.617
YAL012W	0.06828	D	false	0.609
YAL012W	0.06828	K	false	8.0
YAL012W	0.06828	F	false	0.602
YAL012W	0.06828	A	false	0.627
YAL012W	0.06828	T	false	0.615
YAL012W	0.06828	K	false	0.61
YAL012W	0.06828	A	false	0.627
YAL012W	0.06828	I	false	0.612
YAL012W	0.06828	H	false	0.602
YAL012W	0.06828	A	false	0.627
YAL012W	0.06828	G	false	0.615
YAL012W	0.06828	E	false	0.608
YAL012W	0.06828	H	false	0.602
YAL012W	0.06828	V	false	8.0
YAL012W	0.06828	D	false	0.609
YAL012W	0.06828	V	false	0.617
YAL012W	0.06828	H	false	0.602
YAL012W	0.06828	G	false	0.615
YAL012W	0.06828	S	false	0.617
YAL012W	0.06828	V	false	0.617
YAL012W	0.06828	I	false	0.612
YAL012W	0.06828	E	false	0.608
YAL012W	0.06828	P	false	0.605
YAL012W	0.06828	I	false	0.612
YAL012W	0.06828	S	false	0.617
YAL012W	0.06828	L	false	0.625
YAL012W	0.06828	S	false	0.617
YAL012W	0.06828	T	false	0.615
YAL012W	0.06828	T	false	0.615
YAL012W	0.06828	F	false	0.602
YAL012W	0.06828	K	false	0.61
YAL012W	0.06828	Q	false	0.603
YAL012W	0.06828	S	false	0.617
YAL012W	0.06828	S	false	0.617
YAL012W	0.06828	P	false	0.605
YAL012W	0.06828	A	false	0.627
YAL012W	0.06828	N	false	0.608
YAL012W	0.06828	P	false	0.605
YAL012W	0.06828	I	false	0.612
YAL012W	0.06828	G	false	0.615
YAL012W	0.06828	T	false	0.615
YAL012W	0.06828	Y	false	0.599
YAL012W	0.06828	E	false	0.608
YAL012W	0.06828	Y	false	0.599
YAL012W	0.06828	S	false	0.617
YAL012W	0.06828	R	false	0.601
YAL012W	0.06828	S	false	0.617
YAL012W	0.06828	Q	false	0.603
YAL012W	0.06828	N	false	0.608
YAL012W	0.06828	P	false	0.605
YAL012W	0.06828	N	false	0.608
YAL012W	0.06828	R	false	0.601
YAL012W	0.06828	E	false	0.608
YAL012W	0.06828	N	false	0.608
YAL012W	0.06828	L	false	0.625
YAL012W	0.06828	E	false	0.608
YAL012W	0.06828	R	false	8.0
YAL012W	0.06828	A	false	0.627
YAL012W	0.06828	V	false	0.617
YAL012W	0.06828	A	false	0.627
YAL012W	0.06828	A	false	0.627
YAL012W	0.06828	L	false	0.625
YAL012W	0.06828	E	false	0.608
YAL012W	0.06828	N	false	0.608
YAL012W	0.06828	A	false	0.627
YAL012W	0.06828	Q	false	0.603
YAL012W	0.06828	Y	false	0.599
YAL012W	0.06828	G	false	0.615
YAL012W	0.06828	L	false	0.625
YAL012W	0.06828	A	false	0.627
YAL012W	0.06828	F	false	0.602
YAL012W	0.06828	S	false	0.617
YAL012W	0.06828	S	false	0.617
YAL012W	0.06828	G	false	0.615
YAL012W	0.06828	S	false	0.617
YAL012W	0.06828	A	false	0.627
YAL012W	0.06828	T	false	0.615
YAL012W	0.06828	T	false	0.615
YAL012W	0.06828	A	false	0.627
YAL012W	0.06828	T	false	0.615
YAL012W	0.06828	I	false	0.612
YAL012W	0.06828	L	false	0.625
YAL012W	0.06828	Q	false	0.603
YAL012W	0.06828	S	false	0.617
YAL012W	0.06828	L	false	0.625
YAL012W	0.06828	P	false	0.605
YAL012W	0.06828	Q	false	0.603
YAL012W	0.06828	G	false	0.615
YAL012W	0.06828	S	false	0.617
YAL012W	0.06828	H	false	0.602
YAL012W	0.06828	A	false	0.627
YAL012W	0.06828	V	false	0.617
YAL012W	0.06828	S	false	0.617
YAL012W	0.06828	I	false	0.612
YAL012W	0.06828	G	false	0.615
YAL012W	0.06828	D	false	0.609
YAL012W	0.06828	V	false	0.617
YAL012W	0.06828	Y	false	0.599
YAL012W	0.06828	G	false	0.615
YAL012W	0.06828	G	false	0.615
YAL012W	0.06828	T	false	0.615
YAL012W	0.06828	H	false	0.602
YAL012W	0.06828	R	false	0.601
YAL012W	0.06828	Y	false	0.599
YAL012W	0.06828	F	false	0.602
YAL012W	0.06828	T	false	0.615
YAL012W	0.06828	K	false	0.61
YAL012W	0.06828	V	false	0.617
YAL012W	0.06828	A	false	0.627
YAL012W	0.06828	N	false	0.608
YAL012W	0.06828	A	false	0.627
YAL012W	0.06828	H	false	0.602
YAL012W	0.06828	G	false	0.615
YAL012W	0.06828	V	false	0.617
YAL012W	0.06828	E	false	0.608
YAL012W	0.06828	T	false	0.615
YAL012W	0.06828	S	false	0.617
YAL012W	0.06828	F	false	0.602
YAL012W	0.06828	T	false	0.615
YAL012W	0.06828	N	false	0.608
YAL012W	0.06828	D	false	0.609
YAL012W	0.06828	L	false	0.625
YAL012W	0.06828	L	false	0.625
YAL012W	0.06828	N	false	8.0
YAL012W	0.06828	D	false	0.609
YAL012W	0.06828	L	false	0.625
YAL012W	0.06828	P	false	0.605
YAL012W	0.06828	Q	false	0.603
YAL012W	0.06828	L	false	0.625
YAL012W	0.06828	I	false	8.0
YAL012W	0.06828	K	false	0.61
YAL012W	0.06828	E	false	8.0
YAL012W	0.06828	N	false	0.608
YAL012W	0.06828	T	false	0.615
YAL012W	0.06828	K	false	0.61
YAL012W	0.06828	L	false	0.625
YAL012W	0.06828	V	false	0.617
YAL012W	0.06828	W	false	0.592
YAL012W	0.06828	I	false	0.612
YAL012W	0.06828	E	false	0.608
YAL012W	0.06828	T	false	0.615
YAL012W	0.06828	P	false	0.605
YAL012W	0.06828	T	false	0.615
YAL012W	0.06828	N	false	0.608
YAL012W	0.06828	P	false	0.605
YAL012W	0.06828	T	false	0.615
YAL012W	0.06828	L	false	0.625
YAL012W	0.06828	K	false	0.61
YAL012W	0.06828	V	false	0.617
YAL012W	0.06828	T	false	0.615
YAL012W	0.06828	D	false	0.609
YAL012W	0.06828	I	false	0.612
YAL012W	0.06828	Q	false	0.603
YAL012W	0.06828	K	false	0.61
YAL012W	0.06828	V	false	0.617
YAL012W	0.06828	A	false	0.627
YAL012W	0.06828	D	false	0.609
YAL012W	0.06828	L	false	8.0
YAL012W	0.06828	I	false	0.612
YAL012W	0.06828	K	false	0.61
YAL012W	0.06828	K	false	0.61
YAL012W	0.06828	H	false	0.602
YAL012W	0.06828	A	false	8.0
YAL012W	0.06828	A	false	0.627
YAL012W	0.06828	G	false	8.0
YAL012W	0.06828	S	true	1.0
YAL012W	0.06828	Q	false	0.603
YAL012W	0.06828	D	false	0.609
YAL012W	0.06828	V	false	0.617
YAL012W	0.06828	I	false	0.612
YAL012W	0.06828	L	false	0.625
YAL012W	0.06828	V	false	0.617
YAL012W	0.06828	V	false	0.617
YAL012W	0.06828	D	false	0.609
YAL012W	0.06828	N	false	0.608
YAL012W	0.06828	T	false	0.615
YAL012W	0.06828	F	false	0.602
YAL012W	0.06828	L	false	0.625
YAL012W	0.06828	S	false	0.617
YAL012W	0.06828	P	false	0.605
YAL012W	0.06828	Y	false	0.599
YAL012W	0.06828	I	false	0.612
YAL012W	0.06828	S	false	0.617
YAL012W	0.06828	N	false	0.608
YAL012W	0.06828	P	false	0.605
YAL012W	0.06828	L	false	0.625
YAL012W	0.06828	N	false	0.608
YAL012W	0.06828	F	false	0.602
YAL012W	0.06828	G	false	0.615
YAL012W	0.06828	A	false	0.627
YAL012W	0.06828	D	false	0.609
YAL012W	0.06828	I	false	0.612
YAL012W	0.06828	V	false	0.617
YAL012W	0.06828	V	false	0.617
YAL012W	0.06828	H	false	0.602
YAL012W	0.06828	S	false	0.617
YAL012W	0.06828	A	false	0.627
YAL012W	0.06828	T	false	0.615
YAL012W	0.06828	K	false	0.61
YAL012W	0.06828	Y	false	0.599
YAL012W	0.06828	I	false	0.612
YAL012W	0.06828	N	false	0.608
YAL012W	0.06828	G	false	0.615
YAL012W	0.06828	H	false	0.602
YAL012W	0.06828	S	false	0.617
YAL012W	0.06828	D	false	0.609
YAL012W	0.06828	V	false	0.617
YAL012W	0.06828	V	false	0.617
YAL012W	0.06828	L	false	0.625
YAL012W	0.06828	G	false	0.615
YAL012W	0.06828	V	false	0.617
YAL012W	0.06828	L	false	0.625
YAL012W	0.06828	A	false	0.627
YAL012W	0.06828	T	false	0.615
YAL012W	0.06828	N	false	0.608
YAL012W	0.06828	N	false	8.0
YAL012W	0.06828	K	false	0.61
YAL012W	0.06828	P	false	8.0
YAL012W	0.06828	L	false	0.625
YAL012W	0.06828	Y	false	0.599
YAL012W	0.06828	E	false	0.608
YAL012W	0.06828	R	false	0.601
YAL012W	0.06828	L	false	0.625
YAL012W	0.06828	Q	false	0.603
YAL012W	0.06828	F	false	0.602
YAL012W	0.06828	L	false	0.625
YAL012W	0.06828	Q	false	0.603
YAL012W	0.06828	N	false	0.608
YAL012W	0.06828	A	false	0.627
YAL012W	0.06828	I	false	0.612
YAL012W	0.06828	G	false	0.615
YAL012W	0.06828	A	false	0.627
YAL012W	0.06828	I	false	0.612
YAL012W	0.06828	P	false	0.605
YAL012W	0.06828	S	false	0.617
YAL012W	0.06828	P	false	0.605
YAL012W	0.06828	F	false	0.602
YAL012W	0.06828	D	false	0.609
YAL012W	0.06828	A	false	0.627
YAL012W	0.06828	W	false	0.592
YAL012W	0.06828	L	false	0.625
YAL012W	0.06828	T	false	0.615
YAL012W	0.06828	H	false	0.602
YAL012W	0.06828	R	false	0.601
YAL012W	0.06828	G	false	0.615
YAL012W	0.06828	L	false	0.625
YAL012W	0.06828	K	false	0.61
YAL012W	0.06828	T	false	0.615
YAL012W	0.06828	L	false	0.625
YAL012W	0.06828	H	false	0.602
YAL012W	0.06828	L	false	0.625
YAL012W	0.06828	R	false	0.601
YAL012W	0.06828	V	false	0.617
YAL012W	0.06828	R	false	0.601
YAL012W	0.06828	Q	false	0.603
YAL012W	0.06828	A	false	0.627
YAL012W	0.06828	A	false	0.627
YAL012W	0.06828	L	false	8.0
YAL012W	0.06828	S	false	0.617
YAL012W	0.06828	A	false	0.627
YAL012W	0.06828	I	false	8.0
YAL012W	0.06828	K	false	0.61
YAL012W	0.06828	I	false	0.612
YAL012W	0.06828	A	false	0.627
YAL012W	0.06828	E	false	0.608
YAL012W	0.06828	F	false	0.602
YAL012W	0.06828	L	false	0.625
YAL012W	0.06828	A	false	0.627
YAL012W	0.06828	A	false	8.0
YAL012W	0.06828	D	false	0.609
YAL012W	0.06828	K	false	0.61
YAL012W	0.06828	E	false	0.608
YAL012W	0.06828	N	false	0.608
YAL012W	0.06828	V	false	8.0
YAL012W	0.06828	V	false	0.617
YAL012W	0.06828	A	false	0.627
YAL012W	0.06828	V	false	0.617
YAL012W	0.06828	N	false	0.608
YAL012W	0.06828	Y	false	0.599
YAL012W	0.06828	P	false	0.605
YAL012W	0.06828	G	false	0.615
YAL012W	0.06828	L	false	0.625
YAL012W	0.06828	K	false	0.61
YAL012W	0.06828	T	false	0.615
YAL012W	0.06828	H	false	0.602
YAL012W	0.06828	P	false	0.605
YAL012W	0.06828	N	false	0.608
YAL012W	0.06828	Y	false	0.599
YAL012W	0.06828	D	false	0.609
YAL012W	0.06828	V	false	0.617
YAL012W	0.06828	V	false	0.617
YAL012W	0.06828	L	false	8.0
YAL012W	0.06828	K	false	0.61
YAL012W	0.06828	Q	false	0.603
YAL012W	0.06828	H	false	0.602
YAL012W	0.06828	R	false	0.601
YAL012W	0.06828	D	false	0.609
YAL012W	0.06828	A	false	0.627
YAL012W	0.06828	L	false	0.625
YAL012W	0.06828	G	false	0.615
YAL012W	0.06828	G	false	0.615
YAL012W	0.06828	G	false	0.615
YAL012W	0.06828	M	false	0.593
YAL012W	0.06828	I	false	0.612
YAL012W	0.06828	S	false	0.617
YAL012W	0.06828	F	false	0.602
YAL012W	0.06828	R	false	0.601
YAL012W	0.06828	I	false	0.612
YAL012W	0.06828	K	false	0.61
YAL012W	0.06828	G	false	0.615
YAL012W	0.06828	G	false	0.615
YAL012W	0.06828	A	false	0.627
YAL012W	0.06828	E	false	0.608
YAL012W	0.06828	A	false	0.627
YAL012W	0.06828	A	false	0.627
YAL012W	0.06828	S	false	0.617
YAL012W	0.06828	K	false	0.61
YAL012W	0.06828	F	false	0.602
YAL012W	0.06828	A	false	0.627
YAL012W	0.06828	S	false	0.617
YAL012W	0.06828	S	false	0.617
YAL012W	0.06828	T	false	0.615
YAL012W	0.06828	R	false	0.601
YAL012W	0.06828	L	false	0.625
YAL012W	0.06828	F	false	0.602
YAL012W	0.06828	T	false	0.615
YAL012W	0.06828	L	false	0.625
YAL012W	0.06828	A	false	0.627
YAL012W	0.06828	E	false	0.608
YAL012W	0.06828	S	false	0.617
YAL012W	0.06828	L	false	0.625
YAL012W	0.06828	G	false	0.615
YAL012W	0.06828	G	false	0.615
YAL012W	0.06828	I	false	0.612
YAL012W	0.06828	E	false	0.608
YAL012W	0.06828	S	false	0.617
YAL012W	0.06828	L	false	0.625
YAL012W	0.06828	L	false	0.625
YAL012W	0.06828	E	false	0.608
YAL012W	0.06828	V	false	0.617
YAL012W	0.06828	P	false	0.605
YAL012W	0.06828	A	false	0.627
YAL012W	0.06828	V	false	0.617
YAL012W	0.06828	M	false	0.593
YAL012W	0.06828	T	false	0.615
YAL012W	0.06828	H	false	0.602
YAL012W	0.06828	G	false	0.615
YAL012W	0.06828	G	false	0.615
YAL012W	0.06828	I	false	0.612
YAL012W	0.06828	P	false	0.605
YAL012W	0.06828	K	false	0.61
YAL012W	0.06828	E	false	0.608
YAL012W	0.06828	A	false	0.627
YAL012W	0.06828	R	false	0.601
YAL012W	0.06828	E	false	0.608
YAL012W	0.06828	A	false	0.627
YAL012W	0.06828	S	false	0.617
YAL012W	0.06828	G	false	0.615
YAL012W	0.06828	V	false	0.617
YAL012W	0.06828	F	false	8.0
YAL012W	0.06828	D	false	0.609
YAL012W	0.06828	D	false	0.609
YAL012W	0.06828	L	false	0.625
YAL012W	0.06828	V	false	8.0
YAL012W	0.06828	R	false	0.601
YAL012W	0.06828	I	false	0.612
YAL012W	0.06828	S	false	0.617
YAL012W	0.06828	V	false	0.617
YAL012W	0.06828	G	false	0.615
YAL012W	0.06828	I	false	0.612
YAL012W	0.06828	E	false	0.608
YAL012W	0.06828	D	false	0.609
YAL012W	0.06828	T	false	8.0
YAL012W	0.06828	D	false	8.0
YAL012W	0.06828	D	false	0.609
YAL012W	0.06828	L	false	0.625
YAL012W	0.06828	L	false	0.625
YAL012W	0.06828	E	false	8.0
YAL012W	0.06828	D	false	0.609
YAL012W	0.06828	I	false	8.0
YAL012W	0.06828	K	false	0.61
YAL012W	0.06828	Q	false	0.603
YAL012W	0.06828	A	false	0.627
YAL012W	0.06828	L	false	0.625
YAL012W	0.06828	K	false	0.61
YAL012W	0.06828	Q	false	0.603
YAL012W	0.06828	A	false	0.627
YAL012W	0.06828	T	false	8.0
YAL012W	0.06828	N	false	8.0
YAL015C	0.38992	M	true	0.834
YAL015C	0.38992	Q	true	0.839
YAL015C	0.38992	K	true	0.847
YAL015C	0.38992	I	true	1.596
YAL015C	0.38992	S	true	1.596
YAL015C	0.38992	K	true	1.596
YAL015C	0.38992	Y	true	1.596
YAL015C	0.38992	S	true	1.596
YAL015C	0.38992	S	true	0.84
YAL015C	0.38992	M	true	0.789
YAL015C	0.38992	A	true	1.49
YAL015C	0.38992	I	true	0.799
YAL015C	0.38992	L	true	0.807
YAL015C	0.38992	R	true	0.793
YAL015C	0.38992	K	true	0.803
YAL015C	0.38992	R	true	0.793
YAL015C	0.38992	P	true	0.796
YAL015C	0.38992	L	true	0.807
YAL015C	0.38992	V	true	0.801
YAL015C	0.38992	K	true	0.803
YAL015C	0.38992	T	true	1.471
YAL015C	0.38992	E	true	0.798
YAL015C	0.38992	T	true	2.074
YAL015C	0.38992	G	true	1.631
YAL015C	0.38992	P	true	2.074
YAL015C	0.38992	E	true	2.074
YAL015C	0.38992	S	true	1.494
YAL015C	0.38992	E	true	1.496
YAL015C	0.38992	L	true	1.505
YAL015C	0.38992	L	true	1.505
YAL015C	0.38992	P	true	2.074
YAL015C	0.38992	E	true	2.074
YAL015C	0.38992	K	true	0.803
YAL015C	0.38992	R	true	1.491
YAL015C	0.38992	T	true	0.796
YAL015C	0.38992	K	true	0.803
YAL015C	0.38992	I	true	0.799
YAL015C	0.38992	K	true	0.803
YAL015C	0.38992	Q	true	0.795
YAL015C	0.38992	E	true	0.798
YAL015C	0.38992	E	true	0.798
YAL015C	0.38992	V	true	0.801
YAL015C	0.38992	V	true	1.482
YAL015C	0.38992	P	true	0.796
YAL015C	0.38992	Q	true	0.795
YAL015C	0.38992	P	true	0.796
YAL015C	0.38992	V	true	0.801
YAL015C	0.38992	D	true	0.797
YAL015C	0.38992	I	true	0.799
YAL015C	0.38992	D	true	0.797
YAL015C	0.38992	W	true	0.789
YAL015C	0.38992	V	true	1.482
YAL015C	0.38992	K	true	0.803
YAL015C	0.38992	S	true	0.796
YAL015C	0.38992	L	true	0.807
YAL015C	0.38992	P	true	1.47
YAL015C	0.38992	N	true	0.791
YAL015C	0.38992	K	true	0.803
YAL015C	0.38992	Q	true	1.469
YAL015C	0.38992	Y	true	0.789
YAL015C	0.38992	F	true	0.788
YAL015C	0.38992	E	true	0.798
YAL015C	0.38992	W	true	0.789
YAL015C	0.38992	I	true	0.799
YAL015C	0.38992	V	true	0.801
YAL015C	0.38992	V	true	0.801
YAL015C	0.38992	R	true	0.793
YAL015C	0.38992	N	true	0.791
YAL015C	0.38992	G	true	0.795
YAL015C	0.38992	N	true	0.791
YAL015C	0.38992	V	true	0.801
YAL015C	0.38992	P	true	0.796
YAL015C	0.38992	N	true	0.791
YAL015C	0.38992	R	true	0.793
YAL015C	0.38992	W	true	0.789
YAL015C	0.38992	A	true	0.793
YAL015C	0.38992	K	true	1.486
YAL015C	0.38992	P	true	0.796
YAL015C	0.38992	L	true	0.807
YAL015C	0.38992	D	true	0.797
YAL015C	0.38992	S	true	1.471
YAL015C	0.38992	S	true	0.796
YAL015C	0.38992	I	true	0.799
YAL015C	0.38992	F	true	1.453
YAL015C	0.38992	V	true	2.074
YAL015C	0.38992	T	true	0.796
YAL015C	0.38992	P	true	1.493
YAL015C	0.38992	A	true	1.49
YAL015C	0.38992	S	true	0.796
YAL015C	0.38992	T	true	0.796
YAL015C	0.38992	K	true	0.803
YAL015C	0.38992	V	true	1.482
YAL015C	0.38992	P	true	0.796
YAL015C	0.38992	Y	true	1.486
YAL015C	0.38992	K	true	0.803
YAL015C	0.38992	F	true	0.788
YAL015C	0.38992	Q	true	1.493
YAL015C	0.38992	E	true	0.798
YAL015C	0.38992	T	true	0.796
YAL015C	0.38992	Y	true	0.789
YAL015C	0.38992	A	true	0.793
YAL015C	0.38992	R	true	0.793
YAL015C	0.38992	M	false	0.766
YAL015C	0.38992	R	false	0.77
YAL015C	0.38992	V	false	0.778
YAL015C	0.38992	L	false	0.784
YAL015C	0.38992	R	false	0.77
YAL015C	0.38992	S	false	0.773
YAL015C	0.38992	K	false	1.461
YAL015C	0.38992	I	false	0.776
YAL015C	0.38992	L	false	0.784
YAL015C	0.38992	A	false	0.769
YAL015C	0.38992	P	false	0.772
YAL015C	0.38992	V	false	0.778
YAL015C	0.38992	D	false	0.774
YAL015C	0.38992	I	false	0.776
YAL015C	0.38992	I	false	1.458
YAL015C	0.38992	G	false	0.772
YAL015C	0.38992	G	false	0.772
YAL015C	0.38992	S	false	0.773
YAL015C	0.38992	S	false	0.773
YAL015C	0.38992	I	false	1.415
YAL015C	0.38992	P	false	0.772
YAL015C	0.38992	V	false	0.778
YAL015C	0.38992	T	false	0.773
YAL015C	0.38992	V	false	1.459
YAL015C	0.38992	A	false	0.769
YAL015C	0.38992	S	false	1.409
YAL015C	0.38992	K	false	1.461
YAL015C	0.38992	C	false	0.763
YAL015C	0.38992	G	false	0.772
YAL015C	0.38992	I	false	0.776
YAL015C	0.38992	S	false	0.773
YAL015C	0.38992	K	false	1.461
YAL015C	0.38992	D	false	1.413
YAL015C	0.38992	Q	false	1.453
YAL015C	0.38992	I	false	0.776
YAL015C	0.38992	S	false	1.454
YAL015C	0.38992	P	false	0.772
YAL015C	0.38992	R	false	1.419
YAL015C	0.38992	D	false	0.774
YAL015C	0.38992	Y	false	0.765
YAL015C	0.38992	R	false	0.77
YAL015C	0.38992	L	false	0.784
YAL015C	0.38992	Q	false	0.772
YAL015C	0.38992	V	false	0.778
YAL015C	0.38992	L	false	0.784
YAL015C	0.38992	L	false	0.784
YAL015C	0.38992	G	false	0.772
YAL015C	0.38992	V	false	0.778
YAL015C	0.38992	M	false	0.766
YAL015C	0.38992	L	false	0.784
YAL015C	0.38992	S	false	0.773
YAL015C	0.38992	S	false	0.773
YAL015C	0.38992	Q	false	0.772
YAL015C	0.38992	T	false	0.773
YAL015C	0.38992	K	false	0.78
YAL015C	0.38992	D	false	0.774
YAL015C	0.38992	E	false	0.775
YAL015C	0.38992	V	false	0.778
YAL015C	0.38992	T	false	0.773
YAL015C	0.38992	A	false	0.769
YAL015C	0.38992	M	false	0.766
YAL015C	0.38992	A	false	0.769
YAL015C	0.38992	M	false	0.766
YAL015C	0.38992	L	false	0.784
YAL015C	0.38992	N	false	0.768
YAL015C	0.38992	I	false	0.776
YAL015C	0.38992	M	false	1.447
YAL015C	0.38992	R	false	1.404
YAL015C	0.38992	Y	false	0.765
YAL015C	0.38992	C	false	0.763
YAL015C	0.38992	I	false	1.458
YAL015C	0.38992	D	false	1.411
YAL015C	0.38992	E	false	0.775
YAL015C	0.38992	L	false	0.784
YAL015C	0.38992	H	false	0.763
YAL015C	0.38992	I	false	2.024
YAL015C	0.38992	E	false	1.454
YAL015C	0.38992	E	false	2.028
YAL015C	0.38992	G	false	0.772
YAL015C	0.38992	M	false	0.766
YAL015C	0.38992	T	false	0.773
YAL015C	0.38992	L	false	0.784
YAL015C	0.38992	E	false	0.775
YAL015C	0.38992	A	false	1.403
YAL015C	0.38992	V	false	0.778
YAL015C	0.38992	L	false	0.784
YAL015C	0.38992	Q	false	0.772
YAL015C	0.38992	I	false	0.776
YAL015C	0.38992	N	false	1.449
YAL015C	0.38992	E	false	0.775
YAL015C	0.38992	T	false	0.773
YAL015C	0.38992	K	false	0.78
YAL015C	0.38992	L	false	0.784
YAL015C	0.38992	D	false	0.774
YAL015C	0.38992	E	false	0.775
YAL015C	0.38992	L	false	0.784
YAL015C	0.38992	I	false	0.776
YAL015C	0.38992	H	false	0.763
YAL015C	0.38992	S	false	0.773
YAL015C	0.38992	V	false	0.778
YAL015C	0.38992	G	false	0.772
YAL015C	0.38992	F	false	0.764
YAL015C	0.38992	H	false	0.763
YAL015C	0.38992	T	false	0.773
YAL015C	0.38992	R	false	0.77
YAL015C	0.38992	K	false	0.78
YAL015C	0.38992	A	false	0.769
YAL015C	0.38992	K	false	0.78
YAL015C	0.38992	Y	false	0.765
YAL015C	0.38992	I	false	0.776
YAL015C	0.38992	L	false	0.784
YAL015C	0.38992	S	false	1.454
YAL015C	0.38992	T	false	1.425
YAL015C	0.38992	C	false	0.763
YAL015C	0.38992	K	false	1.435
YAL015C	0.38992	I	false	0.776
YAL015C	0.38992	L	false	0.784
YAL015C	0.38992	Q	false	2.007
YAL015C	0.38992	D	false	0.774
YAL015C	0.38992	Q	false	0.772
YAL015C	0.38992	H	false	1.968
YAL015C	0.38992	S	false	1.465
YAL015C	0.38992	G	false	1.409
YAL015C	0.38992	D	false	0.774
YAL015C	0.38992	V	false	0.778
YAL015C	0.38992	P	false	0.772
YAL015C	0.38992	A	false	0.769
YAL015C	0.38992	T	false	0.773
YAL015C	0.38992	I	false	0.776
YAL015C	0.38992	N	false	1.416
YAL015C	0.38992	E	false	1.456
YAL015C	0.38992	L	false	0.784
YAL015C	0.38992	L	false	0.784
YAL015C	0.38992	A	false	1.405
YAL015C	0.38992	L	false	0.784
YAL015C	0.38992	P	false	0.772
YAL015C	0.38992	G	false	0.772
YAL015C	0.38992	V	false	0.778
YAL015C	0.38992	G	false	0.772
YAL015C	0.38992	P	false	0.772
YAL015C	0.38992	K	false	0.78
YAL015C	0.38992	M	false	0.766
YAL015C	0.38992	A	false	0.769
YAL015C	0.38992	Y	false	0.765
YAL015C	0.38992	L	false	0.784
YAL015C	0.38992	T	false	0.773
YAL015C	0.38992	L	false	0.784
YAL015C	0.38992	Q	false	0.772
YAL015C	0.38992	K	false	0.78
YAL015C	0.38992	A	false	0.769
YAL015C	0.38992	W	false	0.765
YAL015C	0.38992	G	false	0.772
YAL015C	0.38992	K	false	0.78
YAL015C	0.38992	I	false	0.776
YAL015C	0.38992	E	false	0.775
YAL015C	0.38992	G	false	0.772
YAL015C	0.38992	I	false	0.776
YAL015C	0.38992	C	false	0.763
YAL015C	0.38992	V	false	0.778
YAL015C	0.38992	D	false	0.774
YAL015C	0.38992	V	false	0.778
YAL015C	0.38992	H	false	0.763
YAL015C	0.38992	V	false	0.778
YAL015C	0.38992	D	false	0.774
YAL015C	0.38992	R	false	0.77
YAL015C	0.38992	L	false	0.784
YAL015C	0.38992	T	false	1.454
YAL015C	0.38992	K	false	0.78
YAL015C	0.38992	L	false	1.465
YAL015C	0.38992	W	false	0.765
YAL015C	0.38992	K	false	0.78
YAL015C	0.38992	W	false	0.765
YAL015C	0.38992	V	false	0.778
YAL015C	0.38992	D	false	1.427
YAL015C	0.38992	P	false	1.41
YAL015C	0.38992	Q	false	0.772
YAL015C	0.38992	K	false	0.78
YAL015C	0.38992	C	false	0.763
YAL015C	0.38992	K	false	0.78
YAL015C	0.38992	T	false	0.773
YAL015C	0.38992	P	false	0.772
YAL015C	0.38992	D	false	0.774
YAL015C	0.38992	Q	false	0.772
YAL015C	0.38992	T	false	0.773
YAL015C	0.38992	R	false	0.77
YAL015C	0.38992	T	false	1.443
YAL015C	0.38992	Q	false	0.772
YAL015C	0.38992	L	false	0.784
YAL015C	0.38992	Q	false	0.772
YAL015C	0.38992	N	false	1.416
YAL015C	0.38992	W	false	0.765
YAL015C	0.38992	L	false	0.784
YAL015C	0.38992	P	false	0.772
YAL015C	0.38992	K	false	1.428
YAL015C	0.38992	G	false	0.772
YAL015C	0.38992	L	false	0.784
YAL015C	0.38992	W	false	0.765
YAL015C	0.38992	T	false	0.773
YAL015C	0.38992	E	false	0.775
YAL015C	0.38992	I	false	0.776
YAL015C	0.38992	N	false	0.768
YAL015C	0.38992	G	false	0.772
YAL015C	0.38992	L	false	0.784
YAL015C	0.38992	L	false	0.784
YAL015C	0.38992	V	false	0.778
YAL015C	0.38992	G	false	0.772
YAL015C	0.38992	F	false	0.764
YAL015C	0.38992	G	false	0.772
YAL015C	0.38992	Q	false	0.772
YAL015C	0.38992	I	false	0.776
YAL015C	0.38992	I	false	1.431
YAL015C	0.38992	T	false	0.773
YAL015C	0.38992	K	false	0.78
YAL015C	0.38992	S	false	0.773
YAL015C	0.38992	R	false	0.77
YAL015C	0.38992	N	false	0.768
YAL015C	0.38992	L	false	1.465
YAL015C	0.38992	G	false	1.423
YAL015C	0.38992	D	false	0.774
YAL015C	0.38992	M	false	1.46
YAL015C	0.38992	L	false	0.784
YAL015C	0.38992	K	false	1.422
YAL015C	0.38992	F	false	0.764
YAL015C	0.38992	L	false	0.784
YAL015C	0.38992	P	false	0.772
YAL015C	0.38992	S	false	2.004
YAL015C	0.38992	N	false	2.004
YAL015C	0.38992	D	false	0.774
YAL015C	0.38992	P	false	1.408
YAL015C	0.38992	R	false	0.77
YAL015C	0.38992	N	false	1.403
YAL015C	0.38992	S	false	1.424
YAL015C	0.38992	L	false	0.784
YAL015C	0.38992	D	false	0.774
YAL015C	0.38992	W	false	0.765
YAL015C	0.38992	D	false	0.774
YAL015C	0.38992	L	false	0.784
YAL015C	0.38992	Q	false	0.772
YAL015C	0.38992	S	false	0.773
YAL015C	0.38992	Q	false	1.423
YAL015C	0.38992	L	false	0.784
YAL015C	0.38992	Y	false	0.765
YAL015C	0.38992	K	false	0.78
YAL015C	0.38992	E	false	0.775
YAL015C	0.38992	I	false	0.776
YAL015C	0.38992	Q	false	0.772
YAL015C	0.38992	Q	false	2.027
YAL015C	0.38992	N	false	0.768
YAL015C	0.38992	I	false	0.776
YAL015C	0.38992	M	false	1.447
YAL015C	0.38992	S	false	0.773
YAL015C	0.38992	Y	false	0.765
YAL015C	0.38992	P	false	0.772
YAL015C	0.38992	K	false	0.78
YAL015C	0.38992	W	false	0.765
YAL015C	0.38992	V	false	0.778
YAL015C	0.38992	K	false	0.78
YAL015C	0.38992	Y	false	1.447
YAL015C	0.38992	L	false	0.784
YAL015C	0.38992	E	false	0.775
YAL015C	0.38992	G	false	1.453
YAL015C	0.38992	K	false	1.461
YAL015C	0.38992	P	false	1.41
YAL015C	0.38992	E	false	1.456
YAL015C	0.38992	L	false	0.784
YAL015C	0.38992	N	false	1.992
YAL015C	0.38992	V	false	1.459
YAL015C	0.38992	G	false	2.019
YAL015C	0.38992	A	true	1.0
YAL015C	0.38992	A	true	1.0
YAL015C	0.38992	D	true	1.0
YAL015C	0.38992	A	false	1.418
YAL015C	0.38992	E	false	1.428
YAL015C	0.38992	I	false	1.449
YAL015C	0.38992	N	false	2.002
YAL015C	0.38992	V	false	1.433
YAL015C	0.38992	E	false	2.01
YAL015C	0.38992	H	false	1.445
YAL015C	0.38992	E	false	1.428
YAL015C	0.38992	E	false	1.456
YAL015C	0.38992	K	false	2.031
YAL015C	0.38992	T	false	2.027
YAL015C	0.38992	N	false	1.403
YAL015C	0.38992	E	true	1.0
YAL015C	0.38992	E	false	1.456
YAL015C	0.38992	E	false	1.428
YAL015C	0.38992	T	false	1.454
YAL015C	0.38992	M	false	2.009
YAL015C	0.38992	V	false	1.459
YAL015C	0.38992	K	false	1.461
YAL015C	0.38992	L	false	1.465
YAL015C	0.38992	E	false	1.456
YAL015C	0.38992	D	false	1.413
YAL015C	0.38992	D	false	0.774
YAL015C	0.38992	I	false	0.776
YAL015C	0.38992	S	false	2.02
YAL015C	0.38992	V	false	0.778
YAL015C	0.38992	K	false	0.78
YAL015C	0.38992	V	false	1.418
YAL015C	0.38992	E	false	0.775
YAL015C	0.38992	D	false	0.774
YAL016W	0.07645	M	false	0.556
YAL016W	0.07645	S	false	0.581
YAL016W	0.07645	G	false	0.561
YAL016W	0.07645	A	false	0.585
YAL016W	0.07645	R	false	8.0
YAL016W	0.07645	S	false	0.581
YAL016W	0.07645	T	false	0.568
YAL016W	0.07645	T	false	0.568
YAL016W	0.07645	A	false	8.0
YAL016W	0.07645	G	false	8.0
YAL016W	0.07645	A	false	0.585
YAL016W	0.07645	V	false	8.0
YAL016W	0.07645	P	false	0.563
YAL016W	0.07645	S	true	0.812
YAL016W	0.07645	A	false	0.585
YAL016W	0.07645	A	false	0.585
YAL016W	0.07645	T	false	0.568
YAL016W	0.07645	T	false	8.0
YAL016W	0.07645	S	false	8.0
YAL016W	0.07645	T	false	0.568
YAL016W	0.07645	T	false	0.568
YAL016W	0.07645	S	true	1.0
YAL016W	0.07645	T	true	1.0
YAL016W	0.07645	T	true	1.0
YAL016W	0.07645	S	false	8.0
YAL016W	0.07645	N	false	8.0
YAL016W	0.07645	S	false	8.0
YAL016W	0.07645	K	false	0.572
YAL016W	0.07645	D	false	0.584
[truncated: 998,000+ more rows]
