# Supplementary material for: Evolutionary Systems Biology of Amino Acid Biosynthetic Cost in Yeast
Source: PLoS One. 2010 Aug 17;5(8):e11935. doi: 10.1371/journal.pone.0011935 (PMC2923148; doi:10.1371/journal.pone.0011935)
Supplement: File S8 — The R code used to generate the figures presented in this work. (7.94 MB ZIP) [file pone.0011935.s008.zip › supplementary_file_8/data/regression/results.csv]

	variable	aic	coefficient	r_squared	cost_type	data_type
1	carbon	8.67056926556961	0.00434608360742364	0.404755457193714	akashi	protein_ghaem
2	nitrogen	24.2059086874633	-0.0947616547696751	0.404755457193714	akashi	protein_ghaem
3	sulphur	2.39793941784956	-0.05093793481971	0.404755457193714	akashi	protein_ghaem
4	cost	21.1832196846926	-0.0926547374575648	0.404755457193714	akashi	protein_ghaem
5	trna	3.11151647743282	0.0340713493721439	0.404755457193714	akashi	protein_ghaem
6	cai	845.84882209883	0.634278894797977	0.404755457193714	akashi	protein_ghaem
1	carbon	2613.65886534416	-0.702611806710659	0.397732899996379	akashi	transcripts
2	nitrogen	834.250199289309	-0.144884082198281	0.397732899996379	akashi	transcripts
3	sulphur	858.54006063682	-0.175131290732386	0.397732899996379	akashi	transcripts
4	cost	2074.60210942887	0.595436754310877	0.397732899996379	akashi	transcripts
5	trna	780.185135161766	-0.0419412100259842	0.397732899996379	akashi	transcripts
6	cai	11401.9647791421	0.41810074578262	0.397732899996379	akashi	transcripts
1	carbon	3.23336699628089	-0.0741513353474766	0.399785665877225	craig-energy	protein_ghaem
2	nitrogen	20.4751631643749	-0.103512591010611	0.399785665877225	craig-energy	protein_ghaem
3	sulphur	-2.05587425310114	-0.0735159019029091	0.399785665877225	craig-energy	protein_ghaem
4	cost	2.85806710189718	-0.000408069997746887	0.399785665877225	craig-energy	protein_ghaem
5	trna	-13.0877438016596	0.0143705353184939	0.399785665877225	craig-energy	protein_ghaem
6	cai	827.297041553856	0.622592425817202	0.399785665877225	craig-energy	protein_ghaem
1	carbon	3992.01382012262	-0.599016572669737	0.41636504235561	craig-energy	transcripts
2	nitrogen	390.038588619864	-0.0371410922971364	0.41636504235561	craig-energy	transcripts
3	sulphur	698.587947011067	-0.150893224696264	0.41636504235561	craig-energy	transcripts
4	cost	3230.40370369218	0.523627872913062	0.41636504235561	craig-energy	transcripts
5	trna	571.898065403642	-0.0482267954188952	0.41636504235561	craig-energy	transcripts
6	cai	12317.5555071159	0.449539795279194	0.41636504235561	craig-energy	transcripts
1	carbon	18.1780244281645	0.0461421762396959	0.403776254222799	craig-steps	protein_ghaem
2	nitrogen	20.5602686077536	-0.106125466763772	0.403776254222799	craig-steps	protein_ghaem
3	sulphur	8.08433774988043	0.00090930623008875	0.403776254222799	craig-steps	protein_ghaem
4	cost	22.4169972077016	-0.153509615890576	0.403776254222799	craig-steps	protein_ghaem
5	trna	-0.385782526592266	0.0866651694781048	0.403776254222799	craig-steps	protein_ghaem
6	cai	810.770419409298	0.607903929759419	0.403776254222799	craig-steps	protein_ghaem
1	carbon	1012.07269486581	-0.206514574863589	0.374764610753154	craig-steps	transcripts
2	nitrogen	1634.74240572008	-0.213446226988634	0.374764610753154	craig-steps	transcripts
3	sulphur	337.28680125378	-0.0540711982971758	0.374764610753154	craig-steps	transcripts
4	cost	730.204042817204	0.0706346933220915	0.374764610753154	craig-steps	transcripts
5	trna	686.049438461865	-0.0241450892029700	0.374764610753154	craig-steps	transcripts
6	cai	11302.2051739627	0.415562285897034	0.374764610753154	craig-steps	transcripts
1	carbon	7.81283490985061	0.0345491452610050	0.406075082806002	wagner-fermentative	protein_ghaem
2	nitrogen	6.09144706537245	-0.0564133596019862	0.406075082806002	wagner-fermentative	protein_ghaem
3	sulphur	-1.99664806885903	0.0400175875993738	0.406075082806002	wagner-fermentative	protein_ghaem
4	cost	28.9872391361432	-0.193043572794117	0.406075082806002	wagner-fermentative	protein_ghaem
5	trna	0.695408995909929	0.0557941449777922	0.406075082806002	wagner-fermentative	protein_ghaem
6	cai	838.907461622389	0.629732606667928	0.406075082806002	wagner-fermentative	protein_ghaem
1	carbon	599.88775679862	-0.0790752002483615	0.377009278400017	wagner-fermentative	transcripts
2	nitrogen	1206.08686104565	-0.184277790544938	0.377009278400017	wagner-fermentative	transcripts
3	sulphur	585.028316035357	0.0245623038255685	0.377009278400017	wagner-fermentative	transcripts
4	cost	860.543958803304	-0.123406854242956	0.377009278400017	wagner-fermentative	transcripts
5	trna	670.854860742766	0.0230655137341643	0.377009278400017	wagner-fermentative	transcripts
6	cai	11282.3333670309	0.407741856853903	0.377009278400017	wagner-fermentative	transcripts
1	carbon	0.360972934909114	0.0554396064250759	0.404720923572907	wagner-respiratory	protein_ghaem
2	nitrogen	40.0550261699191	-0.127703429008127	0.404720923572907	wagner-respiratory	protein_ghaem
3	sulphur	7.2991574066109	-0.038497393701119	0.404720923572907	wagner-respiratory	protein_ghaem
4	cost	21.0553564503116	-0.153344717576642	0.404720923572907	wagner-respiratory	protein_ghaem
5	trna	-9.39789802386622	0.0410942136818421	0.404720923572907	wagner-respiratory	protein_ghaem
6	cai	842.844453591091	0.626169982170618	0.404720923572907	wagner-respiratory	protein_ghaem
1	carbon	1429.10391577501	-0.35684561100182	0.381891849246473	wagner-respiratory	transcripts
2	nitrogen	772.011458648558	-0.131031101024473	0.381891849246473	wagner-respiratory	transcripts
3	sulphur	502.263512282065	-0.0827338915909805	0.381891849246473	wagner-respiratory	transcripts
4	cost	1162.64055009243	0.232461086098473	0.381891849246473	wagner-respiratory	transcripts
5	trna	886.42755739644	-0.0237693816006443	0.381891849246473	wagner-respiratory	transcripts
6	cai	11465.0965664967	0.431887536745963	0.381891849246473	wagner-respiratory	transcripts
1	carbon	25.46820051754	-0.00587616478409658	0.405313456834727	weight	protein_ghaem
2	nitrogen	26.9380916708242	-0.0781624617325959	0.405313456834727	weight	protein_ghaem
3	sulphur	10.2062527262615	-0.055925755208886	0.405313456834727	weight	protein_ghaem
4	cost	23.2502827498338	-0.120253121524865	0.405313456834727	weight	protein_ghaem
5	trna	15.0272659694701	0.00500714665209807	0.405313456834727	weight	protein_ghaem
6	cai	834.548037680539	0.655472303961166	0.405313456834727	weight	protein_ghaem
1	carbon	1641.11288591372	0.368703974238100	0.422381883242746	weight	transcripts
2	nitrogen	687.138411860054	0.0993357645979374	0.422381883242746	weight	transcripts
3	sulphur	373.586988871524	-0.0440110899676236	0.422381883242746	weight	transcripts
4	cost	3580.03297505887	-0.712206056232759	0.422381883242746	weight	transcripts
5	trna	801.60746890548	-0.094984730898427	0.422381883242746	weight	transcripts
6	cai	11440.6731039490	0.421492493872731	0.422381883242746	weight	transcripts
1	carbon	27.8655004493994	0.440766863275748	0.405688535180447	yeast-carbon-absolute	protein_ghaem
2	nitrogen	24.4659401489589	-0.06011539568829	0.405688535180447	yeast-carbon-absolute	protein_ghaem
3	sulphur	-5.39203334163631	0.000596642848238601	0.405688535180447	yeast-carbon-absolute	protein_ghaem
4	cost	31.4432390226939	-0.534937557232764	0.405688535180447	yeast-carbon-absolute	protein_ghaem
5	trna	14.1572523371551	0.0496584123131294	0.405688535180447	yeast-carbon-absolute	protein_ghaem
6	cai	853.111107510478	0.670494246944213	0.405688535180447	yeast-carbon-absolute	protein_ghaem
1	carbon	1708.22295849719	-1.57621841335477	0.389055070209662	yeast-carbon-absolute	transcripts
2	nitrogen	2378.47723852769	-0.377911263151572	0.389055070209662	yeast-carbon-absolute	transcripts
3	sulphur	912.503514134267	-0.212559029612890	0.389055070209662	yeast-carbon-absolute	transcripts
4	cost	1565.13178280805	1.46975047717436	0.389055070209662	yeast-carbon-absolute	transcripts
5	trna	1022.17181572929	-0.08228397933568	0.389055070209662	yeast-carbon-absolute	transcripts
6	cai	11598.1215896955	0.436201240131764	0.389055070209662	yeast-carbon-absolute	transcripts
1	carbon	60.6290443341004	-0.187482769225813	0.407556926210252	yeast-carbon-relative	protein_ghaem
2	nitrogen	47.5333923819107	-0.121001148699133	0.407556926210252	yeast-carbon-relative	protein_ghaem
3	sulphur	3.29107296839084	-0.0484837746905964	0.407556926210252	yeast-carbon-relative	protein_ghaem
4	cost	53.038379275853	0.203000792600600	0.407556926210252	yeast-carbon-relative	protein_ghaem
5	trna	13.5466057845424	-0.0969502043738419	0.407556926210252	yeast-carbon-relative	protein_ghaem
6	cai	791.044387898111	0.551186739175872	0.407556926210252	yeast-carbon-relative	protein_ghaem
1	carbon	537.088518651333	-0.00509427126411715	0.382990019789077	yeast-carbon-relative	transcripts
2	nitrogen	1487.9588008188	-0.192895377581824	0.382990019789077	yeast-carbon-relative	transcripts
3	sulphur	547.768355909808	-0.0558461522902189	0.382990019789077	yeast-carbon-relative	transcripts
4	cost	1233.06968158149	-0.259628407754076	0.382990019789077	yeast-carbon-relative	transcripts
5	trna	832.063242501972	0.144301426377497	0.382990019789077	yeast-carbon-relative	transcripts
6	cai	11789.9074968953	0.445542499858670	0.382990019789077	yeast-carbon-relative	transcripts
