# Supplementary material for: Evolutionary Systems Biology of Amino Acid Biosynthetic Cost in Yeast
Source: PLoS One. 2010 Aug 17;5(8):e11935. doi: 10.1371/journal.pone.0011935 (PMC2923148; doi:10.1371/journal.pone.0011935)
Supplement: File S8 — The R code used to generate the figures presented in this work. (7.94 MB ZIP) [file pone.0011935.s008.zip › supplementary_file_8/helper/amino.acid.cost.R]

amino.acid.costs <- function(){
  names <- read.csv('data/amino_acid/names.csv')
  costs <- read.csv('data/amino_acid/costs.csv')
  names(costs)[1] <- "short"
  costs <- merge(names, costs, by = "short")
  costs
}
