# Supplementary material for: Evolutionary Systems Biology of Amino Acid Biosynthetic Cost in Yeast
Source: PLoS One. 2010 Aug 17;5(8):e11935. doi: 10.1371/journal.pone.0011935 (PMC2923148; doi:10.1371/journal.pone.0011935)
Supplement: File S8 — The R code used to generate the figures presented in this work. (7.94 MB ZIP) [file pone.0011935.s008.zip › supplementary_file_8/helper/find.replace.R]

find.replace <- function(vector,find,replace.with){
  if(length(find) == length(replace.with)){
    for(i in 1:length(find)){
      index <- which(levels(vector) == find[i])
      levels(vector)[index] <- replace.with[i]
    }
  } else {
    stop("Find and replace vectors should be same length")
  }
  vector
}
