# Supplementary material for: Evolutionary Systems Biology of Amino Acid Biosynthetic Cost in Yeast
Source: PLoS One. 2010 Aug 17;5(8):e11935. doi: 10.1371/journal.pone.0011935 (PMC2923148; doi:10.1371/journal.pone.0011935)
Supplement: File S8 — The R code used to generate the figures presented in this work. (7.94 MB ZIP) [file pone.0011935.s008.zip › supplementary_file_8/helper/formatting.R]

format_p <- Vectorize(function(p){
 if (p < 0.01)
    formatted_p <- format(p,scientific=TRUE,digits=2)
  else
    formatted_p <-  format(p,scientific=FALSE,digits=2)
  end
  formatted_p
})

format_r <- Vectorize(function(r){
 if (p < 0.01)
    formatted_r <- format(p,scientific=TRUE,digits=2)
  else
    formatted_r <- format(p,scientific=FALSE,digits=2)
  end
  formatted_r
})
