# Supplementary material for: Evolutionary Systems Biology of Amino Acid Biosynthetic Cost in Yeast
Source: PLoS One. 2010 Aug 17;5(8):e11935. doi: 10.1371/journal.pone.0011935 (PMC2923148; doi:10.1371/journal.pone.0011935)
Supplement: File S8 — The R code used to generate the figures presented in this work. (7.94 MB ZIP) [file pone.0011935.s008.zip › supplementary_file_8/helper/log.distance.R]

log.distance <- function(val){
  distances <- val
  for(i in 1:length(distances)){
    if (distances[i] < 0)
      distances[i] <- log10(abs(distances[i]))*-1
    else if(distances[i] > 0)
      distances[i] <- log10(distances[i])
    else
      0
  }
  distances
}
