# Supplementary material for: Evolutionary Systems Biology of Amino Acid Biosynthetic Cost in Yeast
Source: PLoS One. 2010 Aug 17;5(8):e11935. doi: 10.1371/journal.pone.0011935 (PMC2923148; doi:10.1371/journal.pone.0011935)
Supplement: File S8 — The R code used to generate the figures presented in this work. (7.94 MB ZIP) [file pone.0011935.s008.zip › supplementary_file_8/helper/panel.confidence.R]

panel.confidence <- function(x,y,lwd=2,col="grey50"){
  r <- regression(x,y)
  panel.lines(r$continuous,r$upper_confidence,lty=2,lwd=lwd,col=col)
  panel.lines(r$continuous,r$lower_confidence,lty=2,lwd=lwd,col=col)
}

panel.robust.lm <- function(x,y,lwd=2,col="grey50",lty=1){
  r = regression(x,y)
  panel.lines(r$continuous,r$predicted,lwd=lwd,col=col,lty=lty)
}

regression <- function(x,y){
  library(MASS)
  model = rlm(y ~ x)

  continuous_variable <- seq(min(x),max(x),(max(x) - min(x)) * 0.01)

  confidence <- predict(model,
    data.frame(x=continuous_variable),
    level = 0.95,
    interval = "confidence"
  )

  data.frame(
    continuous = continuous_variable,
    predicted  = predict(model,data.frame(x=continuous_variable)),
    upper_confidence = confidence[,2],
    lower_confidence = confidence[,3]
  )
}
