# Supplementary material for: Evolutionary Systems Biology of Amino Acid Biosynthetic Cost in Yeast
Source: PLoS One. 2010 Aug 17;5(8):e11935. doi: 10.1371/journal.pone.0011935 (PMC2923148; doi:10.1371/journal.pone.0011935)
Supplement: File S8 — The R code used to generate the figures presented in this work. (7.94 MB ZIP) [file pone.0011935.s008.zip › supplementary_file_8/helper/panel.error.bars.R]

panel.error.bars <- function(x,y,y.error){
  for(i in 1:length(x)){
    panel.lines(x[i],c(y[i] + y.error[i],y[i] - y.error[i]))
  }
}
