# Supplementary material for: Evolutionary Systems Biology of Amino Acid Biosynthetic Cost in Yeast
Source: PLoS One. 2010 Aug 17;5(8):e11935. doi: 10.1371/journal.pone.0011935 (PMC2923148; doi:10.1371/journal.pone.0011935)
Supplement: File S8 — The R code used to generate the figures presented in this work. (7.94 MB ZIP) [file pone.0011935.s008.zip › supplementary_file_8/helper/panel.regression.values.R]

panel.regression.values <- function(r.value,p.value,squared=FALSE){
  library(grid)
  formatted_r = round(r.value,digits=3)
  if (p.value < 0.01)
    formatted_p = format(p.value,scientific=TRUE,digits=2)
  else
    formatted_p = format(p.value,scientific=FALSE,digits=2)
  end


  if(squared == TRUE){
    r = bquote(R^2 ==  .(formatted_r))
  } else {
    r = bquote(R ==  .(formatted_r))
  }
  p = bquote(p ==  .(formatted_p))

  grid.text(r, x=unit(0.075,"npc"), y=unit(0.925,"npc"), just='left')
  grid.text(p, x=unit(0.45,"npc"), y=unit(0.923,"npc"), just='left')
}
