# Supplementary material for: Evolutionary Systems Biology of Amino Acid Biosynthetic Cost in Yeast
Source: PLoS One. 2010 Aug 17;5(8):e11935. doi: 10.1371/journal.pone.0011935 (PMC2923148; doi:10.1371/journal.pone.0011935)
Supplement: File S8 — The R code used to generate the figures presented in this work. (7.94 MB ZIP) [file pone.0011935.s008.zip › supplementary_file_8/helper/panel.spearman.R]

panel.spearman <- function(x,y){
  library(stats)
  source("helper/panel.regression.values.R")
  cor <- cor.test(x,y,method="spear")
  r_sq <- cor$estimate
  p    <- cor$p.value
  panel.regression.values(r_sq,p)
}
