# Supplementary material for: Evolutionary Systems Biology of Amino Acid Biosynthetic Cost in Yeast
Source: PLoS One. 2010 Aug 17;5(8):e11935. doi: 10.1371/journal.pone.0011935 (PMC2923148; doi:10.1371/journal.pone.0011935)
Supplement: File S8 — The R code used to generate the figures presented in this work. (7.94 MB ZIP) [file pone.0011935.s008.zip › supplementary_file_8/helper/process.substitution.rates.R]

process.substitution.rates <- function(data){

  # Subset for alignment columns without gaps
  data <- subset(data, gapped == "false")

  # Remove genes with 0 length trees
  data <- subset(data, tree_length > 0)

  # Divide mutation rate by tree length
  data <- within(data, rate <- rate / tree_length)

  # Get mean mutation rate for each amino acid
  data <- ddply(data, .(acid), function(frame){
    with(frame,
      data.frame(
        mean = mean(rate),
        error = sd(rate) / sqrt(length(rate))
      )
    )
  })

  data

}
