# Supplementary material for: Evolutionary Systems Biology of Amino Acid Biosynthetic Cost in Yeast
Source: PLoS One. 2010 Aug 17;5(8):e11935. doi: 10.1371/journal.pone.0011935 (PMC2923148; doi:10.1371/journal.pone.0011935)
Supplement: File S8 — The R code used to generate the figures presented in this work. (7.94 MB ZIP) [file pone.0011935.s008.zip › supplementary_file_8/plot/additional_file_3.R]

#! /usr/bin/Rscript --vanilla --slave --default-packages=grDevices,utils,stats,plyr,lattice,grid,reshape
rm(list=ls())
library(plyr)
library(lattice)
library(reshape)
library(grid)

cost_data <- read.csv(file="data/amino_acid/costs.csv",row.names=1)

#
# Compare the different cost types
#

n_amino_acids <- 20

# This is an awful bit of R hackery to ensure that the fba costs are plotted
# in alphabetical order, rather than reverse alpabetical, which is the
# default, and lattice has no method of altering.
fba_types <- as.ordered(1:2)
levels(fba_types)[2:1] <- c("A glucose","R glucose")
fba_types <- rev(fba_types)

cost_data <- data.frame(
  species = c(
    rep("yeast",80),
    rep("ecoli",80)
  ),
  fba_data = c(
    scale(cost_data$yeast_car_abs),
    scale(cost_data$yeast_car_abs),
    scale(cost_data$yeast_car_rel),
    scale(cost_data$yeast_car_rel),
    scale(cost_data$ecoli_car_abs),
    scale(cost_data$ecoli_car_abs),
    scale(cost_data$ecoli_car_rel),
    scale(cost_data$ecoli_car_rel)
  ),
  fba_type = rep(fba_types,2,each=40),
  original_data = c(
    cost_data$akashi,
    cost_data$weight,
    cost_data$akashi,
    cost_data$weight,
    cost_data$akashi,
    cost_data$weight,
    cost_data$akashi,
    cost_data$weight
  ),
  original_data_type = c(
    rep("akashi",20),
    rep("weight",20),
    rep("akashi",20),
    rep("weight",20),
    rep("akashi",20),
    rep("weight",20),
    rep("akashi",20),
    rep("weight",20)
  )
)

#
# Layout the different cost types
#
cost_data$fba_type <- as.ordered(cost_data$fba_type)

species <- c("ecoli","yeast")
colours <- c("grey10","grey40")
lines <- c(3,2)
points <- c(1,2)

custom.panel <- function(x,y,subscripts,...){
 

  subset <- cost_data[cost_data$original_data_type == cost_subset,][subscripts,]

  for(i in 1:length(species)){
    
    species_subset <- subset[subset$species == species[i],]
    panel.xyplot(species_subset$original_data,species_subset$fba_data,col=colours[i],pch=points[i])
    panel.loess(species_subset$original_data,species_subset$fba_data,col=colours[i],lty=lines[i])
  }
}


postscript("out/additional_file_3.eps", width=7, height=7, onefile=FALSE, paper = "special")

pushViewport(viewport(layout=grid.layout(2,1,widths=unit(c(1),c("npc")),heights=unit(c(1.25,1),c("cm","null")))))
trellis.par.set("strip.background",list(col="grey80"))

# Plot the key
pushViewport(viewport(layout.pos.col=1,layout.pos.row=1))
draw.key(list(
  lines=list(col=colours,lty=lines),
  points=list(col=colours,pch=points),
  text=list(text=c("Escherichia coli iJR904","Saccharomyces cerevisiae iND750"),font=3)),draw=TRUE)
popViewport()

#Split the plot again
pushViewport(viewport(layout.pos.col=1,layout.pos.row=2))
pushViewport(viewport(layout=grid.layout(1,2,widths=unit(c(0.5,0.5),c("npc","npc")),heights=unit(c(1),c("npc")))))


# Print Akashi comparisons
pushViewport(viewport(layout.pos.col=1,layout.pos.row=1))
cost_subset <- "akashi"
plot <- xyplot(fba_data ~ original_data | fba_type,data=cost_data[cost_data$original_data_type == cost_subset,],layout=c(1,2),panel=custom.panel,scales=list(alternating=1))
plot$xlab <- "Number of ATP and\nNADH molecules\nused in synthesis"
plot$ylab <- "Rescaled metabolic cost"

print(plot,newpage=FALSE)
popViewport()

# Print weight comparisons
pushViewport(viewport(layout.pos.col=2,layout.pos.row=1))
cost_subset <- "weight"
plot <- xyplot(fba_data ~ original_data | fba_type,data=cost_data[cost_data$original_data_type == cost_subset,],layout=c(1,2),panel=custom.panel,scales=list(alternating=1))
plot$xlab <- "Molecular weight (Da)\n\n"
plot$ylab <- ""
print(plot,newpage=FALSE)
popViewport()


popViewport()
popViewport()
graphics.off()
