# Supplementary material for: Evolutionary Systems Biology of Amino Acid Biosynthetic Cost in Yeast
Source: PLoS One. 2010 Aug 17;5(8):e11935. doi: 10.1371/journal.pone.0011935 (PMC2923148; doi:10.1371/journal.pone.0011935)
Supplement: File S8 — The R code used to generate the figures presented in this work. (7.94 MB ZIP) [file pone.0011935.s008.zip › supplementary_file_8/plot/figure_1.R]

#! /usr/bin/Rscript --vanilla --slave --default-packages=grDevices,utils,stats,plyr,lattice,graphics,reshape
rm(list=ls())
library(lattice)
library(reshape)

costs <- read.csv(file="data/amino_acid/costs.csv",row.names=1)

# Select amino acid costs
amino_acids <- with(costs,{
  data.frame(
    yeast_car_rel,
    yeast_nit_rel,
    yeast_sul_rel,
    yeast_sul_abs,
    yeast_nit_abs,
    weight,
    wagner_ferm,
    craig_steps,
    akashi,
    yeast_car_abs,
    wagner_resp,
    craig_energy
  )
})
row.names(amino_acids) <- row.names(costs)

labels <- c(
  expression(R[glucose]),
  expression(R[ammonium]),
  expression(R[sulphate]),
  expression(A[sulphate]),
  expression(A[ammonium]),
  "Weight",
  "Wagner 2005 Ferm.",
  "C&W 1998 Steps",
  "A&G 2002 Energy",
  expression(A[glucose]),
  "Wagner 2005 Resp.",
  "C&W 1998 Energy"
)

units <- c(
  expression(paste(mmol^{-1},g^{-1})),
  expression(paste(mmol^{-1},g^{-1})),
  expression(paste(mmol^{-1},g^{-1})),
  "",
  "",
  "Da",
  "~P",
  "steps",
  "~P",
  "",
  "~P",
  "~P"
)

COLOUR_1 <- "grey20"
COLOUR_2 <- "grey65"

HEIGHTS <- c(0.6,0.45,2)

LAYOUT_ARRANGEMENT = rbind(
  c(rep(1,12),27),
  c(14:25,27),
  c(2:13,26)
)

DENDROGRAM_MARGINS <- c(0,0,0,0)
BARPLOT_MARGINS <- c(
  7,
  1,
  0,
  1
)

TEXT_MARGINS <- c(0,0,0,0)
TEXT_SIZE <- 2

LABEL_MARGINS <- c(8.5,0,1.5,0)

postscript("out/figure_1.eps", width=8.65, height=14, onefile=FALSE, paper = "special")

layout(LAYOUT_ARRANGEMENT,heights=HEIGHTS)

old_par <- par(
  mar=DENDROGRAM_MARGINS
)

distance <- dist(cor(amino_acids,method="spearman"))
clust <- hclust(distance)
plot(
  clust,
  xlab = "",
  ylab = "",
  main = "",
  sub="",
  hang=-1,
  labels=FALSE,
  col=COLOUR_2,
  lwd=5,
  axes=FALSE
)

par(old_par)

####################
#
# Bar Plots
#
####################


old_par <- par(
  mar=BARPLOT_MARGINS
)

for(i in 1:length(amino_acids)){
  barplot(
    amino_acids[,i] * -1,
    horiz=TRUE,
    border=COLOUR_2,
    col=COLOUR_2,
    axes=FALSE)
  axis(
    side=1,
    at=c(min(amino_acids[,i] * - 1),0),
    labels=c(format(max(amino_acids[,i]),digits=3),0),
    col=COLOUR_1,
    cex=2,
    las=3)
  mtext(
    text=units[i],
    side=1,
    line=2.5,
    las=3,
    cex=0.65
  )
}


par(old_par)

####################
#
# Labels
#
####################

old_par <- par(mar=TEXT_MARGINS)

for(i in 1:length(amino_acids)){
  plot(0,0,
    type="n",
    axes=FALSE,
    xlab="",
    ylab="")
  text(0,0,
    labels[i],
    srt=90,
    cex=TEXT_SIZE,
    col=COLOUR_1
  )
}

par(old_par)

####################
#
# Labels
#
####################

old_par <- par(mar=LABEL_MARGINS)

plot(
  x=rep(0,20),
  y=1:20,
  type="n",
  axes=FALSE,
  xlab=""
)

text(
  x=0,
  y=1:20,
  row.names(amino_acids),
  srt=180,
  cex=TEXT_SIZE,
  col=COLOUR_1
)

par(old_par)

graphics.off()
