# Supplementary material for: Evolutionary Systems Biology of Amino Acid Biosynthetic Cost in Yeast
Source: PLoS One. 2010 Aug 17;5(8):e11935. doi: 10.1371/journal.pone.0011935 (PMC2923148; doi:10.1371/journal.pone.0011935)
Supplement: File S8 — The R code used to generate the figures presented in this work. (7.94 MB ZIP) [file pone.0011935.s008.zip › supplementary_file_8/plot/figure_2.R]

#! /usr/bin/Rscript --vanilla --slave --default-packages=grDevices,utils,stats,plyr,lattice,graphics

rm(list=ls())
library(plyr)
library(lattice)
source('helper/log.distance.R')

results <- read.csv("data/regression/results.csv",header=TRUE)

levels(results$cost_type)[which(levels(results$cost_type) == "weight")] <- "Molecular Weight"
levels(results$cost_type)[which(levels(results$cost_type) == "akashi")] <- "Akashi & Gojobori 2002"
levels(results$cost_type)[which(levels(results$cost_type) == "wagner-fermentative")] <- "Wagner 2005 Respiratory"
levels(results$cost_type)[which(levels(results$cost_type) == "wagner-respiratory")] <- "Wagner 2005 Fermentative"
levels(results$cost_type)[which(levels(results$cost_type) == "craig-energy")] <- "Craig & Weber 1998 Energy"
levels(results$cost_type)[which(levels(results$cost_type) == "craig-steps")] <- "Craig & Weber 1998 Steps"
levels(results$cost_type)[which(levels(results$cost_type) == "yeast-carbon-absolute")] <- "Carbon Limited Relative"
levels(results$cost_type)[which(levels(results$cost_type) == "yeast-carbon-relative")] <- "Carbon Limited Absolute"

levels(results$data_type)[which(levels(results$data_type) == "transcripts")] <- "Castrillo 2007 Transcripts"
levels(results$data_type)[which(levels(results$data_type) == "protein_ghaem")] <- "Ghaemmaghami 2003 Proteins"

results$variable <- ordered(results$variable,levels=c("sulphur","nitrogen","carbon","cost","trna","cai"))
levels(results$variable)[5] <- "tRNA"
levels(results$variable)[6] <- "CAI"


plot <- dotplot(
  variable ~ log.distance(aic) | data_type, 
  group = cost_type,
  data=results,
  layout=c(1,2),
  col="black",
  pch=1:length(levels(results$cost_type)),
  panel=function(...){
    panel.abline(v=0,col="grey",lty=2)
    panel.dotplot(...)
  },
  key=list(
    text=list(levels(results$cost_type)),
    points=list(pch=1:length(levels(results$cost_type)))
  ) 
) 
plot$xlab <- expression(paste("Variable remove effect (",log[10]," AIC distance)"))
plot$ylab <- "Variable removed"

postscript("out/figure_2.eps",width=4,height=8,onefile=FALSE,horizontal=FALSE, paper = "special",colormodel="rgb")
print(plot)
graphics.off()
