# Supplementary material for: Evolutionary Systems Biology of Amino Acid Biosynthetic Cost in Yeast
Source: PLoS One. 2010 Aug 17;5(8):e11935. doi: 10.1371/journal.pone.0011935 (PMC2923148; doi:10.1371/journal.pone.0011935)
Supplement: File S8 — The R code used to generate the figures presented in this work. (7.94 MB ZIP) [file pone.0011935.s008.zip › supplementary_file_8/plot/figure_3.R]

#! /usr/bin/Rscript --vanilla --slave --default-packages=grDevices,utils,stats,plyr,lattice,graphics,reshape

rm(list=ls())
library(plyr)
library(lattice)
library(reshape)

source('helper/panel.confidence.R')
source('helper/panel.error.bars.R')
source('helper/panel.spearman.R')
source('helper/find.replace.R')
source('helper/process.substitution.rates.R')

costs <- read.csv('data/amino_acid/costs.csv')
costs <- costs[c("amino_acid","weight","yeast_car_abs","yeast_car_rel")]
names(costs)[1] <- "short"
names <- read.csv('data/amino_acid/names.csv')

mutation <- read.csv('data/mutation_rates/wag_matrix/each_site.csv')
plot_data <- process.substitution.rates(mutation)

# Merge amino acid names and costs
names(plot_data)[1] <- "abbreviation"
plot_data <- merge(plot_data, names, by = "abbreviation", all= TRUE)
plot_data <- merge(plot_data, costs, by = "short")

# Organise by cost type
plot_data <- melt(plot_data,measure.var=c("weight","yeast_car_abs","yeast_car_rel"))

# Reorder cost types
plot_data$variable <- find.replace(plot_data$variable,
  c("weight","yeast_car_rel","yeast_car_abs"),
  c("Molecular weight","Glucose relative","Glucose absolute")
)

ordered_costs <- as.ordered(1:3)
levels(ordered_costs)[3] <- "Molecular weight"
levels(ordered_costs)[2] <- "Glucose absolute"
levels(ordered_costs)[1] <- "Glucose relative"
plot_data$variable <- factor(plot_data$variable,levels=ordered_costs)

plot <- xyplot(
  mean ~ value | variable,
  scale = "free",
  ylim = c(15,75),
  xlab = "Amino acid cost",
  ylab = "Mean substitution rate",
  layout = c(1,3),
  data=plot_data,
  panel=function(x,y,subscripts,...){
    with(plot_data[subscripts,], {

      # Mutation rate
      panel.xyplot(value,mean)
      panel.error.bars(value,mean,error)
      panel.robust.lm(value,mean)
      panel.confidence(value,mean)
      panel.spearman(value,mean)
    })
  }
)

postscript("out/figure_3.eps",width=4,height=10,onefile=FALSE,horizontal=FALSE, paper = "special",colormodel="rgb")
print(plot)
graphics.off()
