# Supplementary material for: Evolutionary Systems Biology of Amino Acid Biosynthetic Cost in Yeast
Source: PLoS One. 2010 Aug 17;5(8):e11935. doi: 10.1371/journal.pone.0011935 (PMC2923148; doi:10.1371/journal.pone.0011935)
Supplement: File S8 — The R code used to generate the figures presented in this work. (7.94 MB ZIP) [file pone.0011935.s008.zip › supplementary_file_8/tabulate/additional_file_2.R]

#! /usr/bin/Rscript --vanilla --slave --default-packages=utils,stats,methods,Hmisc
rm(list=ls())
library(methods)
library(Hmisc)

amino_acids <- read.csv('data/amino_acid/costs.csv',header=TRUE,row.names=1)
corrs <- rcorr(as.matrix(amino_acids),type="spearman")
write.csv(rbind(corrs$r,corrs$P),file="out/additional_file_2.csv")
