# Supplementary material for: Evolutionary Systems Biology of Amino Acid Biosynthetic Cost in Yeast
Source: PLoS One. 2010 Aug 17;5(8):e11935. doi: 10.1371/journal.pone.0011935 (PMC2923148; doi:10.1371/journal.pone.0011935)
Supplement: File S8 — The R code used to generate the figures presented in this work. (7.94 MB ZIP) [file pone.0011935.s008.zip › supplementary_file_8/tabulate/average_cost_deviation.R]

#! /usr/bin/Rscript --vanilla --slave --default-packages=grDevices,utils,stats,plyr,reshape

rm(list=ls())
library(plyr)
library(reshape)

source('helper/find.replace.R')

costs <- read.csv('data/amino_acid/costs.csv')
costs <- costs[c("amino_acid","weight","yeast_car_abs","yeast_car_rel")]
names(costs)[1] <- "short"
names <- read.csv('data/amino_acid/names.csv')
mutation <- read.csv('data/mutation_rates/wag_matrix/each_site.csv')

# Subset for alignment columns without gaps
mutation <- subset(mutation, gapped == "false")

# Divide mutation rate by tree length
mutation <- within(mutation, rate <- rate / tree_length)

# Get mean mutation rate for each amino acid
plot_data <- ddply(mutation, .(acid),function(frame){
  with(frame,
    data.frame( sd  = sd(rate) )
  )
})

# Merge amino acid names and costs
names(plot_data)[1] <- "abbreviation"
plot_data <- merge(plot_data, names, by = "abbreviation", all= TRUE)
plot_data <- merge(plot_data, costs, by = "short")

# Organise by cost type
plot_data <- melt(plot_data,measure.var=c("weight","yeast_car_abs","yeast_car_rel"))


deviation <- ddply(plot_data, .(variable), function(frame){
  with(frame,
    data.frame(
      min    = min(sd),
      median = median(sd),
      max    = max(sd)
    )
  )
})
