# Supplementary material for: Evolutionary Systems Biology of Amino Acid Biosynthetic Cost in Yeast
Source: PLoS One. 2010 Aug 17;5(8):e11935. doi: 10.1371/journal.pone.0011935 (PMC2923148; doi:10.1371/journal.pone.0011935)
Supplement: File S8 — The R code used to generate the figures presented in this work. (7.94 MB ZIP) [file pone.0011935.s008.zip › supplementary_file_8/tabulate/table_1.R]

#! /usr/bin/Rscript --vanilla --slave --default-packages=utils

rm(list=ls())
costs <- read.csv('data/amino_acid/costs.csv')
which_costs <- grep("ecoli|phos|nit|sul",names(costs),invert=TRUE)
write.csv(costs[,which_costs],file="out/table1.csv",quote=FALSE)
