# Supplementary material for: Evolutionary Systems Biology of Amino Acid Biosynthetic Cost in Yeast
Source: PLoS One. 2010 Aug 17;5(8):e11935. doi: 10.1371/journal.pone.0011935 (PMC2923148; doi:10.1371/journal.pone.0011935)
Supplement: File S8 — The R code used to generate the figures presented in this work. (7.94 MB ZIP) [file pone.0011935.s008.zip › supplementary_file_8/tabulate/table_3.R]

#! /usr/bin/Rscript --vanilla --slave --default-packages=grDevices,utils,stats,plyr,reshape

rm(list=ls())
library(plyr)
library(reshape)

source('helper/find.replace.R')
source('helper/formatting.R')
source('helper/amino.acid.cost.R')
source('helper/process.substitution.rates.R')

costs <- amino.acid.costs()
cost_types <- names(costs)[-c(1:3)]

wag_mutation <- read.csv('data/mutation_rates/wag_matrix/each_site.csv')
wag_mutation <- process.substitution.rates(wag_mutation)

nil_mutation <- read.csv('data/mutation_rates/nil_matrix/each_site.csv')
nil_mutation <- process.substitution.rates(nil_mutation)

# Join nil and wag estimated mutation rates together
wag_mutation$type <- "wag"
nil_mutation$type <- "nil"
data <- rbind(wag_mutation,nil_mutation)

# Remove error rate variable from mutation data
data <- data[c("acid","mean","type")]

# Requre a long format data frame of each amino acid cost
# versus the mutation rate of each amino acid
names(data)[1] <- "abbreviation"
data <- merge(data, costs, by = "abbreviation", all= TRUE)
data <- melt(data,measure.var=cost_types)

# Estimate the correlation of each cost type with mutation rate
data <- ddply(data, .(variable,type),function(frame){
  with(frame,{
    corr = cor.test(mean,value,method = "spearman")
    data.frame(
      R = corr$estimate,
      p = corr$p.value
    )
  })
})

# Remove E.coli and nutrient cost estimates
data <- data[grep("ecoli|phos|nit|sul",data$variable,invert=TRUE),]

data['p'] <- signif(data['p'],digits=2)
data['R'] <- signif(data['R'],digits=2)

write.csv(data,file="out/table3.csv",quote=FALSE)
